# Supplementary material for: The Functional Role of Fungi and Bacteria in Sulfur Cycling During Kelp (Ecklonia Radiata) Degradation: Unconventional Use of PiCrust2
Source: Environ Microbiol Rep. 2025 Jul 24;17(4):e70140. doi: 10.1111/1758-2229.70140 (PMC12289537; doi:10.1111/1758-2229.70140)
Supplement: Supplementary file 1 — Data S1. [file EMI4-17-e70140-s001.zip]

Archive with 14 entries (14 files):
- FigS1.svg
- FigS2.svg
- FigS3.svg
- FigS4.svg
- FigS5.pdf
- FigS6.pdf
- FigS7.pdf
- SI-Perkins-etal-Envi-Micr-Reports-2.docx
- TableS1.xlsx
- TableS2B-corr.xlsx
- TableS3F-corr.xlsx
- TableS4.xlsx
- TableS5.xlsx
- TableS6.xlsx
