# Supplementary material for: The Functional Role of Fungi and Bacteria in Sulfur Cycling During Kelp (Ecklonia Radiata) Degradation: Unconventional Use of PiCrust2
Source: Environ Microbiol Rep. 2025 Jul 24;17(4):e70140. doi: 10.1111/1758-2229.70140 (PMC12289537; doi:10.1111/1758-2229.70140)
Supplement: Supplementary file 1 — Data S1. [file EMI4-17-e70140-s001.zip › TableS1.xlsx]

## Sheet: Sheet1
Nr	Pathway Code (PiCrust2)	Metabolic Pathway Name	Superclass	Functional Category	Expected Organism (MetaCyc)	Fungi Documentation Status	Function (if Fungi involved)	Selected Literature URLs	Anaerobic Fermentation	Aerobic Fermentation	Redox Involvement	Sulfur Linked	NAD Involvement	Blade Start to End (fold increase)	Stipe Start to End (fold increase)	Sand+blade to ControlSand (fold increase)	Sand+stipe to ControlSand (fold increase)	ControlSand	BladeSand	StipeSand	Blade Start	Blade End	Stipe Start	Stipe End
1	1CMET2-PWY	N10-formyl-tetrahydrofolate biosynthesis	Biosynthesis	Electron carriers	Bacteria, Fungi Metazoa	MetaCyc	Fungi synthesize folate		No	No	No	Yes	Yes	8.96154	9.45915	0.804672	0.856823	225921	181792	193574	13682.2	122614	6500.05	61484.9
2	3-HYDROXYPHENYLACETATE-DEGRADATION-PWY	4-hydroxyphenylacetate degradation	Degradation/utilization/assimilation	Aromatic compounds degradation	Proteobacteria	Exists/divergent/alternative/incomplete	On MetaCyc 4-hydroxybenzoate biosynthesis I (eukaryotes) is documented. 4-hydroxyphenylacetate was converted to 4-hydroxymandelate, 2-hydroxyphenylacetate was not utilized until the onset of sporulation. During sporulation, it was converted rapidly into homogentisate and oxidized to ring-cleaved products. 4-Hydroxymandelate was degraded to protocatechuate via 4-hydroxybenzoylformate, 4-hydroxyben…	https://pubmed.ncbi.nlm.nih.gov/10273/; https://academic.oup.com/mmy/article/49/Supplement_1/S114/979671	Yes	No	Yes	No	Yes	20.347	1293.43	1.34999	0.97907	1953.76	2637.54	1912.86	57.0483	1160.76	0	1293.43
3	AEROBACTINSYN-PWY	Aerobactin biosynthesis	Biosynthesis	Other	Proteobacteria	N/A			No	No	No	No	Yes	4.80259	4.78174	0.564988	0.514891	180.469	101.963	92.9219	6.60517	31.7219	0	4.78174
4	ALL-CHORISMATE-PWY	Superpathway of chorismate metabolism	Superpathways	Other	Bacteria	Exists/divergent/alternative/incomplete	The secretedchorismatemutase in the fungus Sclerotinia sclerotiorum might also represent a virulence factor (M. Dickman, personal communication). Metabolic priming by secreted chorismate mutases might thus emerge as a common strategy for host manipulation. A. fumigatus is documented for chorismate biosynthesis I.	https://www.microbiologyresearch.org/content/journal/micro/10.1099/00221287-139-12-2891; https://www.jstor.org/stable/pdf/23385426.pdf; https://academic.oup.com/mmy/article/49/Supplement_1/S114/979671	No	No	Yes	Yes	Yes	25.572	9100.78	0.683853	0.738066	14089.4	9635.06	10398.9	155.196	3968.67	0	9100.78
5	ANAEROFRUCAT-PWY	Homolactic fermentation	Generation of precursor metabolites and energy	Carbohydrate Metabolism	Archaea, Bacteria, Eukaryota	Exists/divergent/alternative/incomplete	Lactic acid is also produced by filamentous fungi, particularly Rhizopus sp. R. oryzae can produce L-LA, fumaric acid and ethanol on different carbon sources with LA being the major product (Meussen et al., 2012). R. oryzae 365 produced 65–67% D-LA based on glucose consumed (Ward et al., 1936). The highest LA yield reported for Rhizopus was 0.88 g/g with ethanol being the main byproduct (Zhou et …	https://www.tandfonline.com/doi/abs/10.3109/07388551.2015.1066305	Yes	No	Yes	No	Yes	1.20541	0.820036	0.773197	0.808529	158957	122905	128521	9165.29	11047.9	7513.92	6161.69
6	ANAGLYCOLYSIS-PWY	Glycolysis III (from glucose)	Generation of precursor metabolites and energy	Other	Bacteria, Eukaryota	Exists/divergent/alternative/incomplete	Glycolysis can be found, if at least in part, in almost all organisms on MetaCyc		Yes	Yes	Yes	No	Yes	9.11027	3.65178	0.790816	0.826752	248024	196141	205054	15745.2	143443	21239	77560.2
7	ARGDEG-PWY	Superpathway of L-arginine, putrescine, and 4-aminobutanoate degradation	Degradation/utilization/assimilation	Amino Acid Metabolism	Bacteria	Exists/divergent/alternative/incomplete	L-arginine, 4-aminobutanoate degradation is on MetaCyc. Putrescine degradation in fungi, polyamine pools and polyamine-related gene expression is dynamic and fluctuates throughout the fungal life cycle (Calvo-Mendez et al., 1987, Ruiz-herrera, 1994). This indicates polyamine metabolism is connected to fungal development and implicates polyamines in key stages of the fungal lifecycle including spo…	https://www.sciencedirect.com/science/article/pii/S1749461317300829; https://academic.oup.com/mmy/article/49/Supplement_1/S114/979671	Can contribute	No	Yes	No	Yes	1.85689	0.186539	0.176198	0.647709	255.176	44.9616	165.28	0	1.85689	0	0.186539
8	ARGORNPROST-PWY	Superpathway of arginine and ornithine degradation	Activation/Inactivation/Interconversions	Amino Acid Metabolism	Bacteria	Exists/divergent/alternative/incomplete	L-ornithine and L-arginine has been documented to increase as a stress response to heavy metals. A. fumigatus is documented for arginine biosynthesis II (acetyl cycle, arginase pathway, arginase 2 pathway, arginase 3 pathway, arginine monooxygenase pathway). Ornithine degradation (proline biosynthesis) documented for A. fumigatus.	https://www.sciencedirect.com/science/article/pii/S0301479720302395; https://academic.oup.com/mmy/article/49/Supplement_1/S114/979671	Can contribute	No	Yes	Indirectly	Yes	1.24646	308.023	0.749361	0.684378	12014.3	9003.08	8222.35	196.604	245.059	0	308.023
9	ARGSYN-PWY	L-arginine biosynthesis I (via L-ornithine)	Biosynthesis	Amino Acid Metabolism	Archaea, Bacteria, Viridiplantae	Exists/divergent/alternative/incomplete	As above + A. nidulans using urea cycle intermediates	https://enviromicro-journals.onlinelibrary.wiley.com/doi/full/10.1111/1462-2920.15733	No	No	Yes	No	Yes	9.07579	3.03157	0.768538	0.836082	214138	164574	179037	12812.3	116281	20646	62589.6
10	ARGSYNBSUB-PWY	L-arginine biosynthesis II acetyl cycle	Biosynthesis	Amino Acid Metabolism	Archaea, Bacteria, Fungi, Viridiplantae	MetaCyc			No	No	Yes	Indirectly	Yes	7.64539	2.98346	0.755212	0.838667	236507	178613	198350	14835.8	113425	22438	66942.9
11	ARO-PWY	Chorismate biosynthesis I	Biosynthesis	Amino Acid Metabolism	Bacteria, Fungi, Plants, Algae	MetaCyc			No	No	Yes	No	Yes	8.00766	3.23384	0.761401	0.833558	251025	191131	209244	15784.3	126395	21575.5	69771.8
12	ASPASN-PWY	Superpathway of L-aspartate and L-asparagine biosynthesis	Biosynthesis	Amino Acid Metabolism	Bacteria	Exists/divergent/alternative/incomplete	Fungi use L-aspartate and L-asparagine biosynthesis on MetaCyc. l-Asparagine catabolism in yeast involves the hydrolysis of the terminal amide group by the enzyme asparaginase (EC 3.5.1.1) to produce ammonia and l-aspartate. A. fumigatus is documented for asparagine biosynthesis I and degradation I.	https://link.springer.com/chapter/10.1007/978-3-030-21110-3_7; https://academic.oup.com/mmy/article/49/Supplement_1/S114/979671	No	No	No	No	No	7.49904	89.6065	0.709701	1.20043	48998.6	34774.3	58819.3	3311.81	24835.4	40.2434	3606.07
13	AST-PWY	L-arginine degradation II	Degradation/utilization/assimilation	Amino Acid Metabolism	Proteobacteria	Exists/divergent/alternative/incomplete	Fungi use L-arginine different pathway L-arginine degradation XII documented on MetaCyc. A. fumigatus is documented for arginine biosynthesis II (acetyl cycle, arginase pathway, arginase 2 pathway, arginase 3 pathway, arginine monooxygenase pathway).	https://academic.oup.com/mmy/article/49/Supplement_1/S114/979671	No	No	Yes	Indirectly	Yes	170.161	8557.34	1.54617	0.985298	9353.66	14462.4	9216.14	140.455	23899.9	0	8557.34
14	BENZCOA-PWY	Anaerobic aromatic compound degradation	Degradation/utilization/assimilation	Aromatic compounds degradation	Proteobacteria	Exists/divergent/alternative/incomplete	Carboxylase was found to be the main mechanism used by sub-seafloor fungi to degrade PAHs in the absence of oxygen. In the absence of oxygen (anaerobic condition), aromatic compounds act as electron donating substrate and microorganism's growth occurs by oxidation of these compounds in the presence of terminal electron acceptor. A basic pathway for anaerobic biodegradation of polycyclic aromatic …	https://www.sciencedirect.com/science/article/pii/S0045653522015557; https://www.sciencedirect.com/science/article/pii/S1749461316300847	Yes	No	Yes	Yes	Yes	0	0	2.61251	3.09645	4.46799	11.6727	13.8349	0	0	0	0
15	BIOTIN-BIOSYNTHESIS-PWY	Biotin biosynthesis	Biosynthesis	Electron carriers	Bacteria	Exists/divergent/alternative/incomplete	Biotin biosynthesis in fungi are from 8-amino-7-oxononanoate I on MetaCyc.		No	No	No	Yes	Yes	11.5615	15.3355	0.791	0.8873	189442	149848	168092	10584.3	122371	4376.37	67114
16	BRANCHED-CHAIN-AA-SYN-PWY	Superpathway of branched chain amino acid biosynthesis	Biosynthesis	Amino Acid Metabolism	Bacteria, Eukaryota	Exists/divergent/alternative/incomplete	Subpathway L-leucine biosynthesis is documented on Metacyc. Branched-chain alpha-keto acid dehydrogenase complex is documented for A. fumigatus.	https://www.microbiologyresearch.org/content/journal/micro/10.1099/00221287-73-1-71; https://journals.asm.org/doi/abs/10.1128/jb.98.2.623-628.1969; https://www.sciencedirect.com/science/article/pii/S1087184502000361; https://academic.oup.com/mmy/article/49/Supplement_1/S114/979671	No	No	No	Indirectly	Yes	7.92898	2.72231	0.768482	0.820574	336643	258704	276241	19200.4	152240	30652.4	83445.3
17	CALVIN-PWY	Calvin-Benson-Bassham cycle	All	Energy Metabolism	Bacteria, Alga, Plants	N/A			No	No	Yes	No	Yes	9.05466	3.35206	0.791531	0.817827	255823	202492	209219	14793.6	133951	21222.1	71137.8
18	CATECHOL-ORTHO-CLEAVAGE-PWY	Catechol degradation to β-ketoadipate	Degradation/utilization/assimilation	Aromatic compounds degradation	Actino and Proteobacteria	Exists/divergent/alternative/incomplete	β-ketoadipate pathway has been studied biochemically in the filamentous fungi Aspergillus niger and Neurospora crassa (28, 29). The fungal pathway was found to differ from the bacterial pathway in two steps. Following conversion to 3-carboxy-cis,cis-muconic acid, fungi convert this compound to 3-carboxymuconolactone instead of 4-carboxymuconolactone, then use a single enzyme with both decarboxyla…	https://www.sciencedirect.com/science/article/pii/S1087184514002114; https://spectrum.library.concordia.ca/id/eprint/988444/	No	No	Yes	No	No	63.2884	785.627	2.1219	1.69374	1876.65	3982.06	3178.56	27.4982	1740.32	0	785.627
19	CENTBENZCOA-PWY	Benzoyl-CoA degradation II	Degradation/utilization/assimilation	Aromatic compounds degradation	Bacteria	Exists/divergent/alternative/incomplete	Expression of stpks1 in Aspergillus oryzae leads to the production of prestrobilurin A when the fermentation is supplemented with a benzoyl coenzyme A (CoA) analogue. This enables the discovery of a previously unobserved route to benzoyl CoA. Reconstruction of the gene cluster in A. oryzae leads to the formation of prestrobilurin A, and addition of the gene str9 encoding an FAD-dependent oxygenas…	https://www.nature.com/articles/s41467-018-06202-4	No	Yes	Yes	Yes	Yes	0	0	0.534286	0.460677	43.75	23.375	20.1546	0	0	0	0
20	CENTFERM-PWY	Pyruvate fermentation to butanoate	Generation of precursor metabolites and energy	Energy Metabolism	Firmicutes, Proteobacteria	Exists/divergent/alternative/incomplete	Fungi degrade pyruvate to ethanol, acetate on MetaCyc. Two-step fermentation process, N. cameroonii degraded lignocellulosic biomass by carbohydrate-active enzymes (CAZymes) to monosaccharides such as glucose and xylose, which are then metabolized through the Embden-Meyerhof pathway to generate energy carrier compounds. After that, pyruvate metabolism takes place in the cytosol and hydrogenosomes…	https://link.springer.com/article/10.1186/s12934-023-02224-w	Yes	No	Yes	Yes	Yes	0.173799	0	0.421767	0.573472	2021.37	852.548	1159.2	25.7266	4.47126	0	0
21	CHLOROPHYLL-SYN	chlorophyllide a biosynthesis I (aerobic, light-dependent)	Biosynthesis	Electron carriers	Bacteria, Rhodophyta, Viridiplantae	N/A			No	No	No	Yes	Yes	0.0123494	8.1469	1.1954	0.575144	1359.68	1625.36	782.013	1818.13	22.4529	22.831	186.002
22	COA-PWY	Coenzyme A biosynthesis I	Biosynthesis	Electron carriers	Archaea, Bacteria, Eukaryota	MetaCyc	The conversion of R-4'-phosphopantothenoyl-L-cysteine to 4'-phosphopantetheine is catalyzed by EC 4.1.1.36, phosphopantothenoylcysteine decarboxylase. In Saccharomyces cerevisiae this is a unique heterotrimeric enzyme encoded by three genes, CAB3, SIS2 and VHS3 which although similar in structure are irreplaceable and fulfill distinctive essential functions in the protein complex.		No	No	No	Yes	No	7.74023	2.87518	0.751134	0.820344	247437	185858	202984	14929.7	115559	21323.1	61307.5
23	COBALSYN-PWY	adenosylcobalamin salvage from cobinamide I	Biosynthesis	Electron carriers	Proteobacteria	Exists/divergent/alternative/incomplete	Cobalamin dependence was a widely distributed trait at least in Opisthokonta, across diverse microbial eukaryotes and was likely present in the LECA.	https://academic.oup.com/gbe/article/13/4/evab043/6157828	No	No	No	No	No	16.6833	2.49241	0.799187	0.835751	110535	88338.4	92380	5049.13	84235.9	19277.1	48046.3
24	CODH-PWY	Reductive acetyl coenzyme A pathway	Degradation/utilization/assimilation	C1 compounds assimiliation	Archaea, Bacteria	Exists/divergent/alternative/incomplete	Fungal ammonia fermentation couples dissimilatory and assimilatory pathways to nitrate and ethanol	https://www.sciencedirect.com/science/article/pii/S0021925819641773; https://www.jbc.org/article/S0021-9258(19)64177-3/fulltext	Yes	No	Yes	Yes	Yes	0	0	0.655606	0.794377	10852.6	7115.01	8621.02	391.961	0	0	0
25	COLANSYN-PWY	Colanic acid building blocks biosynthesis	Biosynthesis	Carbohydrate Metabolism	Proteobacteria	N/A			No	No	No	No	Yes	5.47663	24.348	0.815963	0.797305	151482	123603	120777	10904.4	59719.2	1130.03	27514.1
26	COMPLETE-ARO-PWY	Superpathway of aromatic amino acid biosynthesis	Biosynthesis	Amino Acid Metabolism	Bacteria	Exists/divergent/alternative/incomplete	L-tryptophan, L-phenylalanine, L-tyrosine, Chorismate biosynthesis from 3-dehydroquinate are synthesized by fungi (MetaCyC), essential aromatic amino acids which are crucial for protein synthesis and growth, microbial interaction drive the succession of fermentation	https://journals.asm.org/doi/full/10.1128/ec.00072-14	Can contribute	Can contribute	Yes	No	Yes	8.13854	3.2645	0.760723	0.83353	267462	203465	222938	16728.5	136146	22995.7	75069.4
27	CRNFORCAT-PWY	Creatinine degradation I	Degradation/utilization/assimilation	Amines and polyamines degradation	Bacteria	Exists/divergent/alternative/incomplete	Fungi like Cryptococcus neoformans could potentially degrade creatinine, but specific documentation for creatinine degradation by fungi is limited.	https://journals.physiology.org/doi/pdf/10.1152/physrev.2000.80.3.1107	Yes	Yes	Yes	No	No	2.52258	7541.74	0.919796	0.84625	28496.6	26211.1	24115.2	1772.99	4472.51	0	7541.74
28	DAPLYSINESYN-PWY	L-lysine biosynthesis I	Biosynthesis	Amino Acid Metabolism	Bacteria	Exists/divergent/alternative/incomplete	Fungi synthesize lysine in alternative routes on MetaCyc. Synthesizes lysine, an essential amino acid important for protein synthesis. Evolution of lysine biosynthesis evolved in parallel with the evolution of species . Increase production for stress response	https://pubs.rsc.org/en/content/articlelanding/2000/np/a801345d/unauth; https://www.sciencedirect.com/science/article/pii/S0301479720302395	No	No	No	Yes	Yes	9.70817	3.32516	0.770525	0.834029	236698	182382	197413	13227.2	128412	21288.9	70788.9
29	DENITRIFICATION-PWY	Nitrate reduction I (denitrification)	Degradation/utilization/assimilation	Inorganic nutrients metabolism	Archaea, Bacteria, Fungi	MetaCyc	Reduces nitrate to nitrogen gases, important in nitrogen cycling and anaerobic energy metabolism.	https://www.sciencedirect.com/science/article/pii/S1389172302801876, https://www.jbc.org/article/S0021-9258(20)87806-5/fulltext, https://www.sciencedirect.com/science/article/pii/S0304389420300728	Yes	Yes	Yes	Yes	No	2.08181	269.583	1.43801	0.98109	6591.66	9478.85	6467.01	366.892	763.801	0	269.583
30	DENOVOPURINE2-PWY	Superpathway of purine nucleotides de novo biosynthesis II	Biosynthesis	Nucleotide Metabolism	Bacteria	Exists/divergent/alternative/incomplete	Fungi use superpathway of purine nucleotides de novo biosynthesis I on MetaCyc. Essential for the synthesis of nucleotides, critical for DNA and RNA. The coordination between purine nucleotide and sphingolipid biosynthesis is essential for maintaining cellular homeostasis and function and it links to hyphal growth	https://journals.asm.org/doi/full/10.1128/msystems.00539-22	Yes	Yes	Yes	Yes	Yes	35.1036	508.178	0.586448	0.744074	155130	90975.4	115428	3204.12	112476	120.791	61383.3
31	DHGLUCONATE-PYR-CAT-PWY	Glucose degradation (oxidative)	Degradation/utilization/assimilation	Carbohydrate Metabolism	Bacteria	Exists/divergent/alternative/incomplete	Eukaryota glucose and glucose-1-phosphate degradation on MetaCyc, converts glucose to CO2, releasing energy, and is essential for cellular respiration.	https://journals.asm.org/doi/10.1128/jb.184.3.672-678.2002	Yes	Yes	Yes	No	Yes	34.2277	47.0522	1.37423	1.65086	173.911	238.993	287.103	6.6403	227.282	0	47.0522
32	DTDPRHAMSYN-PWY	dTDP-L-rhamnose biosynthesis I	Biosynthesis	Carbohydrate Metabolism	Archaea, Bacteria	Exists/divergent/alternative/incomplete	Fungi dTDP-L-rhamnose biosynthesis II and UDP-L-rhamnose biosynthesis on MetaCyc. Fungi produce UDP-rhamnose-containing glycans with two genes, interaction between fungal pathogens and their host. Dtdp-L-rhamnose biosynthesis I is documented for A. fumigatus	https://academic.oup.com/mmy/article/49/Supplement_1/S114/979671	No	No	No	No	No	5.56421	1.1593	0.727836	0.807875	259130	188604	209345	15107.7	84062.3	23308.4	27021.4
33	ECASYN-PWY	Enterobacterial common antigen biosynthesis	Biosynthesis	Cell structures	Proteobacteria	N/A			No	No	No	Indirectly	Yes	0.545411	1.26671	0.453704	0.693279	275.032	124.783	190.674	5.10624	2.785	0	1.26671
34	ENTBACSYN-PWY	Enterobactin biosynthesis	Biosynthesis	Other	Proteobacteria	N/A			No	No	Yes	Yes	No	367.878	2357.63	0.657568	0.727301	1956.06	1286.25	1422.65	16.2422	5975.17	0	2357.63
35	FAO-PWY	Fatty acid β-oxidation I	Degradation/utilization/assimilation	Lipid Metabolism	Bacteria, Entamoebidae, Metazoa	Exists/divergent/alternative/incomplete	Filamentous fungus Aspergillus nidulans houses both peroxisomal and mitochondrial β-ox. While growth of a peroxisomal β-ox disruption mutant (ΔfoxA) was eliminated on a very long-chain fatty acid, growth was only partially impeded on a long-chain fatty acid and was not affected at all on short chain fatty acids. A. fumigatus is documented.	https://onlinelibrary.wiley.com/doi/full/10.1111/j.1365-2958.2004.04340.x; https://academic.oup.com/mmy/article/49/Supplement_1/S114/979671	No	No	Yes	Indirectly	Yes	12.4913	8.36964	0.761072	0.850254	250293	190491	212813	12088.5	151002	9294.51	77791.7
36	FASYN-ELONG-PWY	Fatty acid elongation -- saturated	Biosynthesis	Lipid Metabolism	Bacteria, Viridiplantae	Exists/divergent/alternative/incomplete	In Eukaryotes fatty acid elongation commonly comprises a four-step process with four distinct reactions catalyzed by a condensing enzyme, a β-ketoacyl-CoA reductase, a β-hydroxyl-CoA dehydratase, and an enoyl-CoA reductase. It appears that the condensing reaction is the rate-limiting step in the fatty acid elongation, and the condensing enzyme is usually called an “elongase.”. Mucor circinelloide…	https://link.springer.com/article/10.1007/s00253-009-1999-3	No	No	Yes	Indirectly	Yes	8.15779	9.49858	0.778081	0.844408	329961	256736	278622	20251.5	165208	9333.15	88651.7
37	FASYN-INITIAL-PWY	Superpathway of fatty acid biosynthesis initiation	Biosynthesis	Lipid Metabolism	Bacteria, Entamoebidae, Fungi, Metazoa	MetaCyc			No	No	No	Yes	No	9.8838	9.5171	0.807758	0.876464	199190	160898	174583	11639.1	115038	5564.9	52961.7
38	FERMENTATION-PWY	Mixed acid fermentation	Generation of precursor metabolites and energy	Carbohydrate Metabolism	Bacteria, Fungi	MetaCyc			Yes	No	Yes	Indirectly	Yes	15.7036	23.1252	0.906025	0.864546	129291	117141	111778	9179.26	144148	3470.45	80254.8
39	FOLSYN-PWY	Superpathway of tetrahydrofolate biosynthesis and salvage	Biosynthesis	Electron carriers	Bacteria, Fungi	MetaCyc			No	No	No	No	Yes	9.50691	9.16728	0.789009	0.856725	223121	176045	191154	13262.3	126083	7232.65	66303.8
40	FUC-RHAMCAT-PWY	Superpathway of fucose and rhamnose degradation	Superpathways	Carbohydrate Metabolism	Bacteria	Exists/divergent/alternative/incomplete	L-rhamnose degradation II of fungi on MetaCyc. Degradation of fucose and rhamnose, sugars involved in various cellular functions. Fungi can break down L-rhamnose, linking to carbohydrate metabolism and energy production. rhamnose, although only a minor cell wall component, is essential for the pathogenicity of V. dahliae. l-rhamnose is first oxidized to l-rhamnono-1,4-lactone which is then hydrol…	https://link.springer.com/article/10.1186/s43008-023-00123-8; https://academic.oup.com/mmy/article/49/Supplement_1/S114/979671	No	No	Yes	No	Yes	0.349928	0.267925	0.160623	0.41308	431.702	69.3414	178.327	7.00773	2.4522	0	0.267925
41	FUCCAT-PWY	L-fucose degradation I	Degradation/utilization/assimilation	Carbohydrate Metabolism	Bacteria	Exists/divergent/alternative/incomplete	Mortierella alpina is one of the highest lipid-producing fungi and can biosynthesis GDP-L-fucose in the de novo pathway. Analysis of the M. alpina genome suggests that there is a gene encoding L-fucokinase (FUK) for the conversion of fucose to L-fucose-1-phosphate in the GDP-L-fucose salvage pathway	https://academic.oup.com/glycob/article/26/8/880/2198133?login=true	No	No	Yes	No	No	1.78647	100.715	1.29393	0.846948	1903.32	2462.75	1612.01	153.754	274.676	0	100.715
42	GALACT-GLUCUROCAT-PWY	Superpathway of hexuronide and hexuronate degradation	Superpathways	Carbohydrate Metabolism	Bacteria	Exists/divergent/alternative/incomplete	Fungi can degrade uronic acids, important in polysaccharide turnover. Aspergillus nidulans two non-allelic mutants were described that displayed no or very poor growth on GalA and an alternative non-phosphorolytic pathway leading to glyceraldehyde and pyruvate was proposed. Furthermore, a specific NADPHdependent glycerol dehydrogenase has been proposed to be involved in the further conversion of …	https://amb-express.springeropen.com/articles/10.1186/s13568-019-0737-1, https://amb-express.springeropen.com/articles/10.1186/s13568-019-0737-1	No	No	Yes	No	Yes	48.0708	9426.68	1.58273	0.751382	7767.86	12294.4	5836.63	532.774	25610.9	0	9426.68
43	GALACTARDEG-PWY	D-galactarate degradation I	Degradation/utilization/assimilation	Carboxylates	Bacteria	Exists/divergent/alternative/incomplete	See above	https://www.sciencedirect.com/science/article/pii/S1087184508001576	No	No	Yes	No	Yes	0.295739	0.131216	0.686584	1.02476	1415.4	971.789	1450.44	4.73696	1.4009	0	0.131216
44	GALACTUROCAT-PWY	D-galacturonate degradation I	Degradation/utilization/assimilation	Carboxylates	Bacteria	Exists/divergent/alternative/incomplete	D-galacturonate degradation III is documented for fungi on MetaCyc.		No	No	Yes	Indirectly	Yes	24.1697	411.221	1.23303	0.88841	25189.7	31059.5	22378.8	2241.18	54168.7	45.2402	18603.7
45	GALLATE-DEGRADATION-I-PWY	Gallate degradation II	Degradation/utilization/assimilation	Aromatic compounds degradation	Bacteria	Exists/divergent/alternative/incomplete	The initial reduction and metabolization to protocatechuate was proposed for Penicillium simplicissimum (Patel et al., 1992). Second, a yeast Blastobotrys adeninivorans an initial non-oxidative decarboxylation of gallate to pyrogallol that undergoes intradiol ring cleavage, mediated by a catechol-like dioxygenase, forming 2-hydroxymuconate, which is then channelled to an undisclosed catabolic pat…	https://onlinelibrary.wiley.com/doi/abs/10.1002/jobm.3620320405; https://link.springer.com/article/10.1007/s00253-018-9408-4; https://onlinelibrary.wiley.com/doi/abs/10.1002/jobm.200510600?casa_token=OZqLRcO_P0UAAAAA:X8ObF8RTGh5QZgReQ55GQnwjPGncSTB3BKLnDPIVP2unMWAeZLQUIBLwR-2Dj5yeuXb5yksohOz1Y73h	No	No	Yes	No	No	5.80016	83.4459	0.839818	0.936888	1859.12	1561.32	1741.78	258.415	1498.85	7	584.122
46	GALLATE-DEGRADATION-II-PWY	Gallate degradation I	Degradation/utilization/assimilation	Aromatic compounds degradation	Bacteria	Exists/divergent/alternative/incomplete	See above		No	No	Yes	No	No	5.80016	83.4459	0.778892	0.935987	1823.45	1420.27	1706.73	258.415	1498.85	7	584.122
47	GLCMANNANAUT-PWY	Superpathway of N-acetylglucosamine, N-acetylmannosamine and N-acetylneuraminate degradation	Degradation/utilization/assimilation	Amines and polyamines degradation	Bacteria	Exists/divergent/alternative/incomplete	N-acetylglucosamine degradation I is documented for fungi on MetaCyc. Some can also degrade N-acetylneuraminate, particularly those involved in the decomposition of chitin and other glycoproteins. Degradation of acetylated amino sugars, critical in recycling cell wall components and signaling molecules.	https://www.ingentaconnect.com/content/ben/cbiot/2017/00000006/00000003/art00003	No	No	Yes	No	No	0.136015	11.8014	0.75137	0.648803	881.213	662.117	571.734	339.663	46.1994	18.9183	223.263
48	GLUCARDEG-PWY	D-glucarate degradation I	Degradation/utilization/assimilation	Carboxylates	Bacteria	Exists/divergent/alternative/incomplete	2-keto-L-gulonate reductase activity forming L-idonate. The deletion of the corresponding gene, the gluC, results in a phenotype of no growth on D-glucuronate. The open reading frame of the A. niger 2-keto-L-gulonate reductase was expressed as an active protein in the yeast Saccharomyces cerevisiae. A histidine tagged protein was purified and it was demonstrated that the enzyme converts 2-keto-L-…	https://www.nature.com/articles/srep26329; https://publications.vtt.fi/pdf/publications/2010/P739.pdf	No	No	Yes	No	Yes	0.25008	0.132734	0.692112	1.0328	1406.97	973.782	1453.12	5.62739	1.4073	0	0.132734
49	GLUCARGALACTSUPER-PWY	Superpathway of D-glucarate and D-galactarate degradation	Superpathways	Other	Bacteria	Exists/divergent/alternative/incomplete	Pectinases from Penicillium frequentans. Handles the catabolism of glucarate and galactarate, linking carbohydrate and energy metabolism.	https://www.microbiologyresearch.org/content/journal/micro/10.1099/00221287-132-5-1167;	No	No	Yes	No	Yes	0.295739	0.131216	0.686584	1.02476	1415.4	971.789	1450.44	4.73696	1.4009	0	0.131216
50	GLUCONEO-PWY	Gluconeogenesis I	Biosynthesis	Carbohydrate Metabolism	Archaea, Bacteria, Fungi, Viridiplantae	MetaCyc	Fungi utilize gluconeogenesis to produce glucose from non-carbohydrate sources, especially when growing on substrates that do not contain sugars.		No	No	Yes	No	Yes	10.185	6.30519	0.748726	0.830328	250951	187893	208371	13660.3	139130	11858.8	74772.2
51	GLUCOSE1PMETAB-PWY	Glucose and glucose-1-phosphate degradation	Degradation/utilization/assimilation	Carbohydrate Metabolism	Archaea, Bacteri, Eukaryota	Exists/divergent/alternative/incomplete	Glucose-1-phosphate is an intermediate in glycogen and starch metabolism, essential for fungal energy storage and utilization. Under anaerobic conditions, glucose-1-phosphate can be fermented after entering glycolysis. Pleurotus ostreatus produced a high activity of α-glucose 1-phosphate (α-Glc 1-P) forming trehalose phosphorylase in vegetative mycelia and fruit-bodies. A. fumigatus is documemted…	https://link.springer.com/article/10.1007/BF02460927; https://academic.oup.com/mmy/article/49/Supplement_1/S114/979671	Yes	No	Yes	No	No	24.127	3139.11	0.851746	0.847108	72013.8	61337.5	61003.5	3853.28	92968	16.6249	52187.5
52	GLUCUROCAT-PWY	Superpathway of beta-D-glucuronide and D-glucuronate degradation	Degradation/utilization/assimilation	Carbohydrate Metabolism	Bacteria	Exists/divergent/alternative/incomplete	The ability of fungi to degrade β-D-glucuronides and D-glucuronate is crucial for the recycling of organic matter in ecosystems, contributing to nutrient cycling through breaking down glucose and glucose-1-phosphate to smaller molecules for energy and metabolic intermediates.	https://link.springer.com/article/10.1186/s40643-021-00441-y, https://link.springer.com/chapter/10.1007/978-3-319-69126-8_6; https://academic.oup.com/mmy/article/49/Supplement_1/S114/979671	Yes	No	Yes	Indirectly	Yes	37.9372	13196.7	1.28978	0.95109	19499.9	25150.5	18546.2	708.884	26893	0	13196.7
53	GLUTORN-PWY	Ornithine biosynthesis	Biosynthesis	Amino Acid Metabolism	Archaea, Bacteria	Exists/divergent/alternative/incomplete	L-ornithine and L-arginine has been documented to increase as a stress response to heavy metals. A. fumigatus produces siderophores for uptake and storage of iron, which is essential for its virulence. The main precursor of siderophore biosynthesis (SB), ornithine, can be Produced from glutamate in the mitochondria or by cytosolic hydrolysis of ornithine-derived arginine. L-ornithine biosynthesis…	https://www.sciencedirect.com/science/article/pii/S0301479720302395; https://www.taylorfrancis.com/chapters/edit/10.1201/9781003067221-3/enzymology-siderophore-biosynthesis-fungi-hans-j%C3%BCrgen-plattner-hans-diekmann; https://www.mdpi.com/1420-3049/24/15/2756	No	No	Yes	Indirectly	Yes	8.0756	3.03002	0.765696	0.839727	243288	186285	204296	15051.1	121546	21639.7	65568.8
54	GLYCOCAT-PWY	Glycogen degradation I	All	Carbohydrate Metabolism	Bacteria	Exists/divergent/alternative/incomplete	Yeast additionally use large amounts of glucose to build their walls, a key structure that distinguishes them from other cell types and whose synthesis is a proven drug target in fungal pathogens. This investigation of two proteins in a pathogenic yeast demonstrated unexpected connections between internal glucose polymers and cell walls. Surprisingly, formation of the intracellular polymer glycog…	https://www.pnas.org/doi/abs/10.1073/pnas.2319707121; https://onlinelibrary.wiley.com/doi/abs/10.1002/j.2050-0416.2011.tb00451.x; https://academic.oup.com/mmy/article/49/Supplement_1/S114/979671	Yes	Yes	No	No	No	17.0308	25.6623	0.91485	0.824063	121155	110838	99838.9	6837.26	116444	2836.12	72781.5
55	GLYCOGENSYNTH-PWY	Glycogen biosynthesis I (from ADP-D-Glucose)	Biosynthesis	Carbohydrate Metabolism	Bacteria	Exists/divergent/alternative/incomplete	Two significantly down-regulated processes that modulate carbohydrate metabolism were found: glycogen biosynthesis I from ADP-D-glucose, and starch biosynthesis. Glycogen and starch are both multibranched polysaccharides of glucose that serve as a means of energy storage for fungi; their downregulation may indicate their importance as energy stores that rapidly can be mobilized from the cytosol/c…	https://link.springer.com/article/10.1186/s12864-016-2665-7; https://academic.oup.com/mmy/article/49/Supplement_1/S114/979671	No	No	No	No	No	21.0976	50.993	0.932124	0.828146	130701	121829	108239	6499.03	137114	1435.07	73178.7
56	GLYCOL-GLYOXDEG-PWY	Superpathway of glycol metabolism and degradation	Degradation/utilization/assimilation	Carbohydrate Metabolism	Bacteria	Exists/divergent/alternative/incomplete	A.vericolor oxidized ethylene glycol to glyoxal	https://www.sciencedirect.com/science/article/abs/pii/S1871678411001014#preview-section-references; https://d1wqtxts1xzle7.cloudfront.net/68528743/PRODUCTION_of_GLYOXAL_from_ETHYLENE_GLYC20210802-19620-lyxtbt.pdf?1627962797=&response-content-disposition=inline%3B+filename%3DPRODUCTION_of_GLYOXAL_from_ETHYLENE_GLYC.pdf&Expires=1720191333&Signature=QJb9arvfIIEITbTmlz9NbEJ6hlwWDcRW~UaGV77WPF4iRAblaW…	No	No	Yes	Indirectly	Yes	1.4197	0.133312	0.143165	0.308051	221.273	31.6785	68.1633	0	1.4197	0	0.133312
57	GLYCOLYSIS	Glycolysis I (from glucose-6P)	Generation of precursor metabolites and energy	Carbohydrate Metabolism	Archaea, Bacteria, Eukaryota	Exists/divergent/alternative/incomplete	Subpathways glycolysis I (from glucose 6-phosphate) and Entner-Doudoroff pathway I is documented on MetaCyc for Eukaryotes	https://link.springer.com/article/10.1007/s00253-021-11314-x#Sec2	Yes	Yes	Yes	No	Yes	6.73211	1.66593	0.7645	0.828497	249574	190799	206771	14401.8	96954.8	22512.9	37504.9
58	GLYCOLYSIS-E-D	Superpathway of glycolysis and Entner-Doudoroff	Generation of precursor metabolites and energy	Carbohydrate Metabolism	Bacteria Archaea	Exists/divergent/alternative/incomplete	Subpathways glycolysis I (from glucose 6-phosphate) and Entner-Doudoroff pathway I is documented on MetaCyc for Eukaryotes		Yes	Yes	Yes	No	Yes	9.05238	10.1022	0.87624	0.840016	167174	146485	140429	10942.7	99057.6	4067.23	41088
59	GLYCOLYSIS-TCA-GLYOX-BYPASS	Superpathway of glycolysis, pyruvate dehydrogenase, TCA, and glyoxylate bypass	Generation of precursor metabolites and energy	Carbohydrate Metabolism	Bacteria	Exists/divergent/alternative/incomplete	This superpathway is compartmentalized in fungi, glycolysis is discussed above, pyruvate dehydrogenase are detailed in the links, TCA and glyoxylate bypass is important for fungal virulence	https://academic.oup.com/g3journal/article/8/7/2445/6027120?login=false; https://www.mdpi.com/1420-3049/24/24/4450; https://www.mdpi.com/1420-3049/28/18/6667; https://www.nature.com/articles/35083594; https://journals.biologists.com/jcs/article/134/20/jcs258469/272535/Compartmentalization-and-metabolic-regulation-of	Yes	Yes	Yes	Indirectly	No	6.38408	3.49251	0.756013	0.838049	200152	151318	167738	11347	72439.9	6455.56	22546.1
60	GLYOXYLATE-BYPASS	Glyoxylate cycle	Generation of precursor metabolites and energy	Energy Metabolism	Archaea, Bacteria, Eukaryota	MetaCyc	On MetaCyc this pathway is found in certain bacteria, fungi, and invertebrates.		No	Can contribute	Yes	Indirectly	Yes	9.95248	11.5822	0.676956	0.837066	165852	112275	138829	8979.83	89371.5	4906.68	56830.1
61	GOLPDLCAT-PWY	Superpathway of glycerol degradation to 1,3-propanediol	Degradation/utilization/assimilation	Carbohydrate Metabolism	Firmicutes, Proteobacteria	Exists/divergent/alternative/incomplete	Gyoxylate cycle variant is documented for fungi on MetaCyc.		Yes	No	Yes	No	Yes	0.336499	0	0.643535	0.744959	212.868	136.988	158.578	3.95238	1.32997	0	0
62	HCAMHPDEG-PWY	3-phenylpropanoate and 3-(3-hydroxyphenyl)propanoate degradation to 2-oxopent-4-enoate	Degradation/utilization/assimilation	Aromatic compounds degradation	Proteobacteria	N/A			No	No	Yes	No	Yes	1.06469	0.0999983	0.365163	0.442915	423.802	154.757	187.708	0	1.06469	0	0.0999983
63	HEME-BIOSYNTHESIS-II	Heme biosynthesis from uroporphyrinogen-III I (aerobic)	Biosynthesis	Electron carriers	Bacteria Eukaryota	Exists/divergent/alternative/incomplete	A. fumigatus synthesizes heme from uroporphyrinogen-III, essential for oxygen transport and electron transfer.	https://link.springer.com/article/10.1007/s00294-020-01067-x; https://www.sciencedirect.com/science/article/pii/S0006291X03019697; https://academic.oup.com/mmy/article/49/Supplement_1/S114/979671	No	No	No	No	No	10.5276	3.11754	0.800047	0.853448	186712	149378	159349	11054.4	116376	19374.1	60399.5
64	HEMESYN2-PWY	Heme biosynthesis from uroporphyrinogen-III II (anaerobic)	Biosynthesis	Electron carriers	Alveolata, Bacteria, Fungi	MetaCyc		https://www.pnas.org/doi/full/10.1073/pnas.1303674110	Yes	No	No	Yes	No	9.47032	3.22717	0.789998	0.843315	241394	190701	203571	14131.2	133827	21726.2	70114.3
65	HEXITOLDEGSUPER-PWY	superpathway of hexitol degradation	Degradation/utilization/assimilation	Carbohydrate Metabolism	Bacteria, Rhodophyta	Exists/divergent/alternative/incomplete	Subpathways glycolysiss II (from fructose 6-phosphate) and mannitol degradation I are documented on MetaCyc for Eukaryotes and fungi.		No	No	Yes	No	Yes	1.60017	0.0311257	0.569202	0.648984	1914.72	1089.87	1242.62	5.19415	8.3115	15.2322	0.474111
66	HISDEG-PWY	L-histidine degradation I	Degradation/utilization/assimilation	Amino Acid Metabolism	Bacteria	Exists/divergent/alternative/incomplete	Histidine degradation via aminotransferase is documented for C. glabrata. L-histidine is used for fungi to detoxify heavy metals	https://journals.asm.org/doi/full/10.1128/ec.00072-14; https://www.tandfonline.com/doi/pdf/10.1271/bbb.69.2343	No	No	Yes	No	No	31.6457	1803.8	0.790766	0.899411	78441.7	62029.1	70551.3	3339.4	105678	31.8063	57372.2
67	HISTSYN-PWY	Histidine biosynthesis	Biosynthesis	Amino Acid Metabolism	Archaea, Bacteria, Fungi, Viridiplantae	MetaCyc			No	No	No	No	Yes	9.35675	3.17691	0.764265	0.818164	241264	184390	197394	13355	124960	21081.7	66974.6
68	HOMOSER-METSYN-PWY	Methionine biosynthesis I	Biosynthesis	Amino Acid Metabolism	Bacteria	Exists/divergent/alternative/incomplete	On MetaCyc The O-acyl group of homoserine is an acetyl group in fungi, yeast. Some bacteria, yeast and fungi can use a different route in which they directly assimilate inorganic sulfur by a sulfhydrylation (see L-methionine biosynthesis III). In that route hydrogen sulfide (H2S), the final product of microbial sulfate reduction (see MetaCyc pathway sulfate reduction I (assimilatory)) reacts with…	https://www.sciencedirect.com/science/article/pii/S0301479720302395	No	No	No	Yes	No	12.5943	15.0357	0.947398	0.883743	71565	67800.5	63245	5167.45	65080.4	1391.31	20919.3
69	HSERMETANA-PWY	L-methionine biosynthesis III	Biosynthesis	Amino Acid Metabolism	Bacteria, Fungi	MetaCyc			No	No	No	Yes	No	7.59474	1.16566	0.751618	0.810637	195535	146967	158508	11906.6	90427.3	20409.6	23790.7
70	ILEUSYN-PWY	Isoleucine biosynthesis I (from threonine)	Biosynthesis	Amino Acid Metabolism	Bacteria, Eukaryota	Exists/divergent/alternative/incomplete	The Fusarium graminearum. TD catalyzes the first step in the biosynthesis pathway of isoleucine (Ile) for conversion of threonine (Thr) to 2-ketobutyrate (2-KB), is required for various cellular processes including mycelial and conidial morphogenesis, DON biosynthesis, and full virulence in F. graminearum.	https://link.springer.com/article/10.1007/s00294-014-0444-z	No	No	No	No	Yes	8.12491	2.86882	0.77975	0.822579	339659	264849	279396	18875.9	153365	29616.3	84963.8
71	KDO-NAGLIPASYN-PWY	Superpathway of (KDO)2-lipid A biosynthesis	Biosynthesis	Lipid Metabolism	Many bacteria, cyanobacteria	N/A			No	No	No	Yes	No	61.1812	1010.7	0.924911	0.895272	37034.9	34254	33156.3	1669.89	102166	54.7203	55305.7
72	KETOGLUCONMET-PWY	Ketogluconate metabolism	Degradation/utilization/assimilation	Carboxylates	Bacteria	Exists/divergent/alternative/incomplete	NADPH dependent 5-keto-D-gluconate reductase is a part of the fungal pathway for D-glucoronate catabolism.	https://febs.onlinelibrary.wiley.com/doi/full/10.1002/1873-3468.12946	No	No	Yes	No	Yes	0.481971	22.379	1.32941	0.960228	1994.46	2651.45	1915.14	54.0831	26.0665	0	22.379
73	LACTOSECAT-PWY	Lactose and galactose degradation I	Degradation/utilization/assimilation	Carbohydrate Metabolism	Firmicutes	Exists/divergent/alternative/incomplete	In fungi two principal strategies for catabolism of lactose are realised: (i) extracellular hydrolysis and subsequent uptake of the resulting monomers; and (ii) uptake of the disaccharide and subsequent intracellular hydrolysis. A. fumigatus is documented for lactose degradation III. Galactose degradation IV is documented on MetaCyc.	https://cmapspublic3.ihmc.us/rid=1N1Y1NKX1-1F1QM8B-9TBZ/Seiboth%20et%20al.%20-%202007%20-%20Lactose%20metabolism%20in%20filamentous%20fungi%20how%20to%20de.pdf; https://academic.oup.com/mmy/article/49/Supplement_1/S114/979671	Yes	No	Yes	No	No	0	0	0	0	1.99358	0	0	11.4286	0	3.44928	0
74	LEU-DEG2-PWY	Leucine degradation I	Degradation/utilization/assimilation	Amino Acid Metabolism	Bacteria, Eukaryota	Exists/divergent/alternative/incomplete	Saccharomyces genome sequencing project and the resulting definitive information on the number and structural relatedness of isoenzymes, questions of particular importance for the first specific step in leucine biosynthesis. It is now evident that there are two very closely related genes that encode α-isopropylmalate synthase. Together, they are capable of producing three isoforms of the enzyme, …	https://www.ncbi.nlm.nih.gov/pmc/articles/PMC150519/; https://academic.oup.com/mmy/article/49/Supplement_1/S114/979671	No	No	Yes	Indirectly	Yes	9.78072	287.879	0.815353	0.914149	117587	95874.7	107492	5939.64	58094	83.7715	24116.1
75	LIPASYN-PWY	Phospholipases	Degradation/utilization/assimilation	Lipid Metabolism	Archaea, Bacteria, Eukaryota	Exists/divergent/alternative/incomplete	Enhance fungal virulence and important for membrane dynamics and signaling and is documented for A. fumigatus	https://www.ncbi.nlm.nih.gov/pmc/articles/PMC88936/; https://academic.oup.com/mmy/article/49/Supplement_1/S114/979671	No	No	No	No	No	0.54585	27.8913	0.859401	0.858658	4752.47	4084.28	4080.75	72.688	39.6767	0	27.8913
76	LPSSYN-PWY	Superpathway of lipopolysaccharide biosynthesis	Biosynthesis	Lipid Metabolism	Bacteria	N/A			No	No	No	Yes	No	2.84431	0.711076	0.105219	0.101922	652.575	68.6635	66.5117	0	2.84431	0	0.711076
77	MET-SAM-PWY	Superpathway of S-adenosyl-L-methionine biosynthesis	All	Amino Acid Metabolism	Bacteria	Exists/divergent/alternative/incomplete	On MetaCyc L-homoserine biosynthesis and S-adenosyl-L-methionine biosynthesis is documented		No	No	No	Yes	Yes	12.1618	11.0605	0.882083	0.868092	116671	102914	101282	7251.67	88193.4	2448.81	27085.1
78	METH-ACETATE-PWY	Methanogenesis from acetate	Generation of precursor metabolites and energy	Energy Metabolism	Euryarchaeota	Exists/divergent/alternative/incomplete	Methanogens and anaerobic fungi can form stable co-culture systems in vitro [83], with analysis showing that the metabolite components of anaerobic fungi are relatively complex, including formate, acetate, lactate, succinic acid, ethanol, H2, and CO2 [5], among which formate, H, and CO2 are the main substrates used by methanogens in the rumen	https://www.mdpi.com/2076-2607/9/1/190; https://journals.asm.org/doi/full/10.1128/spectrum.01700-22; https://www.nature.com/articles/s43247-021-00107-9; https://academic.oup.com/mmy/article/49/Supplement_1/S114/979671	Yes	No	Yes	Yes	No	0	0	0.602648	0.790071	2796.43	1685.26	2209.38	4.7986	0	0	0
79	METHANOGENESIS-PWY	Methanogenesis from H2 and CO2	Generation of precursor metabolites and energy	Energy Metabolism	Euryarchaeota	Exists/divergent/alternative/incomplete	See above		Yes	No	Yes	Yes	No	0	0	0.430721	0.685961	3700.91	1594.06	2538.68	0	0	0	0
80	METHGLYUT-PWY	Superpathway of methylglyoxal degradation	Degradation/utilization/assimilation	Other	Bacteria	Exists/divergent/alternative/incomplete	Other pathways of methylglyoxal degradation is documented on MetaCyc. A fumigatus is documented for methylglyoxal degradation I and V.	https://academic.oup.com/mmy/article/49/Supplement_1/S114/979671	Can contribute	No	Yes	Yes	Yes	0.206063	0.166639	0.173514	0.237827	238.375	41.3613	56.6921	3.2349	0.666592	0	0.166639
81	METHYLGALLATE-DEGRADATION-PWY	Methyl gallate degradation	Degradation/utilization/assimilation	Aromatic compounds degradation	Bacteria	Exists/divergent/alternative/incomplete	P. implicatum, A. niveus, G. rhois filtrate extract contained methyl gallate and can be used against E. coli. Methyl gallate was also isolated from Pholiota adiposa. Tannic acid, a hydrolysable gallotannin present in plant tissues, consists of a central glucose molecule esterified with gallic acid molecules. Some microorganisms, including several Aspergillus species, can metabolize tannic acid by…	https://journals.ekb.eg/article_8096_fa94d8d225c05e39ad390872ce2a9a30.pdf; https://www.sciencedirect.com/science/article/abs/pii/S1382668914000258; https://www.frontiersin.org/journals/fungal-biology/articles/10.3389/ffunb.2021.681631/full	No	No	Yes	No	No	5.82221	83.2835	0.839979	0.93685	2318.85	1947.78	2172.41	321.155	1869.83	8.74724	728.501
82	NAD-BIOSYNTHESIS-II	NAD biosynthesis III	Biosynthesis	Electron carriers	Bacteria	Exists/divergent/alternative/incomplete	In yeast, Npt1, Nma1, Nma2, Qns1 have been identitified, however there are other steps in the break down of NAD+ to nicotinamide riboside have not been genetically validated.	https://www.sciencedirect.com/science/article/pii/S0092867404004167	No	No	No	No	Yes	0.673344	9.60783	0.396563	0.642293	33568.3	13312	21560.7	415.58	279.828	7.94216	76.307
83	NADSYN-PWY	NAD biosynthesis II (from tryptophan)	Biosynthesis	Electron carriers	Bacteria, Eukaryota	MetaCyc	On MetaCyc is documented L-tryptophan degradation to 2-amino-3-carboxymuconate semialdehyde and NAD salvage pathway III. The kynurenine pathway starting with tryptophan was most likely present in the last common ancestor of all eukaryotes, and is active in fungi and animals.	https://academic.oup.com/gbe/article/6/9/2335/2467419	No	No	Yes	No	Yes	5.67919	989.961	0.785402	0.75245	42761.3	33584.8	32175.8	1946.39	11053.9	7.28458	7211.45
84	NAGLIPASYN-PWY	Lipid IVA biosynthesis	Biosynthesis	Lipid Metabolism	Bacteria, Viridiplantae	N/A			No	No	No	Yes	No	9.22582	19.6961	0.795887	0.858365	189477	150802	162640	12993.1	119872	3137.77	61801.9
85	NONMEVIPP-PWY	Methylerythritol phosphate pathway	Biosynthesis	Secondary metabolites	Bacteria	Exists/divergent/alternative/incomplete	On MetaCyc documented mevalonate pathway I		No	No	Yes	Yes	Yes	6.43359	2.60898	0.825671	0.844243	180021	148638	151981	13496	86828	21292.6	55551.9
86	NONOXIPENT-PWY	Pentose phosphate pathway (non-oxidative branch)	Generation of precursor metabolites and energy	Carbohydrate Metabolism	Bacteria, Eukaryota	Exists/divergent/alternative/incomplete	It was suggested the D-glucuronate catabolisms with the intermediates L-gulonate is part of the pentose phosphate pathway.In certain yeasts, most notably Candida and Rhodotorula 18o,131), the PPP is very active. Candida, for example, produces virtually all of its o-ribose from o-glucose through the oxidative PPP 130). In R. gracilis, about 80 % of the o-glucose is utilized via the non-oxidative a…	https://febs.onlinelibrary.wiley.com/doi/full/10.1002/1873-3468.12946; https://link.springer.com/chapter/10.1007/bfb0009101; https://link.springer.com/article/10.1007/s00253-021-11314-x#Sec2; https://academic.oup.com/mmy/article/49/Supplement_1/S114/979671	No	No	No	No	No	11.0472	4.3375	0.784895	0.838344	270950	212668	227150	15525.7	171515	21316	92458
87	OANTIGEN-PWY	O-antigen building blocks biosynthesis	Superpathways	Cell structures	Many bacteria, cyanobacteria	Exists/divergent/alternative/incomplete	O antigen is a critical molecular determinant for the stability of the symbiosis of endobacteria in the fungi.	https://onlinelibrary.wiley.com/doi/pdf/10.1002/anie.201003301; https://www.biorxiv.org/content/10.1101/2023.11.15.566321v2.full.pdf	No	No	No	Indirectly	No	5.84638	1.44542	0.743104	0.81343	230728	171455	187681	12643.4	73917.9	21890.4	31640.7
88	ORNARGDEG-PWY	superpathway of L-arginine and L-ornithine degradation	Degradation/utilization/assimilation	Amino Acid Metabolism	Bacteria	Exists/divergent/alternative/incomplete	L-ornithine and L-arginine has been documented to increase as a stress response to heavy metals	https://www.sciencedirect.com/science/article/pii/S0301479720302395	No	No	Yes	No	Yes	1.85689	0.186539	0.176198	0.647709	255.176	44.9616	165.28	0	1.85689	0	0.186539
89	ORNDEG-PWY	Superpathway of ornithine degradation	Degradation/utilization/assimilation	Amines and polyamines degradation	Bacteria	Exists/divergent/alternative/incomplete	Facilitates the catabolism of arginine and ornithine, important for nitrogen and energy metabolism. Stress response to heavy metals and reactive oxygen species	https://www.sciencedirect.com/science/article/pii/S0301479720302395	No	No	Yes	No	Yes	34.044	39.7477	0.846614	0.888251	5966.52	5051.34	5299.77	0	34.044	0	39.7477
90	P101-PWY	Ectoine biosynthesis	Biosynthesis	Amines and polyamines degradation	Bacteria	N/A			No	No	No	Indirectly	Yes	8.46895	11223.6	0.925411	1.00866	62789.7	58106.3	63333.2	1847.79	15648.9	0	11223.6
91	P105-PWY	TCA cycle IV (2-oxoglutarate decarboxylase)	Generation of precursor metabolites and energy	Energy Metabolism	Actino and Proteobacteria, Cyanobacteria, Euglenida	Exists/divergent/alternative/incomplete	Fungi using TCA cycle II is documented on MetaCyc. Fungi may bypass the 2-oxoglutarate dehydrogenase by GLT to succinate via the GABA route by decarboxylation of GLT to form gamma-aminobutyric acid.	https://royalsocietypublishing.org/doi/full/10.1098/rsob.220363; https://www.researchgate.net/profile/Erman-Munir-2/publication/42377820_A_Possible_Role_of_Unique_TCA_Cycles_In_Wood-Rotting_Basidiomycetes/links/56bc83d608aebaa770e9302d/A-Possible-Role-of-Unique-TCA-Cycles-In-Wood-Rotting-Basidiomycetes.pdf	No	No	Yes	Indirectly	Yes	9.07525	6.18378	0.715923	0.823718	276819	198181	228021	15022.2	136331	12541.9	77556.6
92	P108-PWY	Pyruvate fermentation to propanoate I	Generation of precursor metabolites and energy	Carbohydrate Metabolism	Bacteria	Exists/divergent/alternative/incomplete	A. nidulans bypass vitamin B12 (unable to synthesize) via the methylcitrate cycle for the degradation of propionate. Cleavage of 2-methylisocitrate yields succinate and pyruvate. Whereas succinate is reoxidized to oxaloacetate for condensation with propionyl-CoA forming methylcitrate and completing the cycle, pyruvate can be used for energy metabolism and synthesis of biomass.	https://febs.onlinelibrary.wiley.com/doi/full/10.1046/j.1432-1327.2001.02262.x	Yes	No	Yes	Indirectly	Yes	4.7475	0.900744	0.7374	0.79242	214728	158341	170155	9830.69	46671.2	24366.7	21948.1
93	P122-PWY	Heterolactic fermentation	Generation of precursor metabolites and energy	Carbohydrate Metabolism	Firmicutes	Exists/divergent/alternative/incomplete	F. oxysporum primary hetero-lactic acid fermentation under anoxic and hypoxic condition in the presence of glucose, while secondary is ammonia fermentation	https://www.tandfonline.com/doi/pdf/10.1271/bbb.100482	Yes	No	Yes	No	Yes	0.160743	4.60152	0.718092	0.732383	13358.8	9592.87	9783.78	2760.87	443.791	83.2481	383.068
94	P124-PWY	Bifidobacterium shunt	Degradation/utilization/assimilation	Carbohydrate Metabolism	Actinobacteria	N/A			Yes	No	Yes	No	Yes	3.57924	28.4785	2.31802	0.986402	19011	44067.9	18752.5	3976.8	14233.9	178.451	5082.01
95	P125-PWY	Superpathway of (R,R)-butanediol biosynthesis	Generation of precursor metabolites and energy	Carbohydrate Metabolism	Bacteria	Exists/divergent/alternative/incomplete	Meso-butanediol biosynthesis II and superpathway of 2,3-butanediol biosynthesis are alternative routes to fungi for butanediol biosynthesis on MetaCyc.		Yes	No	Yes	No	Yes	0.0354232	0	0.780522	0.716383	1094.27	854.101	783.916	70.2844	2.4897	1.59997	0
96	P161-PWY	Acetylene degradation	All	Other	Bacteria	Exists/divergent/alternative/incomplete	Nitrogen fixation rates, as estimated by the acetylene reduction technique, were determined in conifer wood litter being decayed by brown- and white-rot fungi. Average ethylene production rates were significantly higher in white-rotted wood (15.1 nmol g−1 day−1) than in brown-rotted wood (2.3 nmol g−1 day−1). This difference may be related to a higher soluble sugar content in white-versus brown-r…	https://link.springer.com/article/10.1007/BF02220701	No	Yes	Yes	Indirectly	Yes	39.0519	1413.64	0.428614	0.707121	47641.5	20419.8	33688.3	2411.22	94162.7	40.9036	57822.9
97	P162-PWY	L-glutamate degradation V (via hydroxyglutarate)	All	Amino Acid Metabolism	Firmicutes, Fusobacteria	Exists/divergent/alternative/incomplete	On MetaCyc NAD-linked glutamate dehydrogenase in nitrogen metabolism in Saccharomyces cerevisiae. The mitochondrial oxidation of fatty acids serves the dual function of providing ATP and supplying two-carbon building blocks. However, the tight coupling of this process imposes a rigid stoichiometry that may not fit with the cell’s needs. There is therefore a parallel oxidation machinery in the per…	https://link.springer.com/article/10.1007/s11064-013-1089-x	Yes	No	Yes	Indirectly	Yes	0	0	0.619981	0.805456	1373.94	851.818	1106.65	0	0	10.3045	0
98	P163-PWY	Lysine fermentation to acetate and butyrate	All	Amino Acid Metabolism	Bacteria	Exists/divergent/alternative/incomplete	On MetaCyc documented L-lysine degradation VII, IX. Lysine biosynthesis is documented for A. fumigatus	https://www.sciencedirect.com/science/article/abs/pii/0300908489901806; https://academic.oup.com/mmy/article/49/Supplement_1/S114/979671	Yes	No	Yes	Indirectly	Yes	0.271045	6.72393	0.82818	0.574779	3609.04	2988.94	2074.4	5.80153	1.57248	0	6.72393
99	P164-PWY	Purine nucleobases degradation I (anaerobic)	Degradation/utilization/assimilation	Nucleotide Metabolism	Firmicutes	Exists/divergent/alternative/incomplete	Some species of fungi have lost the ability to synthesize purines and rely solely on the salvage of nucleotides from their environment. The Microsporidia have lost a number of enzymatic activities required for the de novo synthesis of purines, meaning the complete process is no longer possible in these obligate parasites [47,48]. However, the high expression of nucleoside diphosphate kinase requi…	https://www.mdpi.com/2076-2607/5/2/33	Yes	No	Yes	Yes	Yes	0.17525	1.02104	0.769111	0.848355	88652.6	68183.7	75208.9	3926.57	688.131	184.604	188.488
100	P184-PWY	Protocatechuate degradation I (meta-cleavage pathway)	Degradation/utilization/assimilation	Aromatic compounds degradation	Proteobacteria	Exists/divergent/alternative/incomplete	The five central pathways are present in the genomes of both Ascomycota and Basidiomycota, sharing high similarity, despite some noteworthy differences (Martins et al., 2019). A catabolic pathway for the central intermediate 3-hydroxyanthranilate was recently discovered in fungi (Martins et al., 2021). The existence of other specific dioxygenases for gallate, hydroquinone, homoprotocatechuate and…	https://enviromicro-journals.onlinelibrary.wiley.com/doi/full/10.1111/1751-7915.14371	No	No	Yes	No	Yes	6.17899	83.7121	0.813499	0.931607	2309.44	1878.73	2151.49	307.479	1899.91	8.90705	745.628
101	P221-PWY	Octane oxidation	Degradation/utilization/assimilation	Other	Bacteria, Fungi	MetaCyc			No	No	Yes	Indirectly	Yes	2.22942	484.086	0.754462	0.704669	82989.6	62612.5	58480.2	5879.86	13108.7	35.9846	17419.6
102	P23-PWY	Reductive TCA cycle I	Degradation/utilization/assimilation	C1 compounds assimiliation	Aquificae, Archaea, Bacteroidetes, Chlamydomonas, Proteobacteria	Exists/divergent/alternative/incomplete	A pathway leading to the fixation of two molecules of CO2 and the production of one molecule of acetyl-CoA; essentially the oxidative TCA cycle running in reverse. Acetyl-CoA is reductively carboxylated to pyruvate, from which all other central metabolites can be formed. Most of the enzymes of reductive and oxidative TCA cycle are shared, with the exception of three key enzymes that allow the cyc…	https://www.yeastgenome.org/go/GO:0019643; https://academic.oup.com/mmy/article/49/Supplement_1/S114/979671	Yes	No	Yes	Yes	Yes	0.104166	1.06293	0.637723	0.749721	256256	163420	192121	8973.25	934.706	6625.15	7042.09
103	P241-PWY	Coenzyme B biosynthesis	Biosynthesis	Electron carriers	Methanobacteria, Methanococci, Methanomicrobia, Methanopyri	N/A	The last four enzymes of this pathway have not been characterized yet.		No	No	No	Yes	Yes	0	0.258587	0.355991	0.4212	733.67	261.18	309.022	24.6874	0	0	0.258587
104	P261-PWY	Coenzyme M biosynthesis I	Biosynthesis	Electron carriers	Methanobacteria, Methanococci, Methanomicrobia, Methanopyri, Proteobacteria	N/A			No	No	No	Yes	Yes	0.543443	83.6065	0.668239	0.672476	6429.96	4296.75	4323.99	480.23	260.977	0	83.6065
105	P281-PWY	3-phenylpropionate degradation	Degradation/utilization/assimilation	Aromatic compounds degradation	Archaea, Bacteria	Exists/divergent/alternative/incomplete	On MetaCyc phenylacetate degradation I (aerobic) is documented. Our results show that P. chrysosporium cleaves cinnamate to give benzoate, benzaldehyde, or a closely related compound. The mechanisms for this reaction remain to be elucidated, but an obvious possibility stands out: cinnamate might be hydrated across the C.-C3 double bond to give 3-hydroxy-3-phenylpropionate (Fig. 4, intermediate I)…	https://journals.asm.org/doi/pdf/10.1128/aem.60.2.709-714.1994	No	No	Yes	Indirectly	Yes	704.754	978.801	2.41197	1.95412	2055.87	4958.71	4017.43	3.43056	2417.7	0	978.801
106	P381-PWY	Adenosylcobalamin biosynthesis II (aerobic)	Biosynthesis	Electron carriers	Archaea, Bacteria	Exists/divergent/alternative/incomplete	On MetaCyc, the biosynthesis of adenosylcobalamin starts with the biosynthesis of the tetrapyrrole and tetrapyrrole biosynthesis II (from glycine) is documented.		No	No	No	Yes	Yes	0.0356245	97.588	0.197874	0.313858	1433.5	283.652	449.916	160.581	5.72061	0	97.588
107	P4-PWY	Superpathway of lysine, threonine and methionine biosynthesis I	Biosynthesis	Electron carriers	Bacteria	Exists/divergent/alternative/incomplete	On MetaCyc is documented superpathway of L-threonine biosynthesis, L-homoserine biosynthesis, L-threonine biosynthesis.		No	No	No	Yes	Yes	10.5518	9.98143	0.828169	0.8511	165598	137143	140940	10134.1	106933	4236.01	42281.5
108	P42-PWY	Incomplete reductive TCA cycle	Degradation/utilization/assimilation	C1 compounds assimiliation	Methanobacteria, Methanococci, Methanomicrobia	Exists/divergent/alternative/incomplete	Reductive TCA cycle is documented, TCA cycle can be incomplete under certain conditions, particularly when some enzymes are not expressed or the environmental conditions inhibit specific steps. For instance, some fungi, such as yeasts under anaerobic or low oxygen conditions, modify the TCA cycle to produce less energy but more fermentation products like ethanol. In these cases, the cycle might d…	https://www.yeastgenome.org/go/GO:0019643; https://academic.oup.com/mmy/article/49/Supplement_1/S114/979671	No	No	Yes	Yes	Yes	0.328881	1.78535	0.652183	0.737012	243846	159032	179717	6767.5	2225.7	5132.23	9162.85
109	P441-PWY	Superpathway of N-acetylneuraminate degradation	Degradation/utilization/assimilation	Carboxylates	Bacteria	Exists/divergent/alternative/incomplete	Subpathway is documented on MetaCyc N-acetylglucosamine degradation I, pyruvate fermentation to ethanol I. A. fumigatus is documented for N-acetylneuraminate and N-acetylmannosamine degradation.	https://academic.oup.com/mmy/article/49/Supplement_1/S114/979671	No	No	Yes	Indirectly	Yes	0.182217	16.2348	0.774104	0.660443	2723.15	2108	1798.48	856.337	156.039	44.0352	714.904
110	P461-PWY	Hexitol fermentation to lactate, formate, ethanol and acetate	All	Carbohydrate Metabolism	Firmicutes	Exists/divergent/alternative/incomplete	Formate oxidation to CO2, to nitrate electron transfer is documented for A. fumigatus	https://academic.oup.com/mmy/article/49/Supplement_1/S114/979671	Yes	No	Yes	Indirectly	Yes	9.8728	34.1839	2.31743	0.808558	1232.68	2856.65	996.692	30.6397	302.5	6.65953	227.648
111	P562-PWY	Myo-inositol degradation I	Degradation/utilization/assimilation	Secondary metabolites	Bacteria, Fungi	MetaCyc			Yes	Yes	Yes	Indirectly	Yes	3.38224	1581.13	0.972999	0.881195	14634	14238.9	12895.4	655.94	2218.54	0	1581.13
112	P621-PWY	Nylon-6 oligomer degradation	Degradation/utilization/assimilation	Other	Bacteria, Fungi	MetaCyc	Breaks down myo-inositol, aiding in phospholipid metabolism and signal transduction.		No	No	Yes	No	Yes	0	3.33077	0.828222	0.806972	943.115	781.109	761.068	107.732	0	0	3.33077
113	PANTO-PWY	Phosphopantothenate biosynthesis I	Biosynthesis	Electron carriers	Bacteria, Fungi, Viridiplantae	MetaCyc	Breaks down synthetic polymers like nylon, contributing to bioremediation.		No	No	No	Indirectly	Yes	8.08559	2.85419	0.77985	0.837549	230750	179951	193265	14362.9	116133	21299.4	60792.7
114	PANTOSYN-PWY	Pantothenate and coenzyme A biosynthesis I	Biosynthesis	Electron carriers	Bacteria	Exists/divergent/alternative/incomplete	Coenzyme A biosynthesis and pantothenate biosynthesis I is documented for A. fumigatus	https://academic.oup.com/mmy/article/49/Supplement_1/S114/979671	No	No	No	Yes	Yes	8.15369	7.65448	0.747635	0.821449	219487	164096	180298	13907.6	113398	7837.49	59991.9
115	PENTOSE-P-PWY	Pentose phosphate pathway	Generation of precursor metabolites and energy	Carbohydrate Metabolism	Bacteria, Eukaryota	Exists/divergent/alternative/incomplete	Pentose phosphate pathway (non-oxidative and oxidative branch) is documented for A. fumigatus	https://link.springer.com/article/10.1007/s00253-021-11314-x#Sec2; https://academic.oup.com/mmy/article/49/Supplement_1/S114/979671	No	No	Yes	No	Yes	11.56	3.86891	0.874249	0.834335	180618	157905	150696	11479.1	132698	20309	78573.9
116	PEPTIDOGLYCANSYN-PWY	Peptidoglycan biosynthesis I (meso-diaminopimelate containing)	Biosynthesis	Cell structures	Bacteria	N/A			No	No	No	No	No	8.38429	2.8843	0.777656	0.837346	231504	180031	193849	13862.7	116229	21282.6	61385.5
117	PHOSLIPSYN-PWY	Phospholipid biosynthesis I	Biosynthesis	Lipid Metabolism	Bacteria	Exists/divergent/alternative/incomplete	Fusarium graminearum 10 phospholipid biosynthesis-related genes and genetically analyzed their functions. The results of this study indicate that phosphatidylethanolamine (PE) and phosphatidylcholine (PC) are critical for fungal vegetative growth. The biosynthesis of PE and PC is largely dependent on FgPsd2, FgCho2 and FgOpi3 in the de novo pathway of phospholipid biosynthesis in F. graminearum. …	https://www.imrpress.com/journal/FBL/24/1/10.2741/4712/htm; https://link.springer.com/article/10.1186/s42483-019-0023-9	No	No	No	Yes	Yes	8.87881	3.51647	0.783104	0.836371	279007	218491	233353	17159.8	152359	24326.3	85542.5
118	POLYAMINSYN3-PWY	Superpathway of polyamine biosynthesis II	Biosynthesis	Amines and polyamines degradation	Bacteria, Eukaryota	Exists/divergent/alternative/incomplete	On MetaCyc the subpathway of spermidine biosynthesis I: polyamines are essential for normal cell growth, we still do not fully understand their specific molecular functions in vivo [Tabor85]. putrescine and spermidine are found in all life forms, and spermine is found mostly in eukaryotes. In Saccharomyces cerevisiae the pathway is realized via the ODC pathway. Spermidine is formed by spermidine …		No	No	No	Yes	No	1.58752	77.4849	0.863172	0.888246	33489.9	28907.6	29747.3	3893.5	6181.03	53.1654	4119.52
119	POLYAMSYN-PWY	Superpathway of polyamine biosynthesis I	Biosynthesis	Amines and polyamines degradation	Bacteria	Exists/divergent/alternative/incomplete	See above		No	No	No	Yes	No	4.2813	284.508	0.682885	0.819071	77740.4	53087.8	63674.9	4015.86	17193.1	40.1876	11433.7
120	POLYISOPRENSYN-PWY	Polyisoprenoid biosynthesis	Biosynthesis	Electron carriers	Archaea, Bacteria, Eukaryota	Exists/divergent/alternative/incomplete	On MetaCyc is documented that there are two different pathways for the biosynthesis of IPP. Bacteria that possess ubiquinone generally use the methylerythritol phosphate pathway I (MEP), while the eukaryotic microorganisms use the mevalonate pathway I.		No	No	No	No	No	8.10421	8.60634	0.766225	0.836129	234134	179399	195766	14262.4	115585	7083.52	60963.1
121	PPGPPMET-PWY	ppGpp biosynthesis	Biosynthesis	Metabolic regulator	Bacteria	N/A	Saccharomyces cerevisiae ppGpp accumulation gave rise to marked changes in gene expression, with both upregulation and downregulation, including changes in mitochondrial gene expression. The most prominent upregulation (38-fold) was detected in the hypothetical gene YBR072C–A of unknown function, followed by many other known stress-responsive genes. S. cerevisiae may provide new opportunities to …	https://www.microbiologyresearch.org/content/journal/micro/10.1099/mic.0.057638-0	No	No	No	No	No	11.1616	11.4643	0.912301	0.831288	97483	88933.9	81036.4	9248.22	103225	5362.13	61473
122	PROTOCATECHUATE-ORTHO-CLEAVAGE-PWY	Protocatechuate degradation II (ortho-cleavage pathway)	Degradation/utilization/assimilation	Aromatic compounds degradation	Bacteria	Exists/divergent/alternative/incomplete	On MetaCyc is documented that the pathway that starts with protocatechuate 3,4-dioxygenase is part of a pathway known as the 3-oxoadipate pathway (or β-ketoadipate pathway). It is widely distributed among soil bacteria and fungi [Harwood96], although the pathway organization and regulation varies among species		No	No	Yes	No	No	2.82433	102.955	0.866769	0.804794	46600.4	40391.8	37503.7	2068.65	5842.55	80.9607	8335.34
123	PRPP-PWY	Superpathway of histidine, purine, and pyrimidine biosynthesis	All	Other	Bacteria	Exists/divergent/alternative/incomplete	On MetaCyc histidine biosynthesis is documented and the de novo biosynthesis of pyrimidine nucleotides appears to be one of the most ancient biochemical pathways as it is evolutionary conserved in all species. Although the enzymatic steps in this pathway are conserved throughout all organisms, some differences in the enzymes do exist.. Histidine Degradation via an Aminotransferase of C. glabrata …	https://journals.asm.org/doi/full/10.1128/ec.00072-14; https://www.tandfonline.com/doi/pdf/10.1271/bbb.69.2343; https://academic.oup.com/mmy/article/49/Supplement_1/S114/979671	No	No	No	Yes	Yes	32.1058	870.141	0.617127	0.748843	137368	84773.2	102867	3526.34	113216	71.3857	62115.7
124	PWY-1269	CMP-3-deoxy-D-manno-octulosonate biosynthesis	Biosynthesis	Carbohydrate Metabolism	Verrucomicrobia, Cyanobacteria, Proteobacteria, Viridiplantae	N/A			No	No	No	No	No	9.92203	19.4258	0.795157	0.861276	184641	146819	159027	11650.8	115600	3049.17	59232.6
125	PWY-1361	Benzoyl-CoA degradation I (aerobic)	Degradation/utilization/assimilation	Aromatic compounds degradation	Bacteria	Exists/divergent/alternative/incomplete	Normally benzoate is converted by dioxygenases to catechol (bacteria) or protocatechuate (mainly fungi), followed by ring cleavage catalyzed by central ring-cleaving dioxygenases. This is likely chimeric, where denitrifying facultative aerobes (and possibly others) convert phenylacetate,7–14 benzoate,15–18 and 2-aminobenzoate (anthranilate)19–24 to their CoA thioesters first. Bacteria may even ex…	https://www.sciencedirect.com/science/article/pii/S0021925820573481; https://nyaspubs.onlinelibrary.wiley.com/doi/full/10.1196/annals.1419.010	No	No	Yes	Indirectly	Yes	0	0	1.12937	0.950274	63.866	72.1286	60.6902	0	0	0	0
126	PWY-1422	Vitamin E biosynthesis (tocopherols)	Biosynthesis	Electron carriers	Chlorophyta, Cyanobacteria, Phaeophyceae, Rhodophyta, Viridiplantae	Exists/divergent/alternative/incomplete	Fungi have the shikimate pathway for aromatic amino acid production and the mevalonate or non-mevalonate pathways for isoprenoid biosynthesis, which are essential for tocopherol production.	https://www.cell.com/AJHG/fulltext/S1360-1385(02)00002-X; https://gnusha.org/~nmz787/pdf/Shikimate_Pathway_and_Aromatic_Amino_Acid_Biosynthesis.pdf	No	No	No	Yes	No	0.0155882	268.365	0.237426	0.537926	18.1279	4.30402	9.75145	1314.67	20.4933	4.09219	1098.2
127	PWY-1501	Mandelate degradation I	Degradation/utilization/assimilation	Aromatic compounds degradation	Proteobacteria	Exists/divergent/alternative/incomplete	On MetaCyc 4-hydroxymandelate degradation is documented		No	No	Yes	No	Yes	0	0	0.885023	0.781849	416.1	368.258	325.327	0	0	0	0
128	PWY-1541	Superpathway of taurine degradation	Degradation/utilization/assimilation	Inorganic nutrients metabolism	Bacteria	Chimeric	Taurine degradation IV is documented for A. fumigatus	https://academic.oup.com/mmy/article/49/Supplement_1/S114/979671	Yes	No	Yes	Yes	No	3.50441	1728.72	0.971082	0.847275	21730.5	21102.1	18411.7	734.395	2573.62	0	1728.72
129	PWY-1622	Formaldehyde assimilation I (serine pathway)	Degradation/utilization/assimilation	C1 compounds assimiliation	Bacteria	Exists/divergent/alternative/incomplete	On MetaCyc Formaldehyde assimilation III (dihydroxyacetone cycle) is documented		No	No	Yes	Indirectly	Yes	0	0	0.627014	0.877285	6992.68	4384.51	6134.57	90.0605	0	0	0
130	PWY-181	Photorespiration	Generation of precursor metabolites and energy	Photosynthesis	Cryptophyta, Cyanobacteria, Euglenozoa, Glaucocystophyceae, Haptophyceae, Rhizaria, Rhodophyta, Stramenopiles, Viridiplantae	Exists/divergent/alternative/incomplete	Fungi have alternative analogous routes to photorespiration, such as glycolate–glyoxylate metabolism.	https://academic.oup.com/jxb/article/67/10/3041/1749420	No	No	Yes	No	Yes	1.1732	3.93461	0.758161	0.869267	132225	100248	114939	7571.46	8882.86	3911.49	15390.2
131	PWY-1861	Formaldehyde assimilation II (RuMP Cycle)	Degradation/utilization/assimilation	C1 compounds assimiliation	Bacteria	Exists/divergent/alternative/incomplete	On MetaCyc Formaldehyde assimilation III (dihydroxyacetone cycle) is documented		No	No	Yes	No	No	304.114	16083	2.35055	0.568005	35799.6	84148.6	20334.3	149.578	45488.9	0	16083
132	PWY-1882	Superpathway of C1 compounds oxidation to CO2	Degradation/utilization/assimilation	C1 compounds assimiliation	Bacteria	Chimeric	Assimilates formaldehyde into biomass, crucial in certain autotrophic organisms.		No	No	Yes	Yes	Yes	0	6.17161	0.755386	0.68577	698.572	527.692	479.06	0	0	0	6.17161
133	PWY-2221	Entner-Doudoroff pathway III (semi-phosphorylative)	All	Carbohydrate Metabolism	Halobacteria, Thermoprotei	Exists/divergent/alternative/incomplete	A new nonphosphorylative pathway for gluconate degradation was found in extracts of a strain of Aspergillus niger. The findings indicate that gluconate is dehydrated into 2-keto-3-deoxy-gluconate (KDG), which then is cleaved into glyceraldehyde and pyruvate. 6-Phosphogluconate was not degraded under the same conditions. In addition, KDG was formed from glyceraldehyde and pyruvate.	https://journals.asm.org/doi/pdf/10.1128/jb.114.1.457-459.1973	No	No	Yes	No	Yes	0	0	#DIV/0!	#DIV/0!	0	8.99862	31.4899	0	0	0	0
134	PWY-2941	L-lysine biosynthesis III	Biosynthesis	Amino Acid Metabolism	Firmicutes	Exists/divergent/alternative/incomplete	On MetaCyc is documented that six pathways are now recognized in bacteria, most algae, fungi and higher plants for the biosynthesis of lysine. They are divided into two groups - the diaminopimelate (DAP) pathways, and the L-2-aminoadipate pathways.		No	No	No	Indirectly	Yes	0.0975311	0	0.388143	0.467365	823.417	319.604	384.836	82.0179	7.9993	14.6371	0
135	PWY-2942	Lysine biosynthesis II	Biosynthesis	Amino Acid Metabolism	Bacteria	Exists/divergent/alternative/incomplete	On MetaCyc is documented that six pathways are now recognized in bacteria, most algae, fungi and higher plants for the biosynthesis of lysine. They are divided into two groups - the diaminopimelate (DAP) pathways, and the L-2-aminoadipate pathways.		No	No	No	Indirectly	Yes	9.69027	3.68533	0.764033	0.816922	273973	209325	223815	15358.9	148832	21346.7	78669.7
136	PWY-3001	Isoleucine biosynthesis I	Biosynthesis	Amino Acid Metabolism	Bacteria, Fungi, Viridiplantae	MetaCyc			No	No	No	Indirectly	Yes	8.82944	3.1694	0.750388	0.818598	293152	219978	239974	16755.2	147939	24352	77181.3
137	PWY-3081	L-lysine biosynthesis V	Biosynthesis	Amino Acid Metabolism	Archaea, Bacteria	Exists/divergent/alternative/incomplete	On MetaCyc is documented that six pathways are now recognized in bacteria, most algae, fungi and higher plants for the biosynthesis of lysine. They are divided into two groups - the diaminopimelate (DAP) pathways, and the L-2-aminoadipate pathways.		No	No	No	Indirectly	Yes	0	0	0.416696	1.21965	38.0133	15.84	46.3629	0	0	0	0
138	PWY-3661	Glycine betaine degradation	Degradation/utilization/assimilation	Amines and polyamines degradation	Archaea, Bacteria, Eukaryota	Exists/divergent/alternative/incomplete	Glycine betaine biosynthesis I (gram-negative bacteria) and II (gram-positive bacteria), glycine biosynthesis I III and IV, and glycine cleavage complex is documented for A. fumigatus	https://academic.oup.com/mmy/article/49/Supplement_1/S114/979671	No	No	Yes	Yes	No	2.28195	15266.5	0.910277	0.801808	81790.5	74452	65580.3	5374	12263.2	0	15266.5
139	PWY-3781	Aerobic respiration I (cytochrome c)	Generation of precursor metabolites and energy	Energy Metabolism	Bacteria, Eukaryota	Exists/divergent/alternative/incomplete	On MetaCyc aerobic respiration II is documented.	https://academic.oup.com/mmy/article/49/Supplement_1/S114/979671	No	No	Yes	No	Yes	2.95191	1.54013	0.773933	0.841971	685559	530576	577220	41678.9	123032	62885	96850.9
140	PWY-3801	Sucrose degradation III (sucrose synthase)	Degradation/utilization/assimilation	Carbohydrate Metabolism	Cyanobacteria, Viridiplantae	Exists/divergent/alternative/incomplete	On MetaCyc sucrose degradation I (sucrose phosphotransferase) and sucrose degradation III (sucrose invertase) is documented.		No	No	Yes	No	No	0	0	0.754085	0.900673	55571.1	41905.3	50051.4	2670.17	0	0	0
141	PWY-3941	β-alanine biosynthesis II	Biosynthesis	Amino Acid Metabolism	Bacteria, Viridiplantae	Exists/divergent/alternative/incomplete	On MetaCyc β-alanine biosynthesis IV and uracil degradation I (reductive) is documented.		No	No	No	Indirectly	Yes	0	0	0.830357	0.661584	268.78	223.183	177.82	15.6878	0	0	0
142	PWY-4361	S-methyl-5-thio-α-D-ribose 1-phosphate degradation	All	Amino Acid Metabolism	Archaea, Bacteria, Embryophyta, Metazoa	Exists/divergent/alternative/incomplete	On MetaCyc is documented that the methionine salvage pathway is present with some variations in all types of organisms [Albers09]. It has been partially characterized from a number of organisms, including bacteria [Myers93, Wray95, Cornell96a, Dai99a, Dai01], plants [Baur72, Murr75, Kushad83, Miyazaki87a], yeast.		No	No	Yes	Yes	No	0.0057749	0	0.306758	0.339777	308.285	94.5688	104.748	691.521	3.99347	0	0
143	PWY-4722	Creatinine degradation II	Degradation/utilization/assimilation	Amines and polyamines degradation	Bacteria	Exists/divergent/alternative/incomplete	Cryptococcus neoformans andC. bacillisporus), creatinine seems to be degraded solely to 1-methylhydantoin and ammonia (see Refs. 278, 484, 660, 772, 884, 895,992). Crn can therefore be used by these microorganisms as a nitrogen source, but not as a carbon or energy source.	https://journals.physiology.org/doi/full/10.1152/physrev.2000.80.3.1107	No	No	Yes	No	No	6.20176	168.566	2.9449	1.06879	86.9612	256.092	92.9434	3.99742	24.791	0	168.566
144	PWY-4984	Urea cycle	Degradation/utilization/assimilation	Inorganic nutrients metabolism	Bacteria, Eukaryota	Exists/divergent/alternative/incomplete	On MetaCyc is documented that the pathway has been documented not only in mammals and amphibians, but in many other organisms as well, including birds [Stockl74], invertebrates [Linton62, Rijavec65], insects [Pant78, Inokuchi69], plants [Reuter61, Kating63], yeast [Chan72], fungi [Prieur71], and even microorganisms	https://journals.plos.org/plosone/article?id=10.1371/journal.pone.0064292	No	No	No	No	No	2.08797	10486.6	0.8396	0.798249	49116.6	41238.3	39207.3	2578.75	5384.35	0	10486.6
145	PWY-5005	Biotin biosynthesis II	Biosynthesis	Electron carriers	Bacteria	Exists/divergent/alternative/incomplete	On MetaCyc is documented biotin biosynthesis from 8-amino-7-oxononanoate I for fungi.		No	No	No	Yes	No	0	0	0.744482	0.777825	269.738	200.815	209.809	0	0	0	0
146	PWY-5022	4-aminobutyrate degradation V	Degradation/utilization/assimilation	Amines and polyamines degradation	Firmicutes	Exists/divergent/alternative/incomplete	Most fungi utilize GABA both as a carbon and a nitrogen source. Fungal endogenous GABA largely originates from the decarboxylation of L-glutamate and is associated with sporulation/spore metabolism. Whatever its source, GABA is catabolized to succinate via succinicsemialdehyde. Taken together these steps define a potential bypass outside the classical tricarboxylic acid cycle. Aspergillus fumigat…	https://www.cambridge.org/core/journals/mycological-research/article/abs/metabolism-of-4aminobutyrate-gaba-in-fungi/4C26BBD1E41B790FC780309BD4C0CF2E; https://academic.oup.com/mmy/article/49/Supplement_1/S114/979671	No	No	Yes	Indirectly	Yes	3.39347	598.252	0.68381	0.728438	64208.8	43906.6	46772.1	4196.51	14240.7	15.2865	9145.15
147	PWY-5028	L-histidine degradation II	Degradation/utilization/assimilation	Amino Acid Metabolism	Proteobacteria	Exists/divergent/alternative/incomplete	Fungi degrade l-histidine as a stress response to heavy metals, increase GABA (γ-aminobutyric acid), involved in nitrogen and neurotransmitter metabolism. Histidine Degradation via an Aminotransferase of C. glabrata utilizes tryptophan to produce NAD, linking amino acid and redox metabolism.	https://www.sciencedirect.com/science/article/pii/S0301479720302395; https://journals.asm.org/doi/full/10.1128/ec.00072-14	No	No	Yes	No	No	70.4121	45670.4	1.1984	0.954687	11398.7	13660.1	10882.2	973.092	68517.5	0	45670.4
148	PWY-5088	L-glutamate degradation VII (to propanoate)	All	Amino Acid Metabolism	Firmicutes	Exists/divergent/alternative/incomplete	On MetaCyc L-glutamate degradation I, L-glutamate degradation IX (via 4-aminobutanoate).		No	No	Yes	Indirectly	Yes	0	0	0	0	1.4949	0	0	0	0	0	0
149	PWY-5097	Lysine biosynthesis VI	Biosynthesis	Amino Acid Metabolism	Chlamydiae/Verrucomicrobia group, Cyanobacteria, Magnoliophyta, Methanobacteria, Methanococci	Exists/divergent/alternative/incomplete	Fungi synthesize lysine in alternative routes on MetaCyc. Synthesizes lysine, an essential amino acid important for protein synthesis. Evolution of lysine biosynthesis evolved in parallel with the evolution of species . Increase production for stress response	https://pubs.rsc.org/en/content/articlelanding/2000/np/a801345d/unauth; https://www.sciencedirect.com/science/article/pii/S0301479720302395	No	No	No	No	Yes	9.46668	3.54769	0.762867	0.816629	265371	202442	216709	15132	143250	21339.1	75704.7
150	PWY-5100	Pyruvate fermentation to acetate and lactate II	Generation of precursor metabolites and energy	Carbohydrate Metabolism	Bacteria	Exists/divergent/alternative/incomplete	Pyruvate fermentation to lactate or to ethanol II is documented for A. fumigatus	https://academic.oup.com/mmy/article/49/Supplement_1/S114/979671	Yes	No	Yes	Yes	No	0.284889	2.77916	0.677943	0.796426	112421	76215.3	89535.3	4540.02	1293.4	1100.06	3057.24
151	PWY-5101	L-isoleucine biosynthesis II	Biosynthesis	Amino Acid Metabolism	Methanobacteria, Methanococci, Methanomicrobia, Spirochaetes , Thermoprotei	Exists/divergent/alternative/incomplete	For fungi Threonine is a precursor for L-isoleucine, threonine deaminase (Ilv1): Converts threonine to 2-ketobutyrate. This step involves the removal of an amino group from threonine. 2-Ketobutyrate to 2-Acetolactate: The enzyme acetohydroxyacid synthase (Ilv2) catalyzes the condensation of 2-ketobutyrate with pyruvate to form 2-acetolactate.	https://journals.asm.org/doi/full/10.1128/mmbr.67.1.1-15.2003	Yes	Yes	No	Indirectly	Yes	8.23989	2.96304	0.774321	0.822817	363822	281715	299359	19950.8	164392	30515.4	90418.2
152	PWY-5103	Isoleucine biosynthesis III	Biosynthesis	Amino Acid Metabolism	Proteobacteria	Exists/divergent/alternative/incomplete	In S. cerevisiae the biosynthesis of the branched-chain amino acids consists of a common pathway that leads from pyruvate and α-ketobutyrate to valine and isoleucine and a branch that leads from the immediate precursor of valine, α-ketoisovalerate, to leucine. These pathways operate in eubacteria (106), archaebacteria (112), fungi (41, 59),	https://journals.asm.org/doi/full/10.1128/mmbr.67.1.1-15.2003	No	No	No	No	Yes	8.1489	2.88328	0.766337	0.820949	305950	234460	251169	17494.3	142559	26675.9	76914.1
153	PWY-5104	Isoleucine biosynthesis IV	Biosynthesis	Amino Acid Metabolism	Bacteria, Methanobacteria, Methanomicrobia	Exists/divergent/alternative/incomplete	The branched chain amino acid biosynthesis pathway is regulated by the transcription factor LEU3 in S. cerevisiae, and LeuB in Aspergillus nidulans and Aspergillus fumigatus, and the activity of these transcription factors is modulated by the leucine biosynthesis pathway intermediate α-isopropylmalate.	https://portlandpress.com/essaysbiochem/article-abstract/67/5/865/233293/Branched-chain-amino-acid-biosynthesis-in-fungi?redirectedFrom=fulltext	No	No	No	Yes	Yes	20.2366	19.9149	0.583049	0.693169	224403	130838	155549	6357.62	128657	4158.01	82806.6
154	PWY-5121	Superpathway of geranylgeranyl diphosphate biosynthesis II (via MEP)	Biosynthesis	Electron carriers	Bacteria, Viridiplantae	Exists/divergent/alternative/incomplete	On MetaCyC geranylgeranyl diphosphate biosynthesis is documented for S. cerevisiae but the mevalonate pathway also an alternative pathway documented for fungi.		No	No	Yes	Yes	Yes	4.4634	1.43394	0.771004	0.832649	186542	143825	155324	13239.1	59091.3	20921.8	30000.7
155	PWY-5154	Arginine biosynthesis III (via N-acetyl-L-citrulline)	Biosynthesis	Amino Acid Metabolism	Bacteria	Exists/divergent/alternative/incomplete	On MetaCyC is documented that L-arginine biosynthesis II (acetyl cycle)), is found in most of the prokaryotic and eukaryotic microbes investigated up to now, the two reactions mentioned above are linked: the acetyl group which is removed from N-acetyl-L-ornithine is recycled onto glutamate, regenerating N-acetyl-L-glutamate (NAG). This recycling is performed by the enzyme EC 2.3.1.35, glutamate N…		No	No	No	Indirectly	Yes	10.6106	15.2612	0.731151	0.839214	208329	152320	174833	11227.7	119133	4124.29	62941.6
156	PWY-5177	Glutaryl-CoA degradation	Degradation/utilization/assimilation	Carboxylates	Bacteria, Fungi, Metazoa	MetaCyc			No	No	Yes	Indirectly	Yes	0	0	0.66082	0.808403	724.191	478.56	585.438	0	0	13.0133	0
157	PWY-5178	Toluene degradation IV (aerobic) (via catechol)	Degradation/utilization/assimilation	Aromatic compounds degradation	Proteobacteria	Exists/divergent/alternative/incomplete	The superpathway of aerobic toluene degradation is chimeric and many study explored the role of fungi in toluene degradation	https://www.ajol.info/index.php/ajb/article/view/129796; https://www.sciencedirect.com/science/article/pii/S0304389418310914; https://www.cambridge.org/core/journals/mycological-research/article/abs/isolation-and-characterisation-of-fungi-growing-on-volatile-aromatic-hydrocarbons-as-their-sole-carbon-and-energy-source/9009CC3C45C74D5F7A71AD84600D87FB	No	No	Yes	Indirectly	Yes	0.189146	13.1444	0.565254	0.813121	2409.36	1361.9	1959.1	10.3366	1.95512	0	13.1444
158	PWY-5179	Toluene degradation V (aerobic) (via toluene-cis-diol)	Degradation/utilization/assimilation	Aromatic compounds degradation	Proteobacteria	Exists/divergent/alternative/incomplete	See above		No	No	Yes	Indirectly	Yes	0	0	0.988241	0.866523	537.998	531.672	466.187	0	0	0	0
159	PWY-5180	Toluene degradation I (aerobic) (via o-cresol)	Degradation/utilization/assimilation	Aromatic compounds degradation	Proteobacteria	Exists/divergent/alternative/incomplete	See above		No	No	Yes	Indirectly	Yes	33.9381	1283.29	0.443088	0.724704	29928.5	13261	21689.3	466.51	15832.5	8.66196	11115.8
160	PWY-5181	Toluene degradation III (aerobic) (via p-cresol)	Degradation/utilization/assimilation	Aromatic compounds degradation	Proteobacteria	Exists/divergent/alternative/incomplete	See above		No	No	Yes	Indirectly	Yes	0.085388	41.5847	0.445714	0.652213	1123.39	500.71	732.688	41.3545	3.53118	0	41.5847
161	PWY-5182	Toluene degradation II (aerobic) (via 4-methylcatechol)	Degradation/utilization/assimilation	Aromatic compounds degradation	Proteobacteria	Exists/divergent/alternative/incomplete	See above		No	No	Yes	Indirectly	Yes	33.9381	1283.29	0.443088	0.724704	29928.5	13261	21689.3	466.51	15832.5	8.66196	11115.8
162	PWY-5183	Superpathway of aerobic toluene degradation	Degradation/utilization/assimilation	Aromatic compounds degradation	Proteobacteria	Chimeric			No	No	Yes	Indirectly	Yes	0	0	0.459133	0.728832	1432.85	657.871	1044.31	9.89032	0	0	0
163	PWY-5184	Toluene degradation VI (anaerobic)	Degradation/utilization/assimilation	Aromatic compounds degradation	Proteobacteria	Exists/divergent/alternative/incomplete	The superpathway of aerobic toluene degradation is chimeric and many study explored the role of fungi in toluene degradation, also under anaerobia	https://link.springer.com/article/10.1134/S1022795418080070	Yes	No	Yes	Yes	Yes	0	0	2.61323	3.56288	3.58005	9.35552	12.7553	0	0	0	0
164	PWY-5188	Tetrapyrrole biosynthesis I (from glutamate)	Biosynthesis	Electron carriers	Archaea, Cyanobacteria, Eugleozoa, Magnoliophyta, Proteobacteria	Exists/divergent/alternative/incomplete	Tetrapyrrole biosynthesis II is documented for A. fumigatus	https://academic.oup.com/mmy/article/49/Supplement_1/S114/979671	No	No	No	No	No	8.40924	2.86034	0.749809	0.819671	255353	191466	209305	14151	118999	21321.4	60986.3
165	PWY-5189	Tetrapyrrole biosynthesis II (from glycine)	Biosynthesis	Electron carriers	Alveolata, Euglenozoa, Fungi, Metazoa, Proteobacteria, Streptomyces	MetaCyc			No	No	No	Indirectly	No	7.79489	2.89113	0.751536	0.818953	250245	188068	204939	14444.7	112595	21305.5	61597
166	PWY-5198	Factor 420 biosynthesis	Biosynthesis	Electron carriers	Actinobacteria, Archaea, Cyanobacteria	Exists/divergent/alternative/incomplete	Endobacterium in fungi.	https://pubs.acs.org/doi/full/10.1021/acschembio.9b00605; https://academic.oup.com/ismej/article/18/1/wrae074/7660940	No	No	No	Yes	No	0.00117681	0.609603	0.363375	0.556795	35721	12980.1	19889.3	1343.32	1.58084	39.0218	23.7878
167	PWY-5266	P-cymene degradation	Degradation/utilization/assimilation	Aromatic compounds degradation	Proteobacteria	Exists/divergent/alternative/incomplete	Many monoterpenes have been used as antifungals, some fungi are capable of degrading it.	https://www.frontiersin.org/journals/microbiology/articles/10.3389/fmicb.2014.00346/full#h6	No	No	Yes	Indirectly	Yes	0	0	0.443813	0	10645.6	4724.64	0	0	0	0	0
168	PWY-5273	P-cumate degradation	Degradation/utilization/assimilation	Aromatic compounds degradation	Proteobacteria	Exists/divergent/alternative/incomplete	Many monoterpenes have been used as antifungals, some fungi are capable of degrading it.	https://www.frontiersin.org/journals/microbiology/articles/10.3389/fmicb.2014.00346/full#h6	No	No	Yes	Indirectly	Yes	0	0	0.443813	0	10645.6	4724.64	0	0	0	0	0
169	PWY-5304	Superpathway of sulfur oxidation (Acidianus ambivalens)	Degradation/utilization/assimilation	Inorganic nutrients metabolism	Thermoprotei	Exists/divergent/alternative/incomplete	Aspergillus niger oxidized elemental sulphur in vitro to form relatively large amounts of sulphate, initially producing thiosulphate, but not tetrathionate.	https://www.frontiersin.org/journals/microbiology/articles/10.3389/fmicb.2021.679563/full; https://www.sciencedirect.com/science/article/abs/pii/S0007153686800201	No	No	Yes	Yes	No	59.6099	412.445	0.771009	0.722509	7842.24	6046.44	5666.09	150.053	8944.67	2.5	1031.11
170	PWY-5345	Superpathway of methionine biosynthesis (by sulfhydrylation)	Biosynthesis	Amino Acid Metabolism	Bacteria, Fungi	MetaCyc			No	No	No	Yes	Yes	8.98562	4.59512	0.763666	0.825829	224504	171446	185402	13347.6	119936	8894.13	40869.6
171	PWY-5347	Superpathway of methionine biosynthesis (transsulfuration)	Biosynthesis	Amino Acid Metabolism	Bacteria	Exists/divergent/alternative/incomplete	On MetaCyc is documented for L-methionine biosynthesis III. In yeast and filamentous fungi, sulfide can be condensed either with O-acetylhomoserine to generate homocysteine, the precursor of methionine, or with O-acetylserine to directly generate cysteine. The resulting homocysteine and cysteine can be interconverted through transsulfuration pathway.	https://journals.plos.org/plosone/article?id=10.1371/journal.pone.0100725	No	No	No	Yes	Yes	11.8567	13.416	0.88504	0.865813	124620	110293	107897	8401.82	99617.7	2480.07	33272.6
172	PWY-5384	Sucrose degradation IV (sucrose phosphorylase)	Degradation/utilization/assimilation	Carbohydrate Metabolism	Actinobacteria	Exists/divergent/alternative/incomplete	On MetaCyc sucrose degradation I (sucrose phosphotransferase) is documented.		No	No	No	No	No	39.6532	2936.19	0.878614	0.845475	68978.6	60605.6	58319.7	3576.82	141833	22.1623	65072.6
173	PWY-5392	Reductive TCA cycle II	Degradation/utilization/assimilation	C1 compounds assimiliation	Aquificae	Exists/divergent/alternative/incomplete	A pathway leading to the fixation of two molecules of CO2 and the production of one molecule of acetyl-CoA; essentially the oxidative TCA cycle running in reverse. Acetyl-CoA is reductively carboxylated to pyruvate, from which all other central metabolites can be formed. Most of the enzymes of reductive and oxidative TCA cycle are shared, with the exception of three key enzymes that allow the cyc…	https://www.yeastgenome.org/go/GO:0019643; https://academic.oup.com/mmy/article/49/Supplement_1/S114/979671	Yes	No	Yes	Yes	Yes	0	0	0.407388	0.555579	47.2405	19.2452	26.2458	0	0	0	0
174	PWY-5415	Catechol degradation I (meta-cleavage pathway)	Degradation/utilization/assimilation	Aromatic compounds degradation	Actinobacteria, Proteobacteria	Exists/divergent/alternative/incomplete	On MetaCyc is documented for catechol degradation III (ortho-cleavage pathway).		No	No	Yes	Indirectly	Yes	1.46775	199.344	0.424835	0.717189	28519.5	12116.1	20453.9	397.314	583.156	8.2693	1648.43
175	PWY-5417	Catechol degradation III (ortho-cleavage pathway)	Degradation/utilization/assimilation	Aromatic compounds degradation	Fungi, Proteobacteria	MetaCyc			No	No	Yes	Indirectly	No	72.451	683.33	1.72981	1.49019	1499.31	2593.52	2234.26	22.575	1635.58	0	683.33
176	PWY-5419	Catechol degradation to 2-oxopent-4-enoate II	Degradation/utilization/assimilation	Aromatic compounds degradation	Actinobacteria, Proteobacteria	Exists/divergent/alternative/incomplete	On MetaCyc is documented for catechol degradation III (ortho-cleavage pathway).		No	No	Yes	No	Yes	4.68086	97.0956	0.379911	0.749779	30744.4	11680.1	23051.5	660.781	3093.03	7.29167	707.989
177	PWY-5420	Catechol degradation II (meta-cleavage pathway)	Degradation/utilization/assimilation	Aromatic compounds degradation	Actinobacteria, Proteobacteria	Exists/divergent/alternative/incomplete	On MetaCyc is documented for catechol degradation III (ortho-cleavage pathway).		No	No	Yes	Indirectly	Yes	1.52143	123.864	0.393994	0.733341	29135.4	11479.2	21366.2	438.902	667.757	7.86198	973.819
178	PWY-5427	Naphthalene degradation (aerobic)	Degradation/utilization/assimilation	Aromatic compounds degradation	Bacteria	Exists/divergent/alternative/incomplete	P. chrysosporium in the same conditions biodegrades the PAH till about 600 mg kg−1.	https://www.sciencedirect.com/science/article/pii/S0045653505001761	No	No	Yes	No	Yes	0	0	0.374235	1.61965	57.7009	21.5937	93.4551	3.27273	0	0	0
179	PWY-5430	Meta cleavage pathway of aromatic compounds	Degradation/utilization/assimilation	Aromatic compounds degradation	Bacteria	Exists/divergent/alternative/incomplete	The studies on fungal aromatic pathways are scattered over different pathways and species, complicating a comprehensive view of fungal aromatic metabolism. In this review, we depicted the similarities and differences of the reported aromatic metabolic pathways in fungi and bacteria. Although both microorganisms share the main conversion routes, many alternative pathways are observed in fungi.	https://www.sciencedirect.com/science/article/pii/S0734975019300771	No	No	Yes	Indirectly	Yes	4.58661	429.759	0.365535	0.958059	16010.3	5852.34	15338.9	28.1755	129.23	0	429.759
180	PWY-5431	Aromatic compounds degradation via beta-ketoadipate	Degradation/utilization/assimilation	Aromatic compounds degradation	Proteobacteria	Exists/divergent/alternative/incomplete	On MetaCyc is documented for 3-oxoadipate degradation		No	No	Yes	Indirectly	Yes	72.451	683.33	1.72981	1.49019	1499.31	2593.52	2234.26	22.575	1635.58	0	683.33
181	PWY-5484	Glycolysis II (from fructose 6-phosphate)	Generation of precursor metabolites and energy	Carbohydrate Metabolism	Archaea, Bacteria, Eukaryota	Exists/divergent/alternative/incomplete	On MetaCyc is documented that glycolysis can be found, if at least in part, in almost all organisms.		Yes	Yes	Yes	No	Yes	5.57855	1.27309	0.761124	0.830821	228343	173797	189712	12881.5	71859.9	21972.4	27972.8
182	PWY-5505	L-glutamate and L-glutamine biosynthesis	Biosynthesis	Amino Acid Metabolism	Archaea, Bacteria, Eukaryota	Chimeric			No	No	No	Yes	Yes	7.98628	179.045	0.76869	0.771933	106073	81536.9	81880.9	7395.13	59059.6	119.847	21458
183	PWY-5507	Adenosylcobalamin biosynthesis I (anaerobic)	Biosynthesis	Electron carriers	Archaea, Bacteria	Exists/divergent/alternative/incomplete	We demonstrate that cobalamin is utilized by all non-Dikarya fungi lineages. This observation is supported by the genomic presence of both B12-dependent enzymes and cobalamin modifying enzymes. Fungal cobalamin-dependent enzymes are highly similar to their animal homologs. Phylogenetic analyses support a scenario of vertical inheritance of the cobalamin usage with several losses. Cobalamin usage …	https://academic.oup.com/gbe/article/13/4/evab043/6157828	Yes	No	No	Yes	Yes	0.0237104	0	0.196412	0.313604	1568.53	308.078	491.899	121.183	2.8733	0	0
184	PWY-5509	Adenosylcobalamin biosynthesis from cobyrinate a,c-diamide I	Biosynthesis	Electron carriers	Archaea, Bacteria	Exists/divergent/alternative/incomplete	See above		No	No	No	No	No	16.7108	2.87924	0.794528	0.874648	89185.9	70860.8	78006.3	2674.24	44688.7	1928.33	5552.14
185	PWY-5529	Superpathway of bacteriochlorophyll a biosynthesis	Biosynthesis	Electron carriers	Chlorobiales, Chromatiales, Rhodobacterales, Rhodospirillales	N/A			No	No	No	Yes	Yes	0.0411423	313.399	1.18538	0.582677	2435.19	2886.61	1418.93	974.74	40.1031	0	313.399
186	PWY-5531	Chlorophyllide a biosynthesis II (anaerobic)	Biosynthesis	Electron carriers	Bacteria	N/A	N/A		Yes	No	No	Yes	Yes	0.0163	7.44509	0.920922	0.879779	13458.6	12394.3	11840.6	2234.68	36.4252	25.6097	190.667
187	PWY-5532	Adenosine nucleotides degradation IV	Degradation/utilization/assimilation	Nucleotide Metabolism	Archaea	Exists/divergent/alternative/incomplete	On MetaCyc is documented for adenosine nucleotides degradation II,	https://journals.asm.org/doi/pdf/10.1128/mr.45.3.462-480.1981	No	No	Yes	No	No	0	1.99502	0.16645	0.217747	16603.8	2763.69	3615.42	0	0	0	1.99502
188	PWY-5647	2-nitrobenzoate degradation I	Degradation/utilization/assimilation	Aromatic compounds degradation	Bacteria	Exists/divergent/alternative/incomplete	Many fungi are documented for degrading nitrobenzoate compounds	https://d1wqtxts1xzle7.cloudfront.net/81570031/j.jenvman.2007.06.00920220302-19701-1alnk39-libre.pdf?1646221593=&response-content-disposition=inline%3B+filename%3DMicrobial_remediation_of_nitro_aromatic.pdf&Expires=1722002227&Signature=f5y0ODQdibrrLcWjOqOE3X4VvM6oyPOP~M2GMxBhvmdhjjEhiNmabg5S4F7tjA1f6GrM9lexWFP04ua0AcNS22Cclg25FTdizadEVXjuKWOAPxFgCnDUTmHtDmF0XvrYdZMBt4QbLrepRxn2TTflRd7HhliFHLZKLz7…	No	No	Yes	No	Yes	5.48567	802.205	0.556445	0.756514	12351.7	6873.07	9344.26	641.539	3519.28	0	802.205
189	PWY-5651	Tryptophan degradation to 2-amino-3-carboxymuconate semialdehyde	Degradation/utilization/assimilation	Amino Acid Metabolism	Bacteria, Fungi, Metazoa	MetaCyc		https://academic.oup.com/mmy/article/49/Supplement_1/S114/979671	No	No	Yes	No	Yes	18.3192	1696.11	0.789779	0.746076	29076.4	22963.9	21693.2	1290.49	23640.8	4.55489	7725.61
190	PWY-5654	2-amino-3-carboxymuconate semialdehyde degradation to 2-oxopentenoate	Degradation/utilization/assimilation	Carboxylates	Bacteria	Exists/divergent/alternative/incomplete	On MetaCyc, this pathway describes the metabolic route from aminocarboxymuconate semialdehyde, a common intermediate in the degradation of several aromatic compounds, to another common degradation intermediate, 2-oxopent-4-enoate.		No	No	Yes	No	Yes	4.82596	660.179	0.534237	0.756749	11211.6	5989.64	8484.35	605.462	2921.94	0	660.179
191	PWY-5655	Tryptophan degradation IX	Degradation/utilization/assimilation	Amino Acid Metabolism	Bacteria	Exists/divergent/alternative/incomplete	Tryptophan degradation I (via anthranilate), to 2-amino-3-carboxymuconate semialdehyde and X (mammalian, via tryptamine) is documented for A. fumigatus		No	No	Yes	Indirectly	Yes	0.510447	811.975	0.53489	0.743591	15351.8	8211.52	11415.5	497.389	253.891	0	811.975
192	PWY-5656	Mannosylglycerate biosynthesis I	Biosynthesis	Metabolic regulator	Archaea, Bacteria	N/A	Alternative pathway for tryptophan degradation, contributing to various biosynthetic and catabolic processes.		No	No	No	No	No	0	0	0.322665	0.435646	61.9545	19.9905	26.9902	0	0	0	0
193	PWY-5659	GDP-mannose biosynthesis	Biosynthesis	Carbohydrate Metabolism	Archaea, Bacteria, Eukaryota	Exists/divergent/alternative/incomplete	On MetaCyc documented that Mortierella alpina) the second and third reaction steps are catalyzed by a single bifunctional polypeptide: GDP-fucose synthase.		No	No	No	No	No	7.42363	2.54811	0.757429	0.824948	275688	208814	227428	15196.5	112813	24171.5	61591.5
194	PWY-5667	CDP-diacylglycerol biosynthesis I	Biosynthesis	Lipid Metabolism	Bacteria, Eukaryota	Exists/divergent/alternative/incomplete	On MetaCyc documented that phosphatidates are precursors for many phosphoglycerides found in animals, plants and yeast, including a phosphatidylinositol, an L-1-phosphatidylserine, an L-1-phosphatidylethanolamine, and a cardiolipin.		No	No	No	Indirectly	Yes	10.7274	5.08636	0.789286	0.837714	291636	230184	244307	17514.3	187882	22284.8	113348
195	PWY-5676	Acetyl-CoA fermentation to butyrate II	Generation of precursor metabolites and energy	Energy Metabolism	Firmicutes	Exists/divergent/alternative/incomplete	Aspergillus fumigatus is documented acetyl-coa hydrolysis and biosynthesis from pyruvate	https://academic.oup.com/mmy/article/49/Supplement_1/S114/979671	Yes	No	Yes	Indirectly	Yes	3.90624	168.662	0.782256	0.856265	48980.2	38315.1	41940.1	2381.64	9303.25	48.6324	8202.44
196	PWY-5677	Succinate fermentation to butanoate	Generation of precursor metabolites and energy	Energy Metabolism	Firmicutes	Exists/divergent/alternative/incomplete	Fungal endogenous GABA largely originates from the decarboxylation of L-glutamate and is associated with sporulation/spore metabolism. Whatever its source, GABA is catabolized to succinate via succinicsemialdehyde. Taken together these steps define a potential bypass outside the classical tricarboxylic acid cycle.	https://www.cambridge.org/core/journals/mycological-research/article/abs/metabolism-of-4aminobutyrate-gaba-in-fungi/4C26BBD1E41B790FC780309BD4C0CF2E	Yes	No	Yes	Indirectly	Yes	0	0	0.586779	0.78813	3685.07	2162.32	2904.31	4.80602	0	0	0
197	PWY-5686	UMP biosynthesis	Biosynthesis	Nucleotide Metabolism	Archaea, Bacteria, Eukaryota	Exists/divergent/alternative/incomplete	In fungi , one such complex for the pyrimidine pathway exists consisting of the first two enzyme activities, namely, CPSase-ATCase (aspartate transcarbamylase). These two enzymes are coded for by a single polar gene. It is not known with certainty whether this gene codes for one or several polypeptide chains, although the studies suggest that more than one type of polypeptide chain is in the comp…	https://www.sciencedirect.com/science/article/abs/pii/B978012152806550014X	No	No	No	No	No	7.68019	2.92648	0.744737	0.815054	291870	217366	237890	17167	131846	23588	69029.9
198	PWY-5695	Urate biosynthesis/inosine 5'-phosphate degradation	Biosynthesis	Amines and polyamines degradation	Bacteria, Fabaceae, Metazoa	Exists/divergent/alternative/incomplete	Inosine-5'-phosphate biosynthesis II is documented for A. fumigatus	https://academic.oup.com/mmy/article/49/Supplement_1/S114/979671	Yes	No	Yes	No	Yes	18.6004	128.393	0.796853	0.889984	177157	141168	157667	7005.55	130306	532.575	68379.1
199	PWY-5705	Allantoin degradation to glyoxylate III	Degradation/utilization/assimilation	Amines and polyamines degradation	Bacteria, Viridiplantae	Exists/divergent/alternative/incomplete	Allantoin degradation to glyoxylate I is documented on MetaCyc. Aspergillus fumigatus is documented allantoin degradation to ureidoglycolate I (urea producing and for glyoxylate cycle.	https://academic.oup.com/mmy/article/49/Supplement_1/S114/979671	Yes	No	Yes	No	No	72.3441	6407.8	1.36961	0.666898	8067.98	11050	5380.52	44.9015	3248.35	0	6407.8
200	PWY-5741	Ethylmalonyl pathway	Generation of precursor metabolites and energy	Other	Bacteria	Exists/divergent/alternative/incomplete	The first PKS gene from a lichen fungus has recently been isolated and sequenced by Andrésson and Davidsson.47 This PKS gene, obtained from Solorina crocea,48 was cloned and tried to be expressed in several filamentous fungi (for example, Aspergillus nidulans, A. niger, A. oryzae, and Fusarium venenatum)	https://pubs.rsc.org/en/content/articlehtml/2008/np/b606983p#sect923	No	No	Yes	Indirectly	Yes	1.81876	502.775	0.817772	0.781215	35515.3	29043.4	27745.1	1801.68	3276.82	12.5471	6308.37
201	PWY-5743	3-hydroxypropanoate cycle	Degradation/utilization/assimilation	C1 compounds assimiliation	Chloroflexi	N/A			No	No	Yes	Indirectly	Yes	0	0	0.969753	0.810338	1083.37	1050.6	877.894	10.3988	0	0	0
202	PWY-5744	Glyoxylate assimilation	Degradation/utilization/assimilation	C1 compounds assimiliation	Chloroflexi, Thermoprotei	N/A			No	No	Yes	Indirectly	Yes	0	0	0.970277	0.810801	1057.7	1026.26	857.581	12.4041	0	0	0
203	PWY-5747	2-methylcitrate cycle II	Degradation/utilization/assimilation	Carboxylates	Bacteria	Exists/divergent/alternative/incomplete	It is documented on MetaCyc 2-methylcitrate cycle I.	https://academic.oup.com/mmy/article/49/Supplement_1/S114/979671	No	No	Yes	Indirectly	No	29.6967	56.0762	0.705386	0.947256	69122.6	48758.1	65476.8	2874.18	85353.5	959.771	53820.3
204	PWY-5789	3-hydroxypropanoate/4-hydroxybutanate cycle	Degradation/utilization/assimilation	C1 compounds assimiliation	Crenarchaeota	N/A			No	No	Yes	Indirectly	Yes	0	0	0.52754	0.381497	25.3789	13.3884	9.68199	0	0	0	0
205	PWY-5837	1,4-dihydroxy-2-naphthoate biosynthesis	Biosynthesis	Electron carriers	Bacteria, Viridiplantae	N/A			No	No	No	Indirectly	No	15.9761	2.34856	0.803419	0.745179	41265.3	33153.3	30750	4630.66	73979.9	18108.3	42528.4
206	PWY-5838	Superpathway of menaquinol-8 biosynthesis I	Biosynthesis	Electron carriers	Bacteria, Halobacteria	N/A	Fungi predominantly synthesize ubiquinone (coenzyme Q)		No	No	Yes	Yes	No	12.8829	4.6712	0.762845	0.780101	85739.1	65405.6	66885.1	7188.01	92602.6	10416.1	48655.6
207	PWY-5840	Superpathway of menaquinol-7 biosynthesis	Biosynthesis	Electron carriers	Archaea, Bacteria	N/A	Fungi predominantly synthesize ubiquinone (coenzyme Q)		No	No	Yes	Yes	No	0.376858	0.436091	0.761798	0.774762	79178.2	60317.8	61344.2	5495.69	2071.1	18926	8253.47
208	PWY-5845	Superpathway of menaquinol-9 biosynthesis	Biosynthesis	Electron carriers	Bacteria	N/A	Fungi predominantly synthesize ubiquinone (coenzyme Q)		No	No	Yes	Yes	No	0.393469	55.2397	0.660904	0.767713	39606.5	26176.1	30406.4	5263.69	2071.1	149.412	8253.47
209	PWY-5850	Superpathway of menaquinol-6 biosynthesis I	Biosynthesis	Electron carriers	Bacteria	N/A	Fungi predominantly synthesize ubiquinone (coenzyme Q)		No	No	Yes	Yes	No	0.393469	55.2397	0.660904	0.767713	39606.5	26176.1	30406.4	5263.69	2071.1	149.412	8253.47
210	PWY-5855	Ubiquinol-7 biosynthesis	Biosynthesis	Electron carriers	Bacteria	Exists/divergent/alternative/incomplete	On MetaCyc is documented for ubiquinol-6 biosynthesis from 4-aminobenzoate (eukaryotic), ubiquinol-6 biosynthesis from 4-hydroxybenzoate (eukaryotic), ubiquinol-6 bypass biosynthesis (eukaryotic), ubiquinol-7 biosynthesis (eukaryotic), ubiquinol-8 biosynthesis (eukaryotic), ubiquinol-8 biosynthesis (eukaryotic), ubiquinol-9 biosynthesis (eukaryotic).	https://www.tandfonline.com/doi/pdf/10.1080/09168451.2018.1433020	No	No	Yes	Yes	Yes	12.9071	21.3573	0.807714	0.876968	180347	145669	158159	10179	131382	3759.45	80291.6
211	PWY-5856	Ubiquinol-9 biosynthesis	Biosynthesis	Electron carriers	Bacteria	Exists/divergent/alternative/incomplete	See above	https://www.tandfonline.com/doi/pdf/10.1080/09168451.2018.1433020	No	No	Yes	Yes	Yes	12.9071	21.3573	0.807714	0.876968	180347	145669	158159	10179	131382	3759.45	80291.6
212	PWY-5857	Ubiquinol-10 biosynthesis	Biosynthesis	Electron carriers	Proteobacteria, Eukaryota	Exists/divergent/alternative/incomplete	See above	https://www.tandfonline.com/doi/pdf/10.1080/09168451.2018.1433020	No	No	Yes	Yes	Yes	12.9071	21.3573	0.807714	0.876968	180347	145669	158159	10179	131382	3759.45	80291.6
213	PWY-5860	Superpathway of demethylmenaquinol-6 biosynthesis I	Biosynthesis	Electron carriers	Haemophilus	N/A	Fungi predominantly synthesize ubiquinone (coenzyme Q)		No	No	Yes	Indirectly	No	0.350922	58.08	0.657232	0.764752	27910.4	18343.6	21344.5	3959.91	1389.62	100.346	5828.1
214	PWY-5861	Superpathway of demethylmenaquinol-8 biosynthesis	Biosynthesis	Electron carriers	Bacteria	N/A	Fungi predominantly synthesize ubiquinone (coenzyme Q)		No	No	Yes	Indirectly	No	14.932	5.39361	0.765346	0.775149	64630.8	49464.9	50098.5	5673.99	84723.7	8341.23	44989.3
215	PWY-5862	Superpathway of demethylmenaquinol-9 biosynthesis	Biosynthesis	Electron carriers	Bacteria	N/A	Fungi predominantly synthesize ubiquinone (coenzyme Q)		No	No	Yes	Indirectly	No	0.350922	58.08	0.657232	0.764752	27910.4	18343.6	21344.5	3959.91	1389.62	100.346	5828.1
216	PWY-5863	Superpathway of phylloquinol biosynthesis	Biosynthesis	Electron carriers	Cyanobacteria, Viridiplantae	N/A			No	No	Yes	Yes	Yes	9.36859	1.07951	0.797335	0.747211	45493.6	36273.6	33993.3	4985.44	46706.5	18235.7	19685.5
217	PWY-5896	Superpathway of menaquinol-10 biosynthesis	Biosynthesis	Electron carriers	Actinobacteria, Bacteroidetes	N/A	Fungi predominantly synthesize ubiquinone (coenzyme Q)		No	No	Yes	Yes	No	0.393469	55.2397	0.660904	0.767713	39606.5	26176.1	30406.4	5263.69	2071.1	149.412	8253.47
218	PWY-5897	Superpathway of menaquinol-11 biosynthesis	Biosynthesis	Electron carriers	Bacteroidetes, Micrococcales, Prevotella	N/A	Fungi predominantly synthesize ubiquinone (coenzyme Q)		No	No	Yes	Yes	No	13.1306	2.53906	0.766078	0.776046	80172	61418	62217.2	6917.08	90825.6	18926	48054.2
219	PWY-5898	Superpathway of menaquinol-12 biosynthesis	Biosynthesis	Electron carriers	Agromyces, Microbacterium, Prevotella	N/A	Fungi predominantly synthesize ubiquinone (coenzyme Q)		No	No	Yes	Yes	No	13.1306	2.53906	0.766078	0.776046	80172	61418	62217.2	6917.08	90825.6	18926	48054.2
220	PWY-5899	Superpathway of menaquinol-13 biosynthesis	Biosynthesis	Electron carriers	Microbacterium, Prevotella	N/A	Fungi predominantly synthesize ubiquinone (coenzyme Q)		No	No	Yes	Yes	No	13.1306	2.53906	0.766078	0.776046	80172	61418	62217.2	6917.08	90825.6	18926	48054.2
221	PWY-5910	Superpathway of geranylgeranyldiphosphate biosynthesis I (via mevalonate)	Biosynthesis	Lipid Metabolism	Bacteria, Eukaryota	Exists/divergent/alternative/incomplete	On MetaCyc is documented mevalonate pathway I. A. fumigatus is documented for geranyldiphosphate and geranylgeranyldiphosphate biosynthesis. Produces geranylgeranyldiphosphate, a precursor for various terpenoids and carotenoids.	https://academic.oup.com/mmy/article/49/Supplement_1/S114/979671	No	No	Yes	Indirectly	Yes	3.44397	82.8902	0.511573	0.702144	63109.4	32285.1	44311.9	104.178	358.787	10.9698	909.288
222	PWY-5913	TCA cycle VI (obligate autotrophs)	Generation of precursor metabolites and energy	Energy Metabolism	Chroococcales, Prochlorococcaceae, Proteobacteria	Exists/divergent/alternative/incomplete	Fungi use alternative pathway documented on metaCyc TCA cycle II (plants and fungi)		No	No	Yes	Yes	Yes	10.6249	17.6005	0.792681	0.843326	189618	150307	159910	12382.9	131567	3801.52	66908.7
223	PWY-5918	Superpathay of heme biosynthesis from glutamate	Biosynthesis	Electron carriers	Archaea, Euglenozoa, Magnoliophyta, Proteobacteria	Exists/divergent/alternative/incomplete	On MetaCyc is documented that in many other organisms, including animals, fungi, apicomplexan protozoa (such as the malaria parasite Plasmodium falciparum [Sato04a]), and members of the α-proteobacteria, the tetrapyrrole biosynthesis pathway starts with glycine and succinyl-CoA (see tetrapyrrole biosynthesis II (from glycine)).		No	No	No	No	Yes	9.08909	2.94883	0.770551	0.835884	221241	170477	184932	12661.4	115081	20422.2	60221.7
224	PWY-5920	superpathway of heme biosynthesis from glycine	Biosynthesis	Electron carriers	Alveolata, Euglenozoa, Fungi, Metazoa, Proteobacteria	MetaCyc			No	No	No	Indirectly	No	1.26901	2.28787	0.739722	0.772519	106137	78511.8	81992.8	7048.17	8944.23	6763.94	15475
225	PWY-5941	Glycogen degradation II	Degradation/utilization/assimilation	Carbohydrate Metabolism	Archaea, Bacteria, Opisthokonta	Exists/divergent/alternative/incomplete	On MetaCyc in this pathway, common in fungi and animals, glycogen is degraded by two enzyme systems working in tandem - glycogen phosphorylase and glycogen debranching enzyme (encoded in Saccharomyces cerevisiae by GPH1 and GDB1. Glycogen degradation I and II is documented for A. fumigatus	https://academic.oup.com/mmy/article/49/Supplement_1/S114/979671	No	No	No	No	No	299.238	3173.83	0.716716	0.903478	4791.82	3434.38	4329.31	103.535	30981.6	0	3173.83
226	PWY-5971	palmitate biosynthesis II (bacteria and plants)	Biosynthesis	Lipid Metabolism	Bacteria, Viridiplantae	Exists/divergent/alternative/incomplete	Palmitate biosynthesis I (animals) is documented for A. fumigatus.	https://academic.oup.com/mmy/article/49/Supplement_1/S114/979671	No	No	No	Yes	Yes	1.379	3.73334	0.707575	0.851777	179989	127356	153310	3313.25	4568.98	201.27	751.409
227	PWY-5973	Cis-vaccenate biosynthesis	Biosynthesis	Lipid Metabolism	Bacteria, Magnoliophyta	N/A	Fungi istead use other monosaturated fatty acids e.g., oleic acid		No	No	Yes	Yes	Yes	8.39938	8.78566	0.780179	0.844257	315298	245989	266193	20546.1	172574	9980.29	87683.4
228	PWY-5989	Stearate biosynthesis II (bacteria and plants)	Biosynthesis	Lipid Metabolism	Bacteria, Viridiplantae	Exists/divergent/alternative/incomplete	On MetaCyc is documented for stearate biosynthesis I (animals and fungi)		No	No	No	Yes	Yes	11.1967	13.5181	0.802768	0.879181	241896	194186	212670	13620	152499	6111.61	82617.2
229	PWY-6071	Superpathway of phenylethylamine degradation	Degradation/utilization/assimilation	Amines and polyamines degradation	Bacteria	Exists/divergent/alternative/incomplete	Degrades phenylethylamine, involved in nitrogen metabolism and detoxification and is phenylethylamine degradation is documented for A. fumigatus	https://academic.oup.com/mmy/article/49/Supplement_1/S114/979671	No	No	Yes	Indirectly	Yes	4.14596	642.405	0.52064	0.62333	1049.21	546.262	654.005	61.9178	256.708	0	642.405
230	PWY-6107	Chlorosalicylate degradation	Degradation/utilization/assimilation	Aromatic compounds degradation	Bacteria	N/A			No	No	Yes	No	Yes	0	0	0.304843	0.351888	95.8527	29.22	33.7294	6.49433	0	0	0
231	PWY-6121	5-aminoimidazole ribonucleotide biosynthesis I	Biosynthesis	Nucleotide Metabolism	Bacteria, Eukaryota	MetaCyc		https://academic.oup.com/mmy/article/49/Supplement_1/S114/979671	No	No	No	No	No	7.75309	2.80925	0.743626	0.822626	282537	210102	232422	16401.1	127159	24570.7	69025.5
232	PWY-6122	5-aminoimidazole ribonucleotide biosynthesis II	Biosynthesis	Nucleotide Metabolism	Archaea, Bacteria	MetaCyc			No	No	No	No	No	7.29977	2.54685	0.744783	0.813514	280175	208670	227926	16245.9	118592	25258.9	64330.7
233	PWY-6123	Inosine-5'-phosphate biosynthesis I	Biosynthesis	Nucleotide Metabolism	Bacteria	Exists/divergent/alternative/incomplete	A. fumigatus is documented for inosine-5'-phosphate, a precursor for purine nucleotides.	https://academic.oup.com/mmy/article/49/Supplement_1/S114/979671	No	No	No	No	No	8.0208	2.87699	0.754535	0.816957	242894	183272	198434	14404.8	115538	21305.8	61296.4
234	PWY-6125	Superpathway of guanosine nucleotides de novo biosynthesis II	Biosynthesis	Nucleotide Metabolism	Bacteria	Exists/divergent/alternative/incomplete	On MetaCyc Superpathway of guanosine nucleotides de novo biosynthesis I is documented		No	No	Yes	Yes	Yes	8.01331	3.08592	0.758485	0.820627	267885	203187	219834	15841.3	126942	21667.4	66863.7
235	PWY-6126	Superpathway of adenosine nucleotides de novo biosynthesis II	Biosynthesis	Nucleotide Metabolism	Archaea, Bacteria, Eukaryota	Exists/divergent/alternative/incomplete	On MetaCyc Superpathway of adenosine nucleotides de novo biosynthesis I is documented		No	Yes	Yes	Yes	No	7.94619	3.13496	0.750248	0.819467	295975	222054	242541	17565.5	139579	23476.7	73598.6
236	PWY-6143	CMP-pseudaminate biosynthesis	Biosynthesis	Nucleotide Metabolism	Bacteria	N/A			No	No	No	Indirectly	No	0	0	0	0	4.84023	0	0	0	0	0	0
237	PWY-6147	6-hydroxymethyl-dihydropterin diphosphate biosynthesis I	Biosynthesis	Nucleotide Metabolism	Bacteria, Fungi, Viridiplantae	MetaCyc			No	No	No	No	No	8.61125	3.24065	0.790462	0.851039	237267	187551	201924	15175.3	130678	21702.7	70330.8
238	PWY-6148	Tetrahydromethanopterin biosynthesis	Biosynthesis	Electron carriers	Methanobacteria, Methanococci, Methanomicrobia, Methylobacterium extorquens group	N/A			No	No	No	Yes	No	16.419	1.21209	0.155187	0.195047	13797.6	2141.21	2691.18	0	16.419	0	1.21209
239	PWY-6151	S-adenosyl-L-methionine cycle I	Biosynthesis	Amino Acid Metabolism	Archaea, Bacteria	Exists/divergent/alternative/incomplete	S-adenosyl-L-methionine cycle II is documented for A. fumigatus	https://academic.oup.com/mmy/article/49/Supplement_1/S114/979671	No	No	No	Yes	No	57.6056	180.126	0.955985	0.876201	57360.6	54835.9	50259.4	1636.46	94269.3	263.245	47417.1
240	PWY-6163	Chorismate biosynthesis from 3-dehydroquinate	Biosynthesis	Aromatic compounds degradation	Apicomplexa, Archaea, Ascomycota, Bacillariophyta, Bacteria , Basidiomycota, Chlorophyta, Nephridiophagidae, Oomycetes, Rhodophyta, Viridiplantae	Exists/divergent/alternative/incomplete	It is documented on MetaCyc 3-dehydroquinate biosynthesis I. A. fumigatus is documented for chorismate biosynthesis I	https://academic.oup.com/mmy/article/49/Supplement_1/S114/979671	No	No	Yes	No	Yes	8.24665	3.11776	0.755105	0.826682	250488	189145	207074	14899.4	122870	21313.8	66451.2
241	PWY-6165	Chorismate biosynthesis II	Biosynthesis	Aromatic compounds degradation	Archaea	Exists/divergent/alternative/incomplete	Chorismate biosynthesis I is documented for A. fumigatus	https://academic.oup.com/mmy/article/49/Supplement_1/S114/979671	No	No	Yes	No	Yes	0	0.444436	0.104703	0.53359	491.08	51.4176	262.035	0	0	0	0.444436
242	PWY-6167	Flavin biosynthesis II	Biosynthesis	Electron carriers	Archaea	Exists/divergent/alternative/incomplete	On MetaCyc flavin biosynthesis III is documented		No	No	No	No	Yes	0	0	0.413963	0.693413	46190.4	19121.1	32029	0	0	0	0
243	PWY-6174	Mevalonate pathway II	Biosynthesis	Other	Archaea	Exists/divergent/alternative/incomplete	On MetaCyc mevalonate pathway I is documented		No	No	No	Indirectly	Yes	0	2.32325	0.39132	0.633584	36367	14231.1	23041.6	0	0	0	2.32325
244	PWY-6182	Superpathway of salicylate degradation	Degradation/utilization/assimilation	Aromatic compounds degradation	Bacteria	Exists/divergent/alternative/incomplete	A. fumigatus is documented for salicylate degradation I	https://academic.oup.com/mmy/article/49/Supplement_1/S114/979671	No	No	Yes	Indirectly	Yes	66.7769	777.636	1.71113	1.4728	1728.22	2957.21	2545.32	26.2976	1756.07	0	777.636
245	PWY-6185	4-methylcatechol degradation (ortho cleavage)	Degradation/utilization/assimilation	Aromatic compounds degradation	Bacteria, Fungi	MetaCyc			No	No	Yes	Indirectly	No	0.114619	25.5932	0.493174	0.717367	618.852	305.202	443.944	19.2482	2.2062	0	25.5932
246	PWY-621	Sucrose degradation III (sucrose invertase)	Degradation/utilization/assimilation	Carbohydrate Metabolism	Archaea, Bacteria, Fungi	MetaCyc	Converts sucrose to glucose and fructose, important in carbohydrate metabolism.		No	No	No	No	No	31.5847	2449.67	0.829033	0.839787	68978.6	57185.6	57927.4	3576.62	112966	25.9328	63526.7
247	PWY-6210	2-aminophenol degradation	Degradation/utilization/assimilation	Aromatic compounds degradation	Bacteria	Exists/divergent/alternative/incomplete	Fusarium verticillioides transformation of BOA to 2-aminophenol involves a hydrolytic enzyme encoded by FDB1. Hydrolysis of the oxazolone ring of BOA would liberate CO2, producing 2-aminophenol (8, 24), which would be modified by addition of a malonyl group to produce HPMA.	https://journals.asm.org/doi/full/10.1128/aem.69.6.3165-3169.2003	No	No	Yes	No	Yes	0.299768	300.604	0.352814	0.750798	9458.39	3337.05	7101.34	320.69	96.1325	0	300.604
248	PWY-622	Starch biosynthesis	Biosynthesis	Carbohydrate Metabolism	Cyanobacteria, Rhodophyta, Viridiplantae	Exists/divergent/alternative/incomplete	A variants is documented on MetaCyc glycogen biosynthesis II (from UDP-D-Glucose)		No	No	No	No	No	0	0	0.26693	0.633554	179.706	47.9689	113.853	0	0	0	0
249	PWY-6263	Superpathway of menaquinol-8 biosynthesis II	Biosynthesis	Electron carriers	Bacteria, Halobacteria	N/A	Fungi predominantly synthesize ubiquinone (coenzyme Q)		No	No	Yes	Yes	No	0.00665668	0.249149	0.617671	0.780287	31811.6	19649.1	24822.2	840.294	5.59357	132.925	33.118
250	PWY-6269	Adenosylcobalamin salvage from cobinamide II	Biosynthesis	Electron carriers	Archaea, Bacteria	N/A			No	No	No	No	No	16.8068	2.77499	0.795979	0.876203	89498.8	71239.2	78419.2	2668.17	44843.4	1971.68	5471.39
251	PWY-6277	Superpathway of 5-aminoimidazole ribonucleotide biosynthesis	Biosynthesis	Nucleotide Metabolism	Bacteria	Exists/divergent/alternative/incomplete	On MetaCyc documented for S. cervisae for 5-aminoimidazole ribonucleotide biosynthesis I and is documented for N10-formyl-tetrahydrofolate biosynthesis (part of the pathway), an intermediate in purine biosynthesis.		No	No	No	No	No	7.29977	2.54685	0.744783	0.813514	280175	208670	227926	16245.9	118592	25258.9	64330.7
252	PWY-6282	Palmitoleate biosynthesis I	Biosynthesis	Lipid Metabolism	Bacteria	Exists/divergent/alternative/incomplete	Palmitate biosynthesis I (animals) is documented for A. fumigatus.	https://academic.oup.com/mmy/article/49/Supplement_1/S114/979671	No	No	Yes	Yes	Yes	11.2384	14.2131	0.805987	0.881336	236118	190308	208100	13654	153449	5753.38	81773.5
253	PWY-6317	Galactose degradation I (Leloir pathway)	Degradation/utilization/assimilation	Carbohydrate Metabolism	Bacteria, Embryophyta, Fungi	MetaCyc		https://cmapspublic3.ihmc.us/rid=1N1Y1NKX1-1F1QM8B-9TBZ/Seiboth%20et%20al.%20-%202007%20-%20Lactose%20metabolism%20in%20filamentous%20fungi%20how%20to%20de.pdf	No	No	Yes	No	No	24.7955	139.838	0.891771	0.796151	83951.7	74865.7	66838.2	4960.36	122995	454.809	63599.5
254	PWY-6338	Superpathway of vanillin and vanillate degradation	Degradation/utilization/assimilation	Aromatic compounds degradation	Bacteria	Exists/divergent/alternative/incomplete	On MetaCyc, Complex lignin is resistant to bacterial enzymes. Its degradation is initiated by white rot fungi, which secrete extracellular degradation enzymes such as lignin peroxidase, manganese peroxidase, and laccase [Gold93]. The resulting low-molecular-weight lignin can be further degraded and mineralized by bacteria, many fungi are documented for lignin degradation	https://link.springer.com/article/10.1007/BF00411188; https://link.springer.com/article/10.1007/BF00446876	No	No	Yes	No	Yes	154.348	712.183	0.792866	0.911567	2100.69	1665.56	1914.92	11.874	1832.72	0	712.183
255	PWY-6339	Syringate degradation	Degradation/utilization/assimilation	Aromatic compounds degradation	Bacteria	Exists/divergent/alternative/incomplete	On MetaCyc, Complex lignin is resistant to bacterial enzymes. Its degradation is initiated by white rot fungi, which secrete extracellular degradation enzymes such as lignin peroxidase, manganese peroxidase, and laccase [Gold93]. The resulting low-molecular-weight lignin can be further degraded and mineralized by bacteria, many fungi are documented for lignin degradation		No	No	Yes	No	No	9.7859	0	0.785428	0.938944	3590.31	2819.93	3371.1	44.9469	439.846	0	0
256	PWY-6349	CDP-archaeol biosynthesis	Biosynthesis	Lipid Metabolism	Archaea	N/A			No	No	No	Yes	Yes	0	0.784314	0.188342	0.257412	12290.9	2314.88	3163.81	0	0	0	0.784314
257	PWY-6350	Archaetidylinositol biosynthesis	Biosynthesis	Lipid Metabolism	Archaea	N/A			No	No	No	Yes	Yes	0	0.757576	0.1995	0.276932	13186.3	2630.67	3651.72	0	0	0	0.757576
258	PWY-6353	Purine nucleotides degradation II (aerobic)	Degradation/utilization/assimilation	Nucleotide Metabolism	Archaea, Bacteria, Opisthokonta	Exists/divergent/alternative/incomplete	Degradation of purine ribonucleosides and purine deoxyribonucleosides is documented for A. fumigatus	https://academic.oup.com/mmy/article/49/Supplement_1/S114/979671	No	No	Yes	No	Yes	14.6197	123.799	0.843838	0.868272	126966	107138	110241	5454.98	79750.1	333.606	41300.1
259	PWY-6383	Mono-trans, poly-cis decaprenyl phosphate biosynthesis	Biosynthesis	Electron carriers	Mycobacteriaceae	N/A			No	No	Yes	No	No	0.0382781	3.33237	0.747623	0.588061	8604.36	6432.82	5059.89	34.8318	1.33329	0	3.33237
260	PWY-6385	Peptidoglycan biosynthesis III (mycobacteria)	Biosynthesis	Cell structures	Mycobacteriaceae	N/A			No	No	No	No	No	8.70303	2.99383	0.752754	0.83586	225681	169882	188638	13519.8	117664	20965.6	62767.5
261	PWY-6386	UDP-N-acetylmuramoyl-pentapeptide biosynthesis II (lysine-containing)	Biosynthesis	Cell structures	Actinobacteria, Firmicutes	N/A			No	No	No	No	No	8.62939	2.88214	0.752365	0.835494	223923	168472	187086	13328.7	115019	20668.6	59569.8
262	PWY-6387	UDP-N-acetylmuramoyl-pentapeptide biosynthesis I (meso-DAP-containing)	Biosynthesis	Cell structures	Bacteria	N/A			No	No	No	No	No	8.45688	2.88517	0.778072	0.836688	230737	179530	193055	13764.6	116406	21286.4	61414.9
263	PWY-6396	superpathway of 2,3-butanediol biosynthesis	Generation of precursor metabolites and energy	Carbohydrate Metabolism	Bacteria, Fungi	MetaCyc	Butanediol biosynthesis and degradation is documented also in A. fumigatus	https://academic.oup.com/mmy/article/49/Supplement_1/S114/979671	Yes	No	Yes	No	Yes	0.0469918	0	0.78907	0.738029	2245.29	1771.69	1657.09	140.692	6.61135	2.88619	0
264	PWY-6397	Mycolyl-arabinogalactan-peptidoglycan complex biosynthesis	Biosynthesis	Cell structures	Mycobacteriaceae	N/A			No	No	No	No	No	0	0	0.313624	0.485396	90.3915	28.3489	43.8757	0	0	0	0
265	PWY-6404	Superpathway of mycolyl-arabinogalactan-peptidoglycan complex biosynthesis	Biosynthesis	Cell structures	Mycobacteriaceae	N/A			No	No	No	Indirectly	No	0	0	0.314249	0.337916	326.662	102.653	110.385	0	0	0	0
266	PWY-6467	Kdo transfer to lipid IVA III	Biosynthesis	Cell structures	Chlamydiae/Verrucomicrobia group,	N/A			No	No	No	No	No	9.75863	20.9131	0.811055	0.858644	197677	160327	169734	12032.7	117423	3045.83	63697.7
267	PWY-6470	Peptidoglycan biosynthesis V (β-lactam resistance)	Biosynthesis	Cell structures	Actinobacteria, Firmicutes	N/A			No	No	No	No	Yes	0	0	0.180504	0.679472	51.1005	9.22386	34.7214	7.26141	0	0	0
268	PWY-6471	Peptidoglycan biosynthesis IV	Biosynthesis	Cell structures	Lactobacillus	N/A			No	No	No	No	Yes	0	0	0.0968454	0.419696	99.1158	9.59891	41.5985	65.8501	0	22.2364	0
269	PWY-6478	GDP-D-glycero-alpha-D-manno-heptose biosynthesis	Biosynthesis	Carbohydrate Metabolism	Bacteria	N/A			No	No	No	No	No	0.0639794	9.99886	0.55863	0.814415	15720	8781.66	12802.6	31.2588	1.99992	0	9.99886
270	PWY-6505	Tryptophan degradation XII	Degradation/utilization/assimilation	Amino Acid Metabolism	Bacteria	Exists/divergent/alternative/incomplete	Tryptophan degradation I (via anthranilate), to 2-amino-3-carboxymuconate semialdehyde and X (mammalian, via tryptamine) is documented for A. fumigatus	https://academic.oup.com/mmy/article/49/Supplement_1/S114/979671	No	No	Yes	Indirectly	Yes	0.318038	418.864	0.481788	0.797762	11644.9	5610.36	9289.83	423.179	134.587	0	418.864
271	PWY-6507	4-deoxy-L-threo-hex-4-enopyranuronate degradation	Degradation/utilization/assimilation	Secondary metabolites	Bacteria	N/A			Can contribute	No	Yes	No	Yes	158.195	12602.2	1.62168	0.857806	12251.7	19868.3	10509.6	696.832	110236	4.88243	61529.3
272	PWY-6519	8-amino-7-oxononanoate biosynthesis I	Biosynthesis	Electron carriers	Bacteria	N/A			No	No	No	Yes	Yes	12.0483	14.5115	0.799167	0.890889	197077	157497	175573	10869.4	130958	4949.05	71818.1
273	PWY-6545	Pyrimidine deoxyribonucleotides de novo biosynthesis III	Biosynthesis	Nucleotide Metabolism	Archaea, Bacteria, Dictyostelium, Viruses	Exists/divergent/alternative/incomplete	Synthesizes deoxyribonucleotides for DNA replication and repair and is documented for A. fumigatus.	https://academic.oup.com/mmy/article/49/Supplement_1/S114/979671	No	No	No	Yes	Yes	1.43235	249.768	0.759439	0.788597	91754.7	69682.1	72357.5	5674.31	8127.58	69.9827	17479.4
274	PWY-6562	Norspermidine biosynthesis	Biosynthesis	Amines and polyamines degradation	Vibrionaceae	N/A			No	No	No	No	Yes	121.333	21568.4	1.06529	0.813386	9266.1	9871.13	7536.92	666.051	80813.9	2.19478	47337.9
275	PWY-6565	Superpathway of polyamine biosynthesis III	Biosynthesis	Amines and polyamines degradation	Vibrionaceae	N/A	On MetaCyc, the polyamines (the most common of which are putrescine, spermidine, and spermine) are a group of positively charged organic polycations that are involved in many biological processes, including binding to nucleic acids, stabilizing membranes, and stimulating several enzymes [Tabor85, Abraham68, Frydman92, Huang90b]. While it is clear that polyamines are essential for normal cell grow…		No	No	No	No	Yes	1896.93	52197.7	4.10157	0.93454	889.566	3648.62	831.335	45.1384	85624.2	0	52197.7
276	PWY-6572	Chondroitin sulfate degradation I	Degradation/utilization/assimilation	Carbohydrate Metabolism	Bacteria	N/A			No	No	Yes	Yes	No	0	0	0	2.56138	29.6816	0	76.026	4.10256	0	0	0
277	PWY-6581	Spirilloxanthin and 2,2'-diketo-spirilloxanthin biosynthesis	Biosynthesis	Secondary metabolites	Bacteria	N/A	Fungi can synthesize a range of carotenoids, such as beta-carotene, lycopene, and astaxanthin		No	No	Yes	Yes	No	1.42276	65.9349	1.13892	0.920981	3024.06	3444.17	2785.1	49.4547	70.362	0	65.9349
278	PWY-6588	Pyruvate fermentation to acetone	Generation of precursor metabolites and energy	Carbohydrate Metabolism	Bacteria	Exists/divergent/alternative/incomplete	Pyruvate fermentation to lactate or to ethanol II is documented for A. fumigatus	https://academic.oup.com/mmy/article/49/Supplement_1/S114/979671	Yes	No	Yes	Yes	No	0.999359	39.444	0.677919	0.656263	1861.82	1262.16	1221.84	37.5403	37.5163	8.34207	329.045
279	PWY-6590	Superpathway of Clostridium acetobutylicum acidogenic fermentation	Generation of precursor metabolites and energy	Carbohydrate Metabolism	Firmicutes	N/A			Yes	No	Yes	Yes	Yes	0.173951	0	0.422696	0.57451	2585.4	1092.84	1485.34	33.0476	5.74865	0	0
280	PWY-6608	Guanosine nucleotides degradation III	Degradation/utilization/assimilation	Nucleotide Metabolism	Bacteria Metazoa	Exists/divergent/alternative/incomplete	On MetaCyc guanosine nucleotides degradation II		No	No	Yes	No	Yes	19.2822	254.095	0.793871	0.83644	133986	106368	112071	5016.33	96725.8	246.127	62539.8
281	PWY-6609	Adenine and adenosine salvage III	Biosynthesis	Nucleotide Metabolism	Archaea, Bacteria, Eukaryota	Exists/divergent/alternative/incomplete	Salvage pathways of adenine, hypoxanthine and their nucleosides are documented for A. fumigatus	https://academic.oup.com/mmy/article/49/Supplement_1/S114/979671	No	No	No	No	No	26.3534	140.078	0.75677	0.764591	125514	94985.6	95967.1	4650.99	122569	431.433	60434
282	PWY-6612	Superpathway of tetrahydrofolate biosynthesis	Biosynthesis	Nucleotide Metabolism	Bacteria, Fungi, Viridiplantae	MetaCyc			No	No	No	No	Yes	9.69595	10.84	0.813205	0.863079	203200	165244	175378	12315.4	119409	5750.62	62336.8
283	PWY-6628	Superpathway of phenylalanine biosynthesis	Biosynthesis	Amino Acid Metabolism	Bacteria	Exists/divergent/alternative/incomplete	A. fumigatus is documented for Phenylalanine biosynthesis I and degradation III. And by the increase production of l-phenylalanine for stress response, important for protein synthesis.	https://journals.asm.org/doi/full/10.1128/ec.00072-14	No	No	Yes	No	Yes	18.1347	2033.11	0.82201	0.81203	130097	106941	105643	6515.65	118159	32.9595	67010.4
284	PWY-6629	Superpathway of L-tryptophan biosynthesis	Biosynthesis	Amino Acid Metabolism	Bacteria	Exists/divergent/alternative/incomplete	Tryptophan biosynthesis is documented for A. fumigatus	https://academic.oup.com/mmy/article/49/Supplement_1/S114/979671	No	No	Yes	No	Yes	3.19984	0.799963	0.104431	0.101202	740.652	77.3468	74.9557	0	3.19984	0	0.799963
285	PWY-6630	Superpathway of tyrosine biosynthesis	Biosynthesis	Amino Acid Metabolism	Bacteira	Exists/divergent/alternative/incomplete	On MeteCyc L-phenylalanine biosynthesis II and L-tyrosine biosynthesis II are documented	https://www.sciencedirect.com/science/article/pii/S0301479720302395	No	No	Yes	No	Yes	17.6373	1944.51	0.826562	0.810363	128196	105962	103885	6457.9	113900	32.9595	64090
286	PWY-6641	Superpathway of sulfolactate degradation	Degradation/utilization/assimilation	Inorganic nutrients metabolism	Bacteria	N/A			No	No	Yes	Yes	No	2.99265	8787.54	1.03962	0.837833	22697.8	23597.2	19017	1447.56	4332.04	0	8787.54
287	PWY-6654	Phosphopantothenate biosynthesis III	Biosynthesis	Electron carriers	Archaea	Exists/divergent/alternative/incomplete	On MetaCyc documented for Phosphopantothenate biosynthesis III		No	No	No	Indirectly	Yes	0	1.33328	0.361761	0.615594	33382.8	12076.6	20550.3	0	0	0	1.33328
288	PWY-6690	Cinnamate and 3-hydroxycinnamate degradation to 2-oxopent-4-enoate	Degradation/utilization/assimilation	Aromatic compounds degradation	Bacteria	Exists/divergent/alternative/incomplete	A. niger shows that three di†erent classes of esterases are present: an esterase speciÐc for ester linkages with cinnamic acids (cinnamate esterase); a depsidase acting on ester linkages between two phenolic rings; and a phenyl esterase which hydrolyses ester linkages between phenolic acids and straight-chain alcohols. Also Cutaneotrichosporon guehoae CBS 8521 type strain assimilates phenol, hydr…	https://scijournals.onlinelibrary.wiley.com/doi/pdfdirect/10.1002/%28SICI%291097-0010%28199812%2978%3A4<471%3A%3AAID-JSFA141>3.0.CO%3B2-0; https://link.springer.com/article/10.1007/s10295-020-02269-5	No	No	Yes	No	Yes	1.06469	0.0999983	0.365163	0.442915	423.802	154.757	187.708	0	1.06469	0	0.0999983
289	PWY-6700	Queuosine biosynthesis	Biosynthesis	Nucleotide Metabolism	Bacteia	Exists/divergent/alternative/incomplete	Fungi can not synthesize but salvage queuosine by Qng1 (also termed Duf2419) as a queuosine nucleoside glycosylase in Schizosaccharomyces pombe. S. pombe cells with a deletion of qng1+ contained Q-modified tRNAs only when cultured in the presence of the nucleobase q, but not with the nucleoside Q, indicating that the cells are proficient at q incorporation, but not in Q hydrolysis. Furthermore, p…	https://www.sciencedirect.com/science/article/pii/S0006291X22010919	No	No	No	Yes	Yes	8.67079	12.0112	0.789137	0.846016	202892	160110	171650	12616.8	109397	5041.36	60552.9
290	PWY-6703	PreQ0 biosynthesis	Biosynthesis	Secondary metabolites	Bacteria	Exists/divergent/alternative/incomplete	See above		No	No	No	No	No	8.63351	10.5445	0.738939	0.835304	193571	143037	161691	11015.5	95102.4	4959.57	52296
291	PWY-6708	Ubiquinol-8 biosynthesis (prokaryotic)	Biosynthesis	Electron carriers	Bacteria	Exists/divergent/alternative/incomplete	Ubiquinone-6, 7, 8, 9, and 10 is documented for A. fumigatus	https://academic.oup.com/mmy/article/49/Supplement_1/S114/979671	No	No	Yes	Yes	Yes	12.9071	21.3573	0.807714	0.876968	180347	145669	158159	10179	131382	3759.45	80291.6
292	PWY-6713	L-rhamnose degradation II	Degradation/utilization/assimilation	Carbohydrate Metabolism	Bacteria, Fungi	MetaCyc			No	No	Yes	No	Yes	1.76384	0.165608	0.241864	0.465255	70.1412	16.9647	32.6335	0	1.76384	0	0.165608
293	PWY-6728	Methylaspartate-cycle	Generation of precursor metabolites and energy	Other	Halobacteria	Exists/divergent/alternative/incomplete	On MetaCyc, a common solution to the problem is the glyoxylate cycle, a modified version of the TCA cycle I (prokaryotic) that bypasses those steps in the cycle that lead to a loss of CO2. The glyoxylate cycle, which is found in plants and certain bacteria, fungi, and invertebrates, enables an organism to use the substrates that enter the central carbon metabolism at the level of acetyl-CoA as so…	https://academic.oup.com/mmy/article/49/Supplement_1/S114/979671	Yes	No	Yes	Indirectly	Yes	0	0	0.355495	0.542309	1638.72	582.555	888.691	143.54	0	0	0
294	PWY-6731	Starch degradation III	Degradation/utilization/assimilation	Carbohydrate Metabolism	Archaea	Exists/divergent/alternative/incomplete	A variants is documented on MetaCyc glycogen biosynthesis II (from UDP-D-Glucose), Glucose-1-phosphate is an intermediate in glycogen and starch metabolism, essential for fungal energy storage and utilization. Under anaerobic conditions, glucose-1-phosphate can be fermented after entering glycolysis. Pleurotus ostreatus produced a high activity of α-glucose 1-phosphate (α-Glc 1-P) forming trehalo…	https://link.springer.com/article/10.1007/BF02460927; https://academic.oup.com/mmy/article/49/Supplement_1/S114/979671	No	No	No	No	No	0	0	0.21156	0.307713	16.2478	3.43738	4.99965	102.769	0	4.79035	0
295	PWY-6737	Starch degradation V	Degradation/utilization/assimilation	Carbohydrate Metabolism	Archaea	Exists/divergent/alternative/incomplete	See above		No	No	No	No	No	17.6055	214.594	0.890043	0.812506	115044	102394	93473.8	6957.32	122487	335.653	72029
296	PWY-6749	CMP-legionaminate biosynthesis I	Biosynthesis	Carbohydrate Metabolism	Bacteria	N/A			No	No	No	Indirectly	No	8900.06	508.336	0.60177	0.917543	5725.64	3445.52	5253.52	0	8900.06	0	508.336
297	PWY-6876	Isopropanol biosynthesis	Generation of precursor metabolites and energy	Other		N/A			Yes	Yes	Yes	Yes	No	0.701798	0	0.68401	0.71664	1604.92	1097.78	1150.15	15.9772	11.2127	0	0
298	PWY-6891	Thiazole biosynthesis II	Biosynthesis	Electron carriers	Bacteria	Exists/divergent/alternative/incomplete	On MetaCyc is documented for thiazole biosynthesis III (eukaryotes)		No	No	No	Yes	No	953.656	47796.2	1.17084	0.743193	4691.35	5492.82	3486.58	87.4965	83441.6	0	47796.2
299	PWY-6892	Thiazole biosynthesis I (E. coli)	Biosynthesis	Electron carriers	Bacteria	Exists/divergent/alternative/incomplete	See above		No	No	No	Yes	No	19.4964	8887.8	1.32966	0.843152	14489.9	19266.8	12217.2	5446.65	106190	5.99689	53299.2
300	PWY-6895	Superpathway of thiamin diphosphate biosynthesis II	Biosynthesis	Electron carriers	Bacteria	Exists/divergent/alternative/incomplete	On MetaCyc documented 4-amino-2-methyl-5-diphosphomethylpyrimidine biosynthesis, The fungal mechanisms of branched chain amino acid and ethanol fermentation are significant for regenerating NAD(P)+ under hypoxic conditions as described above [Citation41]. Thus, the hypoxic regulation of thiamine synthesis contributes to energy conservation by A. nidulans and constitutes an adaptive mechanism to d…	https://www.tandfonline.com/doi/full/10.1080/09168451.2017.1422972	No	No	No	Yes	No	280.134	64911.9	1.11229	0.749165	21567.5	23989.2	16157.6	426.737	119544	0	64911.9
301	PWY-6897	Thiamin salvage II	Biosynthesis	Electron carriers	Bacteria	Exists/divergent/alternative/incomplete	See above	https://www.tandfonline.com/doi/full/10.1080/09168451.2017.1422972	No	No	No	Indirectly	No	9.81649	3.50003	0.737168	0.818179	215775	159062	176542	13990.1	137333	21236.1	74326.9
302	PWY-6901	Superpathway of glucose and xylose degradation	Degradation/utilization/assimilation	Carbohydrate Metabolism	Bacteria	Exists/divergent/alternative/incomplete	On MetaCyc documented for xylose degradation I. It was suggested the D-glucuronate catabolisms with the intermediates L-gulonate is part of the pentose phosphate pathway.In certain yeasts, most notably Candida and Rhodotorula 18o,131), the PPP is very active. Candida, for example, produces virtually all of its o-ribose from o-glucose through the oxidative PPP 130). In R. gracilis, about 80 % of t…	https://cmapspublic3.ihmc.us/rid=1N1Y1NKX1-1F1QM8B-9TBZ/Seiboth%20et%20al.%20-%202007%20-%20Lactose%20metabolism%20in%20filamentous%20fungi%20how%20to%20de.pdf; https://febs.onlinelibrary.wiley.com/doi/full/10.1002/1873-3468.12946; https://link.springer.com/chapter/10.1007/bfb0009101; https://link.springer.com/article/10.1007/s00253-021-11314-x#Sec2; https://academic.oup.com/mmy/article/49/Supple…	Yes	Yes	Yes	No	Yes	0.207592	2.40403	0.634401	0.665234	39897.5	25311	26541.2	5784.85	1200.89	371.525	893.155
303	PWY-6906	Chitin derivatives degradation	Degradation/utilization/assimilation	Carbohydrate Metabolism	Vibrionaceae	Exists/divergent/alternative/incomplete	For fungi is highly beneficial to degrade chitin, not well documented though. Boletus edulis, Imleria badia, Suillus luteus, and Hebeloma cylindrosporum efficiently mobilized N from exogenous chitin. EcM genomes primarily contained genes encoding for the direct hydrolysis of chitin. Further, we found a significant relationship between the capacity of EcM fungi to assimilate organic N from chitin …	https://nph.onlinelibrary.wiley.com/doi/full/10.1111/nph.18773	No	No	Yes	No	No	6.70934	203.203	1.5853	0.886021	708.481	1123.16	627.729	17.6644	118.516	0	203.203
304	PWY-6944	Androstenedione degradation	Degradation/utilization/assimilation	Steroids	Bacteria	Exists/divergent/alternative/incomplete	45 strains of Ascomycota and Zygomycota were screened for the activity towards 3-oxo-androstane steroids and six ascomycete strains were discovered to provide effective 7β-hydroxylation of ADD which has not been so far reported.	https://www.sciencedirect.com/science/article/pii/S0031942219306545; https://www.mdpi.com/2079-7737/11/6/883	No	No	Yes	Indirectly	Yes	5.33138	372.07	0.478159	0.527816	4690.49	2242.8	2475.72	28.1229	149.934	0	372.07
305	PWY-6948	Sitosterol degradation to androstenedione	Degradation/utilization/assimilation	Steroids	Bacteria	Exists/divergent/alternative/incomplete	Sterol pathways in the tree of life is tentatively assembled in a series of sterolotypes that encompass major groups and provides also peculiar features of sterol profiles in bacteria, fungi, plants, and algae.	https://www.frontiersin.org/journals/plant-science/articles/10.3389/fpls.2021.665206/full	No	No	Yes	Indirectly	Yes	125.513	215.194	0.310896	0.478902	99.4351	30.9139	47.6197	0	125.513	0	215.194
306	PWY-6956	Naphthalene degradation to acetyl-CoA	Degradation/utilization/assimilation	Aromatic compounds degradation	Bacteria	Exists/divergent/alternative/incomplete	On MetaCyc subpathways of salicylate degradation I is documented. To cathecol degradation, β-ketoadipate pathway has been studied biochemically in the filamentous fungi Aspergillus niger and Neurospora crassa (28, 29). The fungal pathway was found to differ from the bacterial pathway in two steps. Following conversion to 3-carboxy-cis,cis-muconic acid, fungi convert this compound to 3-carboxymuco…	https://www.sciencedirect.com/science/article/pii/S1087184514002114; https://spectrum.library.concordia.ca/id/eprint/988444/	No	No	Yes	Indirectly	Yes	0	0	0.373628	1.61227	115.062	42.9902	185.51	6.49601	0	0	0
307	PWY-6957	Mandelate degradation to acetyl-CoA	Degradation/utilization/assimilation	Aromatic compounds degradation	Proteobacteria	Exists/divergent/alternative/incomplete	See above		No	No	Yes	Indirectly	Yes	0	0	0.766684	0.817271	977.047	749.087	798.513	0	0	0	0
308	PWY-6969	TCA cycle V (2-oxoglutarate:ferredoxin oxidoreductase)	Generation of precursor metabolites and energy	Energy Metabolism	Actinobacteria, Cyanobacteria, Euglenida, Proteobacteria	Exists/divergent/alternative/incomplete	TCA and glyoxylate bypass is important for fungal virulence, it combines the glyoxylate cycle with the TCA cycle, enabling organisms to utilize two-carbon compounds effectively.		No	No	Yes	Yes	Yes	8.58331	2.70015	0.70609	0.797584	310333	219123	247517	15912.5	136582	28328.7	76492
309	PWY-6992	1,5-anhydrofructose degradation	Generation of precursor metabolites and energy	Other	Bacteria	Exists/divergent/alternative/incomplete	Saccharomyces cerevisiae in vitro NADP-NADPH cycling system using the 1,5-anhydro-D-fructose reductase- 1,5-anhydro-D-glucitol ability to reduce 1,5-Anhydro-D-fructose and oxidize L-xylose	https://www.jstage.jst.go.jp/article/jag/59/4/59_jag.JAG-2012_004/_article/-char/ja/	No	No	Yes	No	Yes	0.0929986	498.667	0.95845	0.768405	2597.32	2489.4	1995.79	439.484	40.8714	0	498.667
310	PWY-6993	Nicotine degradation II (pyrrolidine pathway)	Degradation/utilization/assimilation	Other	Bacteria	Exists/divergent/alternative/incomplete	Many fungi are documented for nicotine degradation	https://link.springer.com/article/10.1186/s12896-016-0311-8	No	No	Yes	No	Yes	0	0	0	0	13.3674	0	0	0	0	0	0
311	PWY-7003	Glycerol degradation to butanol	Biosynthesis	Secondary metabolites	Bacteria	Exists/divergent/alternative/incomplete	On MetaCyc glycerol degradation I is documented		Yes	No	Yes	Yes	Yes	0.190044	872.917	0.526545	0.82797	1379.42	726.324	1142.11	100.87	19.1697	0	872.917
312	PWY-7007	2-methyl ketone biosynthesis	Generation of precursor metabolites and energy	Other	Solanium	Exists/divergent/alternative/incomplete	Produces methyl ketones, which can serve as biofuels or chemical intermediates. The majority of identified compounds are alcohols, such as ethanol, 1-propanol, 2-methyl propanol, 2-methyl butanol, 3-methyl-1-butanol and 1-octen-3-ol. In addition to four ketones, namely acetone, 2-pentanone, 2-heptanone, 3-octanone, and 2-octanone; two esters, ethyl acetate and 1-butanol-3-methylacetate; and one a…	https://link.springer.com/article/10.1007/s00216-021-03242-6	No	No	Yes	Indirectly	No	141.32	1638.12	0.816299	0.721522	28355.2	23146.3	20458.9	206.975	29249.6	5.93432	9721.11
313	PWY-7013	L-1,2-propanediol degradation	Degradation/utilization/assimilation	Carbohydrate Metabolism	Bacteria	Exists/divergent/alternative/incomplete	Polystyrene degradation by Curvularia dactyloctenicola VJP08 towards its ability to colonize and degrade commercially available PS lids. The fungus was observed to densely grow onto PS samples over an incubation period of 30 days. The morphological changes showcased extensive fungal growth with mycelial imbrication invading the PS surface for carbon extraction leading to the appearance of cracks …	https://www.sciencedirect.com/science/article/pii/S0301479723027081	No	No	Yes	Indirectly	Yes	2.65993	0	0.349807	0.43819	571.751	200.002	250.535	0	2.65993	0	0
314	PWY-7024	Superpathway of the 3-hydroxypropanoate cycle	Degradation/utilization/assimilation	C1 compounds assimiliation	Chloroflexi	N/A			No	No	Yes	Indirectly	Yes	0	0	0.993963	0.567296	951.127	945.385	539.571	14.7061	0	0	0
315	PWY-7046	4-coumarate degradation (anaerobic)	Degradation/utilization/assimilation	Aromatic compounds degradation	Bacteria	Exists/divergent/alternative/incomplete	Many monoterpenes have been used as antifungals, some fungi are capable of degrading it.	https://www.frontiersin.org/journals/microbiology/articles/10.3389/fmicb.2014.00346/full#h6	Yes	No	Yes	Yes	Yes	27.5736	19.2505	0.70252	0.552198	924.183	649.257	510.332	0	27.5736	0	19.2505
316	PWY-7084	Nitrifier denitrification	Degradation/utilization/assimilation	Inorganic nutrients metabolism	Bacteria	Exists/divergent/alternative/incomplete	Fungi play a key role in the nitrogen cycle. Diverse fungi are known to reduce nitrate or nitrite to gaseous nitrogen oxides such as nitric oxide, nitrous oxide (N2O), and dinitrogen via denitrification or co-denitrification (microbially mediated nitrosation), and to ammonium via ammonia fermentation (fungal dissimilatory nitrate reduction to ammonium). These processes could significantly contrib…	https://www.sciencedirect.com/science/article/pii/S0038071721001231	Yes	Yes	Yes	Yes	No	0	0	0.53697	0.949669	1369.56	735.415	1300.63	0	0	0	0
317	PWY-7090	UDP-2,3-diacetamido-2,3-dideoxy-α-D-mannuronate biosynthesis	Biosynthesis	Carbohydrate Metabolism	Bacteria	N/A			No	No	No	Indirectly	Yes	0.0352403	11.1982	1.04768	0.743889	3130.39	3279.64	2328.66	354.371	12.4882	1.48515	16.631
318	PWY-7094	Fatty acid salvage	Biosynthesis	Lipid Metabolism	Bacteria	Exists/divergent/alternative/incomplete	Fungi are documented for fatty acid production, oxidation and elongation and salvage is also documented by Mortierella alpina	https://www.microbiologyresearch.org/content/journal/micro/10.1099/mic.0.000345	No	No	No	Indirectly	No	5.14547	4.74022	0.769613	0.840497	249343	191898	209572	12455	64086.7	9443.84	44765.9
319	PWY-7097	Vanillin and vanillate degradation I	Degradation/utilization/assimilation	Aromatic compounds degradation	Bacteria	Exists/divergent/alternative/incomplete	On MetaCyc, Complex lignin is resistant to bacterial enzymes. Its degradation is initiated by white rot fungi, which secrete extracellular degradation enzymes such as lignin peroxidase, manganese peroxidase, and laccase [Gold93]. The resulting low-molecular-weight lignin can be further degraded and mineralized by bacteria, many fungi are documented for lignin degradation	https://link.springer.com/article/10.1007/BF00411188; https://link.springer.com/article/10.1007/BF00446876	No	No	Yes	No	Yes	154.348	712.183	0.792866	0.911567	2100.69	1665.56	1914.92	11.874	1832.72	0	712.183
320	PWY-7098	Vanillin and vanillate degradation II	Degradation/utilization/assimilation	Aromatic compounds degradation	Bacteria	Exists/divergent/alternative/incomplete	See above		No	No	Yes	No	Yes	149.143	787.031	0.793027	0.907886	2300.06	1824.01	2088.19	13.3036	1984.15	0	787.031
321	PWY-7111	Pyruvate fermentation to isobutanol	Biosynthesis	Secondary metabolites	n/a	Engineered	Engineered pathway does not apply for E. radiata degradation. On MetaCyc for S. cervisae		Yes	No	Yes	No	Yes	8.7412	3.18369	0.774609	0.833632	335892	260185	280011	18805.1	164379	29654.8	94411.6
322	PWY-7159	Chlorophyllide a biosynthesis III (aerobic, light independent)	Biosynthesis	Electron carriers	Bacteria, Bryophyta, Chlorophyta, Coniferophyta, Cyanobacteria, Moniliformopses	N/A			No	No	No	Yes	Yes	0.0163	7.44509	0.920922	0.879779	13458.6	12394.3	11840.6	2234.68	36.4252	25.6097	190.667
323	PWY-7184	Pyrimidine deoxyribonucleotides de novo biosynthesis I	Biosynthesis	Nucleotide Metabolism	Archaea, Bacteria, Eukaryota	Exists/divergent/alternative/incomplete	Synthesizes pyrimidine deoxyribonucleotides, essential for DNA replication and repair and is documented for A. fumigatus	https://academic.oup.com/mmy/article/49/Supplement_1/S114/979671	No	No	No	Yes	No	5.59788	4.59197	0.768615	0.839162	232137	178424	194801	14414.6	80691.4	7732.87	35509.1
324	PWY-7187	Pyrimidine deoxyribonucleotides de novo biosynthesis II	Biosynthesis	Nucleotide Metabolism	Archaea, Bacteria	Exists/divergent/alternative/incomplete	See above	https://academic.oup.com/mmy/article/49/Supplement_1/S114/979671	No	No	No	No	No	23.2116	319.454	0.598268	0.758354	124418	74435.3	94352.9	2710.21	62908.3	94.4142	30161
325	PWY-7196	Superpathway of pyrimidine ribonucleosides salvage	Biosynthesis	Nucleotide Metabolism	Archaea, Bacteria, Fungi, Viridiplantae	MetaCyc			No	No	No	No	No	16.561	340.712	0.809398	0.78192	128221	103782	100259	8055.81	133412	210.016	71555.1
326	PWY-7197	Pyrimidine deoxyribonucleotide phosphorylation	Biosynthesis	Nucleotide Metabolism	Archaea, Bacteria, Eukaryota	MetaCyc	Phosphorylates pyrimidine deoxyribonucleotides, preparing them for DNA synthesis.		No	No	No	No	No	8.04092	2.87612	0.749227	0.819131	246970	185036	202301	14368.6	115537	21303.2	61270.7
327	PWY-7198	Pyrimidine deoxyribonucleotides de novo biosynthesis IV	Biosynthesis	Nucleotide Metabolism	Archaea	Exists/divergent/alternative/incomplete	Synthesizes pyrimidine deoxyribonucleotides, essential for DNA replication and repair and is documented for A. fumigatus	https://academic.oup.com/mmy/article/49/Supplement_1/S114/979671	No	No	No	Yes	No	0	0	0.116612	0.157866	2243.45	261.615	354.166	0	0	0	0
328	PWY-7199	Pyrimidine deoxyribonucleosides salvage	Biosynthesis	Nucleotide Metabolism	Amoebozoa, Archaea, Bacteria, Metazoa, Viridiplantae	Exists/divergent/alternative/incomplete	On MetaCyc documented that once formed, the monophosphates are phosphorylated further to form the triphosphates that are required for DNA synthesis. dTMP is phosphorylated to the diphosphate form by a specific dTMP kinase (EC 2.7.4.9), while dCMP is phosphorylated in eukaryotes by the bifunctional UMP/CMP kinase (EC 2.7.4.14) . Also in some fungi, can metabolize thymidine to uracil, thus conservi…	https://academicjournals.org/journal/AJBR/article-full-text-pdf/549D4B110430; https://www.sciencedirect.com/science/article/pii/S0003269798929359	No	No	No	No	No	26.0001	239.416	0.841388	0.774704	88628.2	74570.8	68660.6	5011.47	130299	296.791	71056.5
329	PWY-7200	Superpathway of pyrimidine deoxyribonucleoside salvage	Biosynthesis	Nucleotide Metabolism	Archaea, Bacteria, Eukaryota	Exists/divergent/alternative/incomplete	See above		No	No	No	No	No	13.4205	75.4748	0.806365	0.789831	139086	112154	109855	8296.17	111339	820.649	61938.3
330	PWY-7208	Superpathway of pyrimidine nucleobases salvage	Biosynthesis	Nucleotide Metabolism	Archaea, Bacteria, Fungi, Viridiplantae	MetaCyc	Recovers pyrimidine nucleobases, linking to nucleotide metabolism and DNA repair.		No	No	No	No	No	8.3425	3.02322	0.754111	0.826563	296862	223867	245376	17307.2	144385	24355.2	73631.3
331	PWY-7210	Pyrimidine deoxyribonucleotides biosynthesis from CTP	Biosynthesis	Nucleotide Metabolism	Actinobacteria, Firmicutes, Fungi, Metazoa	MetaCyc	Synthesizes pyrimidine deoxyribonucleotides from CTP, important for DNA replication and repair.		No	No	No	Indirectly	No	0	0	0.116885	0.158216	3195.9	373.553	505.641	0	0	0	0
332	PWY-7211	Superpathway of pyrimidine deoxyribonucleotides de novo biosynthesis	Biosynthesis	Nucleotide Metabolism	Archaea, Bacteria, Eukaryota	MetaCyc	Synthesizes pyrimidine deoxyribonucleotides from basic precursors, crucial for DNA replication and repair.		No	No	No	Yes	No	6.41862	5.09901	0.766147	0.8321	248129	190103	206468	15517.5	99600.7	9063.04	46212.5
333	PWY-7219	Adenosine ribonucleotides de novo biosynthesis	Biosynthesis	Nucleotide Metabolism	Archaea, Bacteria, Eukaryota	MetaCyc	Produces adenosine ribonucleotides, essential for RNA synthesis and cellular energy transfer.		No	Yes	No	No	No	7.92178	3.00441	0.747724	0.81741	302496	226184	247263	17705.2	140257	24575.9	73836.1
334	PWY-722	Nicotinate degradation I	Degradation/utilization/assimilation	Aromatic compounds degradation	Proteobacteria	Exists/divergent/alternative/incomplete	On MetaCyc is documented that Nicotinate (niacin, 3-pyridinecarboxylate) is a carboxylic derivative of pyridine that is found in nature as part of pyridine cofactors (e.g., NAD and NADP) and alkaloids (e.g., (S)-nicotine and anabasine). Nicotinate is an essential compound for those organisms that are not able to synthesize it, and is thus also called vitamin B3. In addition, nicotinate is also a …		No	No	Yes	Yes	Yes	0	0	0.521695	0.907008	196.36	102.44	178.1	5.0205	0	0	0
335	PWY-7220	Adenosine deoxyribonucleotides de novo biosynthesis II	Biosynthesis	Nucleotide Metabolism	Bacteria	Exists/divergent/alternative/incomplete	Produces adenosine ribonucleotides, essential for RNA synthesis and cellular energy transfer.		No	Yes	No	Yes	No	7.96294	3.30861	0.754541	0.822038	288159	217428	236878	17423.7	138744	22165.4	73336.7
336	PWY-7221	Guanosine ribonucleotides de novo biosynthesis	Biosynthesis	Nucleotide Metabolism	Bacteria	Exists/divergent/alternative/incomplete	On MetaCyc, this pathway is universal, and is found in archaea, bacteria, plants, fungi and animals.		No	No	No	No	Yes	8.0414	2.94182	0.74316	0.809466	265522	197325	214931	14839.5	119330	21319.8	62719.1
337	PWY-7222	Guanosine deoxyribonucleotides de novo biosynthesis II	Biosynthesis	Nucleotide Metabolism	Bacteria	Exists/divergent/alternative/incomplete	See above		No	No	No	Yes	No	7.96294	3.30861	0.754541	0.822038	288159	217428	236878	17423.7	138744	22165.4	73336.7
338	PWY-7228	Superpathway of guanosine nucleotides de novo biosynthesis I	Biosynthesis	Nucleotide Metabolism	Archaea, Bacteria, Eukaryota	MetaCyc	See above		No	No	Yes	Yes	Yes	8.00935	3.12461	0.747392	0.813593	279967	209245	227779	16114.3	129065	21730.2	67898.3
339	PWY-7229	Superpathway of adenosine nucleotides de novo biosynthesis I	Biosynthesis	Nucleotide Metabolism	Archaea, Bacteria, Eukaryota	Exists/divergent/alternative/incomplete	Produces adenosine ribonucleotides, essential for RNA synthesis and cellular energy transfer.		No	No	Yes	Yes	No	7.92803	3.18829	0.750354	0.819417	306028	229629	250765	18238.9	144598	23885	76152.4
340	PWY-7234	Inosine-5'-phosphate biosynthesis III	Biosynthesis	Nucleotide Metabolism	Archaea	Exists/divergent/alternative/incomplete	A. fumigatus is documented for inosine-5'-phosphate biosynthesis II, a precursor for purine nucleotides.	https://academic.oup.com/mmy/article/49/Supplement_1/S114/979671	No	No	No	No	No	7.85633	2.8437	0.783954	0.841568	223125	174920	187775	14055.9	110428	21245.8	60416.7
341	PWY-7237	Myo-, chiro- and scillo-inositol degradation	Degradation/utilization/assimilation	Secondary metabolites	Bacteria	Exists/divergent/alternative/incomplete	Subpathway is documented on MetaCyc myo-inositol degradation I.		No	No	Yes	Indirectly	Yes	2.97294	590.038	1.13548	0.988596	17030.5	19337.8	16836.3	816.55	2427.55	3	1770.11
342	PWY-7242	D-fructuronate degradation	Degradation/utilization/assimilation	Carboxylates	Bacteria	Exists/divergent/alternative/incomplete	A. niger 2-keto-L-gulonate reductase was expressed as an active protein in the yeast Saccharomyces cerevisiae. A histidine tagged protein was purified and it was demonstrated that the enzyme converts 2-keto-L-gulonate to L-idonate and, in the reverse direction, L-idonate to 2-keto-L-gulonate using the NAD(H) as cofactors. Such an L-idonate forming 2-keto-L-gulonate dehydrogenase has not been desc…	https://www.nature.com/articles/srep26329	No	No	Yes	No	Yes	52.1699	5348.26	1.46754	0.996774	27681.8	40624.1	27592.5	1333.59	69573.3	4.88243	26112.5
343	PWY-7254	TCA cycle VII (acetate-producers)	Generation of precursor metabolites and energy	Other	Bacteria	Exists/divergent/alternative/incomplete	TCA and glyoxylate bypass is important for fungal virulence, it combines the glyoxylate cycle with the TCA cycle, enabling organisms to utilize two-carbon compounds effectively.		Yes	Yes	Yes	Indirectly	Yes	6.81885	174.808	0.884612	1.02314	77549.5	68601.2	79344.3	7232.77	49319.2	41.3714	7232.07
344	PWY-7255	Ergothioneine biosynthesis I	Biosynthesis	Secondary metabolites	Actinobacteria, Alphaproteobacteria, Bacteroidetes, Betaproteobacteria, Cyanobacteria, Deltaproteobacteria, Gammaproteobacteria	Exists/divergent/alternative/incomplete	On MetaCyc is documented for ergothioneine biosynthesis II (fungi)		No	No	No	Yes	No	1.33329	0	0.634974	0.63536	7988.61	5072.56	5075.64	0	1.33329	0.498558	0
345	PWY-7286	7-(3-amino-3-carboxypropyl)-wyosine biosynthesis	Biosynthesis	Nucleotide Metabolism	Euryarchaeota	Exists/divergent/alternative/incomplete	On MetaCyc is documented that the position 34 (the anticodon first letter, or the wobble position) or position 37 (the position next to the anticodon) frequently contains highly modified nucleosides. The wobble modifications at position 34 are important for precise decoding mediated by the codon-anticodon interaction. The so called "hypermodified" nucleosides at position 37 function in translatio…		No	No	No	Yes	No	0	0.888875	0.144748	0.187327	13204.1	1911.26	2473.47	0	0	0	0.888875
346	PWY-7295	L-arabinose degradation IV	Degradation/utilization/assimilation	Carbohydrate Metabolism	Archaea	Exists/divergent/alternative/incomplete	Degrades L-arabinose, linking to pentose metabolism and energy production.	https://www.sciencedirect.com/science/article/pii/S0301479720302395; https://link.springer.com/article/10.1007/s00253-021-11314-x#Sec2	No	No	Yes	Indirectly	Yes	0	0	9.16778	1.18493	52.4058	480.444	62.0972	0	0	0	0
347	PWY-7315	dTDP-N-acetylthomosamine biosynthesis	Biosynthesis	Carbohydrate Metabolism	Proteobacteria	Exists/divergent/alternative/incomplete	There is increasing evidence that in several fungi, rhamnose-containing glycans are involved in processes that affect host-pathogen interactions, including adhesion, recognition, virulence, and biofilm formation. Nevertheless, little is known about the pathways for the synthesis of these glycans. We show that rhamnose is present in glycans isolated from the rice pathogen Magnaporthe grisea and fr…	https://www.sciencedirect.com/science/article/pii/S0021925820533280?via%3Dihub	No	No	No	Indirectly	No	0.908469	5.11449	0.449573	0.505912	3320.74	1492.92	1680	256.004	232.572	14.646	74.9069
348	PWY-7323	Superpathway of GDP-mannose-derived O-antigen building blocks biosynthesis	Biosynthesis	Carbohydrate Metabolism	Archaea, Bacteria	Chimeric			No	No	No	No	Yes	4.12117	0.973195	0.792336	0.818931	198913	157606	162896	12849.5	52954.9	21844.8	21259.2
349	PWY-7328	Superpathway of UDP-glucose-derived O-antigen building blocks biosynthesis	Biosynthesis	Carbohydrate Metabolism	Bacteria	Chimeric			No	No	No	No	Yes	15.4351	1075.24	0.791611	0.85151	112318	88912	95639.8	6318.34	97524.2	52.4461	56392.1
350	PWY-7332	Superpathway of UDP-N-acetylglucosamine-derived O-antigen building blocks biosynthesis	Biosynthesis	Carbohydrate Metabolism	Bacteria	Chimeric			No	No	No	Indirectly	Yes	19.1379	510.746	1.10606	0.667305	17204.3	19029	11480.5	1750.3	33497.1	6.98895	3569.58
351	PWY-7347	Sucrose biosynthesis III	Biosynthesis	Carbohydrate Metabolism	Methylobacter, Methylomicrobium, Methylophaga, Methylophilaceae	Exists/divergent/alternative/incomplete	UDP-glucose dehydrogenase catalyses the conversion of UDP-glucose into UDP-GlcA, a critical precursor for glycan synthesis across evolution. We have cloned the gene encoding this important enzyme from the opportunistic pathogen Cryptococcus neoformans. In this fungus, UDP-GlcA is required for the synthesis of capsule polysaccharides, which in turn are essential for virulence.	https://www.ncbi.nlm.nih.gov/pmc/articles/PMC1133770/	No	No	No	No	No	0.0870187	10.9459	1.90608	0.964088	14332.5	27318.8	13817.7	1013.47	88.1907	19.7946	216.67
352	PWY-7371	1,4-dihydroxy-6-naphthoate biosynthesis II	Biosynthesis	Electron carriers	Bacteria	N/A			No	No	No	Yes	No	0.0073906	0.269713	0.591262	0.802292	14243.2	8421.48	11427.2	315.716	2.33333	45.7276	12.3333
353	PWY-7373	Superpathway of demethylmenaquinol-6 biosynthesis II	Biosynthesis	Electron carriers	Bacteria, Eukaryota	MetaCyc			No	No	Yes	Yes	No	0	0	0.314866	1.5467	128.11	40.3375	198.148	126.374	0	2.6699	0
354	PWY-7374	1,4-dihydroxy-6-naphthoate biosynthesis I	Biosynthesis	Electron carriers	Bacteria	N/A			No	No	No	Yes	No	0.00601372	0.0394278	0.64821	0.720187	9876.28	6401.9	7112.77	284.073	1.70833	42.2713	1.66667
355	PWY-7376	Cob(II)yrinate a,c-diamide biosynthesis II (late cobalt incorporation)	Biosynthesis	Electron carriers	Archaea, Bacteria	N/A			No	No	No	Yes	Yes	7.16713	8990.77	0.857664	0.733326	27069.3	23216.4	19850.6	1297.6	9300.09	0	8990.77
356	PWY-7377	Cob(II)yrinate a,c-diamide biosynthesis I (early cobalt insertion)	Biosynthesis	Electron carriers	Archaea, Bacteria	N/A			No	No	No	Yes	Yes	0.00266439	141.258	0.542548	0.789972	34520.8	18729.2	27270.4	1162.85	3.0983	13.1651	1859.67
357	PWY-7391	Isoprene biosynthesis II (engineered)	Biosynthesis	Secondary metabolites	n/a	Engineered	Engineered pathway does not apply for E. radiata degradation. On MetaCyc The second synthetic operon, encoding the enzymes of the lower MVA pathway, consists of four genes from the yeast Saccharomyces cerevisiae. In addition, this operon includes the gene encoding mevalonate kinase from the archaeon Methanosarcina mazei Go1, since the archaeal enzyme is free of the feedback inhibition that charac…		No	No	Yes	Indirectly	Yes	9.45569	4.24575	0.324585	0.615228	651.017	211.311	400.524	8.21661	77.6938	4.20377	17.8481
358	PWY-7392	Taxadiene biosynthesis (engineered)	Biosynthesis	Secondary metabolites	n/a	Engineered	Engineered pathway does not apply for E. radiata degradation. On MetaCyc subpathway trans, trans-farnesyl diphosphate biosynthesis and geranylgeranyl diphosphate biosynthesis is documented. Moreover, a variant of trans-farnesyl diphosphate biosynthesis is also mevalonate pathway also documented.		No	No	No	Yes	Yes	6.0678	191.839	0.725318	0.802736	158966	115301	127608	8737.08	53014.8	123.919	23772.5
359	PWY-7400	Arginine biosynthesis IV (archaebacteria)	Biosynthesis	Amino Acid Metabolism	Archaea, Bacteria	Exists/divergent/alternative/incomplete	L-arginine, 4-aminobutanoate degradation is on MetaCyc. Putrescine degradation in fungi, polyamine pools and polyamine-related gene expression is dynamic and fluctuates throughout the fungal life cycle (Calvo-Mendez et al., 1987, Ruiz-herrera, 1994). This indicates polyamine metabolism is connected to fungal development and implicates polyamines in key stages of the fungal lifecycle including spo…	https://www.sciencedirect.com/science/article/pii/S1749461317300829; https://academic.oup.com/mmy/article/49/Supplement_1/S114/979671	No	No	No	No	Yes	9.0565	3.02413	0.768245	0.835743	214016	164417	178863	12797.6	115901	20598.5	62292.6
360	PWY-7431	Aromatic biogenic amine degradation (bacteria)	Degradation/utilization/assimilation	Amines and polyamines degradation	Bacteria	Exists/divergent/alternative/incomplete	The copper-containing amine oxidases (CuAOs) oxidize primary amines to aldehydes. The enzymes contain two types of cofactors: 2,4,5-trihydroxyphenylalaninequinone (TPQ) and lysine tyrosyl quinone (LTQ), which were known to be post-translationally generated from the specific tyrosine residue. The TPQ-containing CuAOs are ubiquitous because they are widely spread in yeast, bacteria, fungi, animals …	https://www.sciencedirect.com/science/article/pii/S1359511320310412	No	No	Yes	No	Yes	31.706	2504.23	1.03609	0.765023	17928.4	18575.5	13715.7	835.878	26502.3	3.9992	10014.9
361	PWY-7446	Sulfoquinovose degradation	Degradation/utilization/assimilation	Secondary metabolites	Bacteria	Exists/divergent/alternative/incomplete	For sulfonated carbohydrate sulfoquinovose (SQ), sulfoquinovosyl diacylglycerol (SQDG) molecular and genetic details of SQDG catabolism in bacteria have been uncovered [41,43], which have, in turn, provided genetic evidence that some fungi, animals and protists may also degrade SQDG [42]. These recent developments demonstrate that there are multiple catabolic strategies for SQDG degradation that …	https://portlandpress.com/biochemj/article-abstract/474/5/827/49718/Sulfoquinovose-in-the-biosphere-occurrence	No	No	Yes	Yes	Yes	0.266667	0.0886994	0.103282	0.118279	83.0976	8.58248	9.82869	0	0.266667	0	0.0886994
362	PWY-7456	Mannan degradation	Degradation/utilization/assimilation	Carbohydrate Metabolism	Bacteria	Exists/divergent/alternative/incomplete	The mannan-degrading enzyme systems have been described in a great variety of bacteria and fungi species. Production of mannan-degrading enzymes by fungi and bacteria was found to be inducible (Singh et al. 2003).	https://link.springer.com/article/10.1007/s00253-008-1423-4	No	No	Yes	No	No	4.59209	85.5941	1.70213	0.899302	821.302	1397.96	738.599	181.492	833.426	0	85.5941
363	PWY-7527	L-methionine salvage cycle III	Biosynthesis	Amino Acid Metabolism	Archaea, Bacteria, Metazoa	Exists/divergent/alternative/incomplete	On MetaCyc is documented, that the methionine salvage pathway, also called the Yang cycle, is present with some variations in all types of organisms [Albers09] ( Escherichia coli is a notorious exception). It has been partially characterized from a number of organisms, including bacteria [Myers93, Wray95, Cornell96, Dai99, Dai01], plants [Baur72, Murr75, Kushad83, Miyazaki87], yeast [Marchitto85]		No	No	No	Yes	No	0.00621751	0	0.307069	0.34017	512.811	157.469	174.443	1070	6.65272	0	0
364	PWY-7528	L-methionine salvage cycle I (bacteria and plants)	Biosynthesis	Amino Acid Metabolism	Archaea, Bacteria, Viridiplantae	Exists/divergent/alternative/incomplete	See above		No	No	No	Yes	No	0.285524	0	0.116481	1.05475	67.0167	7.80616	70.6861	25.3796	7.24649	0	0
365	PWY-7539	6-hydroxymethyl-dihydropterin diphosphate biosynthesis III (Chlamydia)	Biosynthesis	Electron carriers	Chlamydia	Exists/divergent/alternative/incomplete	On MetaCyc 6-hydroxymethyl-dihydropterin diphosphate biosynthesis I is documented		No	No	No	No	No	8.60472	3.26284	0.801391	0.855197	236597	189606	202337	15015.7	129206	21695.7	70789.6
366	PWY-7560	Methylerythritol phosphate pathway II	Biosynthesis	Secondary metabolites	Apicomplexa, Cyanobacteria, Viridiplantae	Exists/divergent/alternative/incomplete	On MetaCyc a variants mevalonate pathway I is documented		No	No	Yes	Yes	Yes	6.43359	2.60898	0.825671	0.844243	180021	148638	151981	13496	86828	21292.6	55551.9
367	PWY-7616	Methanol oxidation to carbon dioxide	Degradation/utilization/assimilation	Other	Bacteria	Exists/divergent/alternative/incomplete	Oxidizes methanol to CO2, involved in formaldehyde and formate oxidation to CO2 for A. fumigatus		No	No	Yes	Yes	Yes	20.8551	104.001	0.832263	0.661057	4306.36	3584.03	2846.75	7.15423	149.203	0	104.001
368	PWY-7663	Gondoate biosynthesis (anaerobic)	Biosynthesis	Lipid Metabolism	Bacteria	Exists/divergent/alternative/incomplete	Oleate 6-hydroxylase activity in the membrane fraction from an oleaginous fungus, Mortierella ramanniana var. Angulispora. oleaginous fungi belonging to Mucorales have been identified as promising alternatives for production of n-3 and n-6 PUFAs. It was found, in Mucorales fungi, that ATP:citrate lyase, acetyl-CoA carboxylase and malic enzyme trigger lipid overproduction, and biosynthesis of PUFA…	https://www.sciencedirect.com/science/article/pii/S0005276096001087; https://link.springer.com/article/10.2478/s11696-010-0097-4	No	No	Yes	Yes	Yes	8.82692	10.9512	0.772815	0.845082	378116	292214	319539	22719.8	200546	9333.15	102209
369	PWY-7664	Oleate biosynthesis IV (anaerobic)	Biosynthesis	Lipid Metabolism	Bacteria	Exists/divergent/alternative/incomplete	Oleate beta-oxidation and biosynthesis II (animals) are documented for A. fumigatus.	https://academic.oup.com/mmy/article/49/Supplement_1/S114/979671	No	No	Yes	Yes	Yes	11.0286	14.2344	0.804462	0.879283	248618	200004	218606	14487.1	159772	5995.6	85343.8
370	PWY-841	Superpathway of purine nucleotides de novo biosynthesis I	Biosynthesis	Nucleotide Metabolism	Archaea, Bacteria, Eukaryota	MetaCyc	Synthesizes purine nucleotides from simple molecules, crucial for DNA, RNA, and energy metabolism.		No	No	Yes	Yes	Yes	7.93124	3.0067	0.752339	0.820011	275415	207206	225844	16259.8	128961	22782	68498.7
371	PWY-922	Mevalonate pathway I	Biosynthesis	Secondary metabolites	Archaea, Bacteria, Fungi, Metazoa, Viridiplantae	MetaCyc	Produces isoprenoids and sterols, essential for cell membranes and signaling molecules.		No	Yes	No	Indirectly	Yes	3.39602	84.1534	0.495476	0.690655	48927.3	24242.3	33791.9	74.0826	251.586	7.68377	646.616
372	PWY0-1061	Superpathway of alanine biosynthesis	Biosynthesis	Amino Acid Metabolism	Bacteria	Exists/divergent/alternative/incomplete	Beta-alanine biosynthesis V is documented for A. fumigatus.	https://academic.oup.com/mmy/article/49/Supplement_1/S114/979671	No	No	No	Yes	No	18.6132	1909.62	0.758467	0.965952	99307.8	75321.7	95926.5	7607.7	141603	39.38	75200.9
373	PWY0-1241	ADP-L-glycero-beta-D-manno-heptose biosynthesis	Biosynthesis	Carbohydrate Metabolism	Proteobacteria	Exists/divergent/alternative/incomplete	Several fungi and yeasts, in addition to vascular plants and algae, contain and appear to metabolize a variety of heptoses, heptuloses and heptitols. For example, the isomerization of D-glycero-D-galacto-heptose to D-manno-heptulose by several yeast strains has been demonstrated (Stankovič et al. 1986). D-Glycero-D-manno-heptose has been detected in Saccharomyces cerevisiae and Torulopsis versati…	https://link.springer.com/article/10.1007/s11101-016-9463-3	No	No	No	No	No	15.2791	16.8824	0.749739	0.856902	118164	88592.5	101255	5677.12	86741.3	2981.68	50337.8
374	PWY0-1261	Anhydromuropeptides recycling	Degradation/utilization/assimilation	Secondary metabolites	Bacteria	N/A			No	No	No	Indirectly	Yes	11.5175	279.314	0.852453	0.805105	139552	118961	112354	10256	118123	243.227	67936.7
375	PWY0-1277	3-phenylpropanoate and 3-(3-hydroxyphenyl)propanoate degradation	Degradation/utilization/assimilation	Aromatic compounds degradation	Proteobacteria	Exists/divergent/alternative/incomplete	we report the synthesis of both enantiomers of ethyl 3-hydroxy-3-phenylpropanoate with the yeast Saccharomyces cerevisiae (ATCC® 9080™). Ethyl 3-hydroxy-3-phenylpropanoate is an important intermediate in the synthesis of fluoxetine.1 The β-hydroxy esters can also be transformed into the corresponding β-amino acids, that is, (R)- and (S)-3-amino-3-phenylpropanoic acids, which are the products of T…	https://www.sciencedirect.com/science/article/pii/S0957416613003911	No	No	Yes	Indirectly	Yes	4.22852	0.399828	0.368029	0.451183	1615.19	594.438	728.748	0	4.22852	0	0.399828
376	PWY0-1296	Purine ribonucleosides degradation	Degradation/utilization/assimilation	Nucleotide Metabolism	Archaea, Bacteria, Opisthokonta	Exists/divergent/alternative/incomplete	Purine metabolism is the way to the production of deoxyribonucleic acid (DNA) and ribonucleic acid (RNA) and plays key roles in various biological processes. Purine metabolism mainly consists of de novo, salvage, and catabolic pathways, and some components of these pathways have been characterized in some plant pathogenic fungi, such as the rice blast fungus Magnaporthe oryzae and wheat head blig…	https://www.frontiersin.org/journals/microbiology/articles/10.3389/fmicb.2024.1352354/full	No	No	Yes	No	No	40.541	605.399	0.847126	0.785476	57840.1	48997.9	45432	2447.83	99237.6	88.5276	53594.6
377	PWY0-1297	Superpathway of purine deoxyribonucleosides degradation	Degradation/utilization/assimilation	Nucleotide Metabolism	Bacteria	Exists/divergent/alternative/incomplete	Purine metabolism is the way to the production of deoxyribonucleic acid (DNA) and ribonucleic acid (RNA) and plays key roles in various biological processes. Purine metabolism mainly consists of de novo, salvage, and catabolic pathways, and some components of these pathways have been characterized in some plant pathogenic fungi, such as the rice blast fungus Magnaporthe oryzae and wheat head blig…	https://www.frontiersin.org/journals/microbiology/articles/10.3389/fmicb.2024.1352354/full	No	No	Yes	No	Yes	41.3226	497.584	0.803167	0.762312	54527.6	43794.8	41567.1	2411.31	99641.3	114.699	57072.5
378	PWY0-1298	Superpathway of pyrimidine deoxyribonucleosides degradation	Degradation/utilization/assimilation	Nucleotide Metabolism	Bacteria	Exists/divergent/alternative/incomplete	Another example of a microorganism exhibiting adaptability in pyrimidine metabolism is Lachancea kluyveri. This yeast possesses two of the four known catabolic pathways for pyrimidines: reductive degradation (excluding the first enzyme, dihydropyrimidine dehydrogenase, which is absent in all fungi), and the newly discovered uracil catabolic pathway (URC) pathway (Andersen et al., 2008). Microarra…	https://www.sciencedirect.com/science/article/pii/S1673852715000764	No	No	Yes	Indirectly	Yes	43.7573	741.531	0.777932	0.755953	42651.1	33179.7	32242.2	1951.54	85394.3	70.5491	52314.3
379	PWY0-1319	CDP-diacylglycerol biosynthesis II	Biosynthesis	Lipid Metabolism	Proteobacteria, Viridiplantae	Exists/divergent/alternative/incomplete	CDP-diacylglycerol biosynthesis I is documented for A. fumigatus	https://academic.oup.com/mmy/article/49/Supplement_1/S114/979671	No	No	No	Indirectly	No	10.7274	5.08636	0.789286	0.837714	291636	230184	244307	17514.3	187882	22284.8	113348
380	PWY0-1338	Polymyxin resistance	Biosynthesis	Cell structures	Proteobacteria	N/A			No	No	No	No	Yes	0.885572	0.0832	0.176615	0.4514	119.779	21.1548	54.0683	0	0.885572	0	0.0832
381	PWY0-1415	Superpathway of heme biosynthesis from uroporphyrinogen-III	Biosynthesis	Electron carriers	Bacteria	Exists/divergent/alternative/incomplete	A. fumigatus synthesizes heme from uroporphyrinogen-III, essential for oxygen transport and electron transfer.	https://academic.oup.com/mmy/article/49/Supplement_1/S114/979671	No	No	No	Yes	No	26.0034	9.26725	0.736807	0.7675	90709.4	66835.3	69619.5	3704.65	96333.4	5780.49	53569.2
382	PWY0-1479	tRNA processing	Biosynthesis	Nucleotide Metabolism	Bacteria	Exists/divergent/alternative/incomplete	Modifies and processes tRNA molecules, crucial for accurate protein synthesis and A. fumigatus is documented for Trna charging pathway	https://academic.oup.com/mmy/article/49/Supplement_1/S114/979671	No	No	No	No	No	13.6977	475.977	0.868897	0.899129	54222.3	47113.5	48752.8	6673.82	91415.7	115.07	54770.7
383	PWY0-1533	Methylphosphonate degradation I	Degradation/utilization/assimilation	Inorganic nutrients metabolism	Bacteria	N/A			No	No	Yes	No	No	2.38921	2067.84	0.922185	0.958694	37802	34860.4	36240.5	2273.29	5431.36	5.625	11631.6
384	PWY0-1586	Peptidoglycan maturation (meso-diaminopimelate containing)	Biosynthesis	Cell structures	Bacteria	N/A			No	No	No	No	No	21.0583	3.5951	0.813973	0.874344	184640	150292	161439	7362	155031	26871.7	96606.5
385	PWY0-162	Superpathway of pyrimidine ribonucleotides de novo biosynthesis	Biosynthesis	Nucleotide Metabolism	Bacteria, Eukaryota	MetaCyc	Synthesizes pyrimidine ribonucleotides from simple molecules, essential for RNA synthesis.		No	No	Yes	No	No	7.79318	2.91019	0.746363	0.816565	293450	219020	239621	17197.1	134020	24211.4	70459.7
386	PWY0-166	Superpathway of pyrimidine deoxyribonucleotides de novo biosynthesis (E. coli)	Biosynthesis	Nucleotide Metabolism	Archaea, Bacteria	Exists/divergent/alternative/incomplete	See above		No	No	Yes	Yes	No	5.83392	4.34029	0.765579	0.838734	218859	167554	183565	13210.3	77067.9	8035.88	34878
387	PWY0-321	Phenylacetate degradation I (aerobic)	Degradation/utilization/assimilation	Aromatic compounds degradation	Bacteria, Fungi	MetaCyc			No	No	Yes	Indirectly	No	71.4913	1939.85	0.422901	0.632176	1362.54	576.221	861.366	56.2331	4020.18	0	1939.85
388	PWY0-41	Allantoin degradation IV (anaerobic)	Degradation/utilization/assimilation	Amines and polyamines degradation	Bacteria	Exists/divergent/alternative/incomplete	Allantoin degradation to glyoxylate I is documented on MetaCyc. Aspergillus fumigatus is documented allantoin degradation to ureidoglycolate I (urea producing(	https://academic.oup.com/mmy/article/49/Supplement_1/S114/979671	Yes	No	Yes	No	Yes	0.479974	0.119999	0.106649	0.112658	180.599	19.2606	20.346	0	0.479974	0	0.119999
389	PWY0-42	2-methylcitrate cycle I	Degradation/utilization/assimilation	Carboxylates	Bacteria, Fungi	MetaCyc			No	No	Yes	Indirectly	No	35.2074	604.132	0.703213	0.959602	64193.6	45141.8	61600.3	2332.85	82133.5	86.3229	52150.5
390	PWY0-781	Aspartate superpathway	All	Amino Acid Metabolism	Bacteria	Exists/divergent/alternative/incomplete	On MetaCyc subpathway of L-aspartate, L-threonine, L-homoserine, superpathway of L-threonine, S-adenosyl-L-methionine, NAD biosynthesis (from tryptophan) biosynthesis are documented.	https://www.sciencedirect.com/science/article/pii/S0301479720302395	No	No	No	Yes	Yes	8.47492	41.3992	0.824435	0.851688	163342	134665	139117	9622.53	81550.2	834.095	34530.8
391	PWY0-845	Superpathway of pyridoxal 5'-phosphate biosynthesis and salvage	Biosynthesis	Electron carriers	Bacteria	Exists/divergent/alternative/incomplete	Synthesizes and salvages pyridoxal 5'-phosphate, an active form of vitamin B6, essential for enzyme function and is documented for A. fumigatus	https://academic.oup.com/mmy/article/49/Supplement_1/S114/979671	No	No	No	No	Yes	0.118057	28.0651	0.851456	0.854506	18171.7	15472.4	15527.8	3084.22	364.114	54.4651	1528.57
392	PWY0-862	(5Z)-dodec-5-enoate biosynthesis	Biosynthesis	Lipid Metabolism	Bacteria	N/A			No	No	Yes	Yes	Yes	11.3694	15.1762	0.80884	0.883123	231342	187119	204303	13476.2	153216	5414.61	82173.4
393	PWY1G-0	Mycothiol biosynthesis	Biosynthesis	Electron carriers	Actinobacteria	N/A			No	No	No	Yes	No	0.00171717	0.000888463	0.767631	0.754266	26396.5	20262.7	19910	1229.41	2.11111	18081.5	16.0648
394	PWY490-3	Nitrate reduction VI (assimilatory)	Degradation/utilization/assimilation	Inorganic nutrients metabolism	Cyanobacteria	Exists/divergent/alternative/incomplete	Nitrate reduction V, and II (assimilatory) are documented on MetaCyc, the eukaryotic nitrate reductases are found in plants, algae and fungi, and are involved in assimilation of nitrate. Nitrate reduction III (dissimilatory) and V (assimilatory) is documented for A. fumigatus	https://academic.oup.com/mmy/article/49/Supplement_1/S114/979671	No	No	Yes	Yes	Yes	22.5735	474.633	3.15137	0.833397	1504.56	4741.41	1253.89	1681.65	37960.7	19.2416	9132.69
395	PWY4FS-7	Phosphatidylglycerol biosynthesis I (plastidic)	Biosynthesis	Lipid Metabolism	Bacteria, Eukaryota	MetaCyc			No	No	No	Yes	Yes	7.95998	3.25401	0.782768	0.836652	269464	210927	225447	16600.7	132141	23754.5	77297.4
396	PWY4FS-8	Phosphatidylglycerol biosynthesis II (non-plastidic)	Biosynthesis	Lipid Metabolism	Bacteria, Eukaryota	MetaCyc			No	No	No	Indirectly	Yes	7.95998	3.25401	0.782768	0.836652	269464	210927	225447	16600.7	132141	23754.5	77297.4
397	PWY5F9-12	Biphenyl degradation	Degradation/utilization/assimilation	Aromatic compounds degradation	Bacteria	Exists/divergent/alternative/incomplete	Most particularly white-rot fungi produce laccase to break down biphenyl. Many other Ascomycota produce also laccase	https://journals.asm.org/doi/abs/10.1128/aem.61.7.2560-2565.1995	No	No	Yes	No	Yes	0	0	0.25889	0.817226	162.543	42.0806	132.834	0	0	0	0
398	PWYG-321	Mycolate biosynthesis	Biosynthesis	Lipid Metabolism	Mycobacteriaceae	Exists/divergent/alternative/incomplete	On MetaCyc a subpathway is documented fatty acid biosynthesis initiation I		No	No	No	Yes	Yes	11.0428	14.1924	0.804203	0.877983	257506	207087	226085	14975.3	165370	6264.33	88906.1
399	PYRIDNUCSAL-PWY	NAD salvage pathway I	Biosynthesis	Electron carriers	Bacteria, Fungi	MetaCyc			No	No	No	No	Yes	9.78326	648.115	0.841016	0.929295	132567	111491	123193	8071.15	78962.2	87.7264	56856.8
400	PYRIDNUCSYN-PWY	NAD biosynthesis I (from aspartate)	Biosynthesis	Electron carriers	Bacteria, Eukaryota	Exists/divergent/alternative/incomplete	On MetaCyc superpathway of NAD biosynthesis, NAD salvage pathways I and III are documented and in yeast, the de novo pathway consists of six enzymatic steps (catalyzed by the products of the BNA genes) and one non-enzymatic reaction. After the last enzymatic reaction (catalyzed by Bna6p), the de novo pathway converges with the salvage pathway. A fumigatus is documented.	https://academic.oup.com/mmy/article/49/Supplement_1/S114/979671	No	No	No	No	Yes	8.09086	2.58931	0.764174	0.838919	200045	152869	167821	12786.4	103453	21293.2	55134.8
401	PYRIDOXSYN-PWY	Pyridoxal 5'-phosphate biosynthesis I	Biosynthesis	Electron carriers	Bacteria	Exists/divergent/alternative/incomplete	On MetaCyc pyridoxal 5'-phosphate biosynthesis II is documented		No	No	No	No	Yes	13.4921	20.2032	0.76073	0.890951	142072	108078	126579	8246.17	111258	2938.1	59358.9
402	REDCITCYC	TCA cycle III (Helicobacter)	Generation of precursor metabolites and energy	Energy Metabolism	Bacteria	Exists/divergent/alternative/incomplete	TCA and glyoxylate bypass is important for fungal virulence, it combines the glyoxylate cycle with the TCA cycle, enabling organisms to utilize two-carbon compounds effectively.		No	No	Yes	Yes	Yes	5.77574	60.9821	0.761042	0.800057	215165	163750	172144	9539.93	55100.1	190.263	11602.7
403	RHAMCAT-PWY	L-rhamnose degradation I	Degradation/utilization/assimilation	Carbohydrate Metabolism	Bacteria	Exists/divergent/alternative/incomplete	L-rhamnose degradation II of fungi on MetaCyc		No	No	Yes	No	No	0.0124427	8.56466	0.85826	0.67003	3497.82	3002.04	2343.64	221.266	2.75316	0	8.56466
404	RIBOSYN2-PWY	Flavin biosynthesis I (bacteria and plants)	Biosynthesis	Electron carriers	Bacteria, Viridiplantae	Exists/divergent/alternative/incomplete	On MetaCyc flavin biosynthesis III is documented		No	No	No	No	Yes	8.96091	3.14222	0.765685	0.83011	245044	187627	203413	13929.8	124823	20788.1	65320.9
405	RUMP-PWY	Formaldehyde oxidation I	Degradation/utilization/assimilation	C1 compounds assimiliation	Bacteria	Exists/divergent/alternative/incomplete	A. fumigatus is documented to oxidizes formaldehyde to formate to CO2, linking to detoxification and carbon metabolism.	https://academic.oup.com/mmy/article/49/Supplement_1/S114/979671	No	No	Yes	No	Yes	313.243	12670.1	2.42378	0.567348	26453.4	64117.3	15008.3	112.194	35143.9	0	12670.1
406	SALVADEHYPOX-PWY	Adenosine nucleotides degradation II	Degradation/utilization/assimilation	Nucleotide Metabolism	Archaea, Bacteria, Eukaryota	MetaCyc	Degrades adenosine nucleotides, recycling nitrogen bases and producing metabolic intermediates.		No	No	Yes	No	Yes	11.593	138.767	0.805975	0.867487	129889	104687	112677	4885.87	56642.1	267.346	37098.9
407	SER-GLYSYN-PWY	Superpathway of serine and glycine biosynthesis I	Biosynthesis	Amino Acid Metabolism	Archaea, Bacteria, Eukaryota	Exists/divergent/alternative/incomplete	Glycine betaine biosynthesis I (gram-negative bacteria) and II (gram-positive bacteria), glycine biosynthesis I III and IV, and glycine cleavage complex and serine biosynthesis is documented for A. fumigatus	https://academic.oup.com/mmy/article/49/Supplement_1/S114/979671	No	No	No	No	Yes	8.44621	3.34179	0.744271	0.838822	277832	206782	233052	16327.5	137905	21341.9	71320
408	SO4ASSIM-PWY	Sulfate reduction I (assimilatory)	Degradation/utilization/assimilation	Inorganic nutrients metabolism	Bacteria, Fungi	MetaCyc	Reduces sulfate to sulfide for incorporation into organic molecules, linking sulfur metabolism to amino acid synthesis.		No	No	Yes	Yes	Yes	11.4676	3.38237	0.804504	0.834191	212834	171226	177544	12947.7	148480	22972	77699.9
409	SUCSYN-PWY	Sucrose biosynthesis I (from photosynthesis)	Biosynthesis	Carbohydrate Metabolism	Cyanobacteria, Viridiplantae	Exists/divergent/alternative/incomplete	On MetaCyc sucrose degradation I (sucrose phosphotransferase) and sucrose degradation III (sucrose invertase) is documented.		No	No	No	No	Yes	0.108824	17.412	1.50219	0.943713	39257.7	58972.4	37048	2691.97	292.951	41.1317	716.183
410	SULFATE-CYS-PWY	Superpathway of sulfate assimilation and cysteine biosynthesis	All	Other	Bacteria	Exists/divergent/alternative/incomplete	On MetaCyc subpathways for sulfate reduction I (assimilatory) and sulfate activation for sulfonation is documented		No	No	Yes	Yes	Yes	9.51033	3.38912	0.787575	0.838219	235959	185836	197786	14536.2	138244	22175.5	75155.4
411	TCA	TCA cycle	Generation of precursor metabolites and energy	Energy Metabolism	Bacteria, Fungi	MetaCyc			No	No	Yes	Indirectly	Yes	8.36119	2.85892	0.724119	0.807252	326054	236102	263207	18030.4	150755	28502.6	81486.7
412	TCA-GLYOX-BYPASS	Superpathway of glyoxylate bypass and TCA	Generation of precursor metabolites and energy	Energy Metabolism	Archaea, Bacteria	Exists/divergent/alternative/incomplete	TCA and glyoxylate bypass is important for fungal virulence, it combines the glyoxylate cycle with the TCA cycle, enabling organisms to utilize two-carbon compounds effectively.	https://www.mdpi.com/1420-3049/28/18/6667; https://www.nature.com/articles/35083594	No	No	Yes	Indirectly	Yes	9.9333	13.1414	0.69498	0.850145	201172	139811	171026	10874.7	108022	5035.25	66170.3
413	TEICHOICACID-PWY	Teichoic acid (poly-glycerol) biosynthesis	Biosynthesis	Cell structures	Firmicutes	N/A			No	No	No	No	Yes	2366.91	56314.6	1.88307	0.582466	3278.79	6174.18	1909.78	32.7607	77541.7	0	56314.6
414	THISYN-PWY	Superpathway of thiamin diphosphate biosynthesis I	Biosynthesis	Electron carriers	Bacteria	Exists/divergent/alternative/incomplete	On MetaCyc documented 4-amino-2-methyl-5-diphosphomethylpyrimidine biosynthesis, The fungal mechanisms of branched chain amino acid and ethanol fermentation are significant for regenerating NAD(P)+ under hypoxic conditions as described above [Citation41]. Thus, the hypoxic regulation of thiamine synthesis contributes to energy conservation by A. nidulans and constitutes an adaptive mechanism to d…	https://www.tandfonline.com/doi/full/10.1080/09168451.2017.1422972	No	No	No	Yes	Yes	12.0072	2253.78	1.13604	0.837365	57174	64952.2	47875.5	10704.9	128535	29.7662	67086.5
415	THREOCAT-PWY	Superpathway of L-threonine metabolism	Degradation/utilization/assimilation	Amino Acid Metabolism	Bacteria	Chimeric	Integrates multiple pathways involving threonine, important for amino acid metabolism.		No	No	Yes	Indirectly	Yes	0.270789	0	0.276848	0.873302	159.618	44.1899	139.395	6.45162	1.74703	0	0
416	THRESYN-PWY	Threonine biosynthesis	Biosynthesis	Amino Acid Metabolism	Archaea, Bacteria, Fungi, Viridiplantae	MetaCyc			No	No	No	Yes	Yes	9.25298	3.38917	0.739525	0.817	276113	204193	225584	15807	146262	22000.1	74562.1
417	TRNA-CHARGING-PWY	tRNA charging	Biosynthesis	Other	Archaea, Bacteria, Eukaryota	MetaCyc	Attaches amino acids to their corresponding tRNA molecules, crucial for accurate protein synthesis.		No	No	No	Yes	No	8.88691	6.39631	0.755226	0.828199	242877	183427	201150	13905.9	123581	10171.6	65060.7
418	TRPSYN-PWY	Tryptophan biosynthesis	Biosynthesis	Amino Acid Metabolism	Archaea, Bacteria, Embryophyta, Fungi	MetaCyc			No	No	No	No	No	8.23223	2.95126	0.753871	0.818922	270670	204050	221658	15982.4	131571	23674.9	69870.9
419	TYRFUMCAT-PWY	Tyrosine degradation I	Degradation/utilization/assimilation	Amino Acid Metabolism	Fungi, Mammalia, Proteobacteria	MetaCyc			No	No	Yes	No	No	16.3354	936.806	0.888181	0.795703	39191.1	34808.8	31184.5	2580.26	42149.5	19.3767	18152.2
420	UBISYN-PWY	Superpathway of ubiquinol-8 biosynthesis (prokaryotic)	Biosynthesis	Electron carriers	Bacteria	Exists/divergent/alternative/incomplete	On MetaCyc is documented for ubiquinone-8 in yeast, see ubiquinol-8 biosynthesis (eukaryotic).		No	No	Yes	Yes	No	12.5428	20.8496	0.809599	0.877982	177172	143438	155553	10037.4	125897	3604.75	75157.5
421	UDPNAGSYN-PWY	UDP-N-acetyl-D-glucosamine biosynthesis I	Biosynthesis	Amines and polyamines degradation	Archaea, Bacteria, Opisthokonta	Exists/divergent/alternative/incomplete	UDP-N-acetyl-D-glucosamine biosynthesis II is documented for A. fumigatus	https://academic.oup.com/mmy/article/49/Supplement_1/S114/979671	No	No	No	Indirectly	No	8.5127	2.96428	0.752898	0.826502	223195	168043	184471	11968.9	101888	21308.4	63164.1
422	VALDEG-PWY	L-valine degradation I	Degradation/utilization/assimilation	Amino Acid Metabolism	Actinobacteria, Eukaryota, Firmicutes, Proteobacteria	Exists/divergent/alternative/incomplete	Valine degradation I and II is documented for A. fumigatus	https://academic.oup.com/mmy/article/49/Supplement_1/S114/979671	No	No	Yes	Indirectly	Yes	0	0	0.833819	0.660194	324.693	270.735	214.36	22.9716	0	0	0
423	VALSYN-PWY	Valine biosynthesis	Biosynthesis	Amino Acid Metabolism	Archaea, Bacteria, Eukaryota	Exists/divergent/alternative/incomplete	Valine biosynthesis is documented for A. fumigatus	https://academic.oup.com/mmy/article/49/Supplement_1/S114/979671	No	No	No	No	Yes	8.12491	2.86882	0.77975	0.822579	339659	264849	279396	18875.9	153365	29616.3	84963.8
