# Supplementary material for: The Functional Role of Fungi and Bacteria in Sulfur Cycling During Kelp (Ecklonia Radiata) Degradation: Unconventional Use of PiCrust2
Source: Environ Microbiol Rep. 2025 Jul 24;17(4):e70140. doi: 10.1111/1758-2229.70140 (PMC12289537; doi:10.1111/1758-2229.70140)
Supplement: Supplementary file 1 — Data S1. [file EMI4-17-e70140-s001.zip › TableS2B-corr.xlsx]

## Sheet: BacteriaASV
Treatment	Group 1	Group 2	p-value
Tissue	Blade	Sand+Blade	[4.79409988e-01 5.64290069e-01 4.70995726e-01 9.33344712e-05 5.58271532e-01 4.69690904e-01 1.11223803e-04 6.03872829e-01]
	Blade	Sand	[3.74185738e-01 5.64290069e-01 3.82073453e-01 5.58271532e-01 4.08823949e-01 6.02464465e-01 2.29753321e-05 2.35050824e-05]
	Blade	Stipe	[0.34676657 0.29216001 0.29114156 0.30221715 0.55518935 0.36599866 0.65258895 0.13403497 0.35550389 0.09235997 0.26257995 0.09766184]
	Blade	Sand+Stipe	[3.72517218e-01 5.64290069e-01 3.80991181e-01 5.58271532e-01 4.07591757e-01 6.03711722e-01 9.73752026e-06 1.00655974e-05]
	Sand+Blade	Sand	[0.28295887 0.5066218 0.32250039 0.27336411]
	Sand+Blade	Stipe	[9.52984672e-05 1.47266802e-04 5.27359972e-01 4.00997944e-01 5.35792977e-01 3.37370019e-01 4.50112847e-01 3.44053283e-01]
	Sand+Blade	Sand+Stipe	[0.37602726 0.63019089 0.41215445 0.22104727]
	Sand	Stipe	[2.31122174e-05 2.38945273e-05 4.39468592e-01 4.00997944e-01 3.87608314e-01 3.37370019e-01 3.84269294e-01 3.44053283e-01]
	Sand	Sand+Stipe	[0.52782972 0.59326075 0.48073272 0.4449827 ]
	Stipe	Sand+Stipe	[4.37827325e-01 4.00997944e-01 3.85775567e-01 9.76825322e-06 3.37370019e-01 3.84597494e-01 1.02979075e-05 3.44053283e-01]
Time	End	Start	[0.07984386 0.12290199 0.10063273 0.02290288 0.10385665 0.09786916 0.01535815 0.13026153 0.03774675 0.03500278 0.08894052 0.02603875 0.07287212 0.03659705 0.01075642 0.12018763 0.03444384 0.01144054]
Tissue+Time	Blade_End	Blade_Start	[0.05183891 0.31476458 0.05925301 0.30646088 0.0920196 0.36416742]
	Blade_End	Sand+Blade_End	[0.15821359 0.16771888 0.01025815 0.21204922 0.01094004]
	Blade_End	Sand_End	[0.1275788 0.14026806 0.1895259 0.00508126 0.00516417]
	Blade_End	Stipe_End	[0.19058463 0.1648377 0.45141435 0.56867179 0.20547752 0.15163729]
	Blade_End	Stipe_Start	[0.05180272 0.05923456 0.09199461 0.09415343 0.0315801 0.0371093 ]
	Blade_End	Sand+Stipe_End	[0.12711794 0.13994691 0.18907857 0.00330356 0.00338116]
	Blade_Start	Sand+Blade_End	[0.43919497 0.00861526 0.43088969 0.00861881 0.48972776]
	Blade_Start	Sand_End	[0.43919497 0.43088969 0.48894358 0.00500146 0.00500359]
	Blade_Start	Stipe_End	[0.31484439 0.30708685 0.36501172 0.1185676 0.05821311 0.06370834]
	Blade_Start	Stipe_Start	[0.31527219 0.32186843 0.3942362 0.09689235 0.03384983 0.04013473]
	Blade_Start	Sand+Stipe_End	[0.43919497 0.43088969 0.48963805 0.00327625 0.00327579]
	Sand+Blade_End	Sand_End	[0.28295887 0.5066218 0.32250039 0.27336411]
	Sand+Blade_End	Stipe_End	[0.01035998 0.01209161 0.26546537 0.18729353 0.16771199]
	Sand+Blade_End	Stipe_Start	[0.00858418 0.00858418 0.18903882 0.08677546 0.09744726]
	Sand+Blade_End	Sand+Stipe_End	[0.37602726 0.63019089 0.41215445 0.22104727]
	Sand_End	Stipe_End	[0.00511182 0.00522168 0.22925397 0.14034763 0.14669133]
	Sand_End	Stipe_Start	[0.00498751 0.00498751 0.18903882 0.08677546 0.09744726]
	Sand_End	Sand+Stipe_End	[0.52782972 0.59326075 0.48073272 0.4449827 ]
	Stipe_End	Stipe_Start	[0.11831975 0.0941739 0.0581032 0.0315801 0.06354106 0.03712529]
	Stipe_End	Sand+Stipe_End	[0.22859554 0.13981558 0.00332007 0.14679813 0.00342571]
	Stipe_Start	Sand+Stipe_End	[0.18903882 0.00326372 0.08677546 0.00326372 0.09744726]

## Sheet: BacteriaASV-Posthoc
Treatment	Group 1	Group 2	Statistic	Raw p-value	Corrected p-value
Tissue	Blade	Sand+Blade	2.43451	0.014912	0.14912
	Blade	Sand	2.43451	0.014912	0.14912
	Blade	Stipe	0.202721	0.839353	1
	Blade	Sand+Stipe	2.43451	0.014912	0.14912
	Sand+Blade	Sand	0.57735	0.563703	1
	Sand+Blade	Stipe	-2.25417	0.0241852	0.241852
	Sand+Blade	Sand+Stipe	0.57735	0.563703	1
	Sand	Stipe	-2.43451	0.014912	0.14912
	Sand	Sand+Stipe	0.57735	0.563703	1
	Stipe	Sand+Stipe	2.43451	0.014912	0.14912
Time	End	Start	-1.60213	0.109128	0.109128
Tissue+Time	Blade_End	Blade_Start	-1.58944	0.111961	1
	Blade_End	Sand+Blade_End	1.38873	0.164915	1
	Blade_End	Sand_End	1.38873	0.164915	1
	Blade_End	Stipe_End	-0.529813	0.596242	1
	Blade_End	Stipe_Start	-0.176604	0.859819	1
	Blade_End	Sand+Stipe_End	1.38873	0.164915	1
	Blade_Start	Sand+Blade_End	1.38873	0.164915	1
	Blade_Start	Sand_End	1.38873	0.164915	1
	Blade_Start	Stipe_End	1.58944	0.111961	1
	Blade_Start	Stipe_Start	1.58944	0.111961	1
	Blade_Start	Sand+Stipe_End	1.38873	0.164915	1
	Sand+Blade_End	Sand_End	0.57735	0.563703	1
	Sand+Blade_End	Stipe_End	-1.38873	0.164915	1
	Sand+Blade_End	Stipe_Start	-0.771517	0.440401	1
	Sand+Blade_End	Sand+Stipe_End	0.57735	0.563703	1
	Sand_End	Stipe_End	-1.38873	0.164915	1
	Sand_End	Stipe_Start	-1.38873	0.164915	1
	Sand_End	Sand+Stipe_End	0.57735	0.563703	1
	Stipe_End	Stipe_Start	0.883022	0.377225	1
	Stipe_End	Sand+Stipe_End	1.38873	0.164915	1
	Stipe_Start	Sand+Stipe_End	1.38873	0.164915	1

## Sheet: Bacteria-Classes
Treatment	Group 1	Group 2	p-value
Tissue	Blade	Sand+Blade2	[0.66308242 0.69469567 0.80213469 0.82683219 0.79752567 0.90753087 0.00748129]
	Blade	Sand+Blade3	[0.92724442 0.98718007 0.66659307 0.55947661 0.53503824 0.49953551 0.01873981]
	Blade	Sand	[0.69278929 0.88680505 0.63205051 0.39523059 0.36739716 0.43916637 0.00539225 0.00272873]
	Blade	Sand+Stipe2	[0.82388281 0.88389211 0.6969402 0.57019632 0.54547493 0.58701559 0.01328597]
	Blade	Sand+Stipe3	[0.69795533 0.66618591 0.81037676 0.74313692 0.71486509 0.829901 0.00810908]
	Blade	Stipe	[0.02800577 0.1387552 0.0869546 0.21065571 0.26747983 0.57819826 0.09433376 0.09386276 0.18378054 0.62986739 0.38058233 0.58814253]
	Sand+Blade2	Sand+Blade3	[nan nan]
	Sand+Blade2	Sand	[0.32338802 0.41194612 0.75844424]
	Sand+Blade2	Sand+Stipe2	[nan nan]
	Sand+Blade2	Sand+Stipe3	[nan nan]
	Sand+Blade2	Stipe	[0.17088098 0.54710093 0.546868 0.81497043 0.82190201 0.58503619 0.70841593]
	Sand+Blade3	Sand	[0.35262426 0.9586919 0.57888497]
	Sand+Blade3	Sand+Stipe2	[nan nan]
	Sand+Blade3	Sand+Stipe3	[nan nan]
	Sand+Blade3	Stipe	[0.06036997 0.5810599 0.58014133 0.68228229 0.90257658 0.72388397 0.96954113]
	Sand	Sand+Stipe2	[0.9479457 0.78322391 0.18351044]
	Sand	Sand+Stipe3	[0.53917731 0.9988438 0.4109707 ]
	Sand	Stipe	[0.0155164 0.04810604 0.39899156 0.39845204 0.6042186 0.95888121 0.63503031 0.8580667 ]
	Sand+Stipe2	Sand+Stipe3	[nan nan]
	Sand+Stipe2	Stipe	[0.07839367 0.56967316 0.56898707 0.77682072 0.9699301 0.72305541 0.90403341]
	Sand+Stipe3	Stipe	[0.14153638 0.54421045 0.54403476 0.80730889 0.86851481 0.64871521 0.75137544]
Time	Start	End	[9.44901947e-01 9.80158086e-01 7.03279033e-01 1.94858357e-03 6.95280849e-04 3.07902609e-04 2.35831932e-02 2.39385691e-02 1.18534651e-01 4.97826516e-04 3.67797659e-03 5.99298155e-04]
	Start	End	[0.61478793 0.32289983 0.23020916 0.00314445 0.00234963 0.00171239 0.00174649 0.00171598 0.00231172 0.05988805 0.06035832 0.38102258]
	End	End	[1.75571724e-03 6.42047684e-05 2.77636210e-04 4.32230615e-04 1.65710791e-05 5.34054293e-06 6.09614757e-06 3.44074370e-06 2.94987970e-05 4.37818291e-04 3.05555251e-02 8.83595197e-04]
Tissue+Time	Blade_Start	Blade_End	[0.05471831 0.16606727 0.01547132 0.03275574 0.01209371 0.02396982]
	Blade_Start	Sand+Blade2_End	[0.33248208 0.92754768 0.56597524 0.12001842]
	Blade_Start	Sand+Blade3_End	[0.48024654 0.71611731 0.7185909 0.04401689]
	Blade_Start	Sand_End	[0.19941784 0.62982351 0.44759794 0.0205067 0.04236495]
	Blade_Start	Sand+Stipe2_End	[0.4171737 0.78561044 0.68074838 0.06506382]
	Blade_Start	Sand+Stipe3_End	[0.34966954 0.95094261 0.55796401 0.11657163]
	Blade_Start	Stipe_Start	[0.01203938 0.11002534 0.01146325 0.0077854 0.00853166 0.20014483]
	Blade_Start	Stipe_End	[0.04934457 0.23041858 0.04889341 0.00796062 0.01825854 0.00332734]
	Blade_End	Sand+Blade2_End	[0.36172257 0.22365116 0.3602477 0.01022256]
	Blade_End	Sand+Blade3_End	[0.23867212 0.13802209 0.18247204 0.02688713]
	Blade_End	Sand_End	[0.08398383 0.03568342 0.07517414 0.00463239 0.00446765]
	Blade_End	Sand+Stipe2_End	[0.24291461 0.14078242 0.21277516 0.01508809]
	Blade_End	Sand+Stipe3_End	[0.3187656 0.19239913 0.31764139 0.00887196]
	Blade_End	Stipe_Start	[0.01306721 0.00828858 0.01730012 0.00321964 0.00364605 0.08893688]
	Blade_End	Stipe_End	[0.34206792 0.34878436 0.90225772 0.41946737 0.36073128 0.09550576]
	Sand+Blade2_End	Sand+Blade3_End	[nan nan]
	Sand+Blade2_End	Sand_End	[0.32338802 0.41194612 0.75844424]
	Sand+Blade2_End	Sand+Stipe2_End	[nan nan]
	Sand+Blade2_End	Sand+Stipe3_End	[nan nan]
	Sand+Blade2_End	Stipe_Start	[0.11228627 0.10573759 0.11218372 0.54301214]
	Sand+Blade2_End	Stipe_End	[0.08179322 0.21721764 0.60106978 0.17246288]
	Sand+Blade3_End	Sand_End	[0.35262426 0.9586919 0.57888497]
	Sand+Blade3_End	Sand+Stipe2_End	[nan nan]
	Sand+Blade3_End	Sand+Stipe3_End	[nan nan]
	Sand+Blade3_End	Stipe_Start	[0.08146737 0.11295351 0.11961148 0.46904869]
	Sand+Blade3_End	Stipe_End	[0.07992396 0.09614786 0.32552782 0.05809228]
	Sand_End	Sand+Stipe2_End	[0.9479457 0.78322391 0.18351044]
	Sand_End	Sand+Stipe3_End	[0.53917731 0.9988438 0.4109707 ]
	Sand_End	Stipe_Start	[0.01873938 0.03212498 0.0229487 0.025163 0.28719797]
	Sand_End	Stipe_End	[0.01771373 0.02432544 0.03130363 0.12997565 0.02017676]
	Sand+Stipe2_End	Sand+Stipe3_End	[nan nan]
	Sand+Stipe2_End	Stipe_Start	[0.10021664 0.11048953 0.1170777 0.52119751]
	Sand+Stipe2_End	Stipe_End	[0.0622664 0.11463647 0.32662009 0.07253899]
	Sand+Stipe3_End	Stipe_Start	[0.11167252 0.1051413 0.11156891 0.53859183]
	Sand+Stipe3_End	Stipe_End	[0.05583055 0.18529224 0.44836751 0.13767895]
	Stipe_Start	Stipe_End	[0.00329389 0.00377387 0.10768145 0.00981516 0.01041983 0.00616521]

## Sheet: Bacteria-Classes-Posthoc
Treatment	Group 1	Group 2	Statistic	Raw p-value	Corrected p-value
Tissue	Blade	Sand+Blade2	1.40488	0.160057	1
	Blade	Sand+Blade3	1.40488	0.160057	1
	Blade	Sand	2.25417	0.0241852	0.50789
	Blade	Sand+Stipe2	1.40488	0.160057	1
	Blade	Sand+Stipe3	1.40488	0.160057	1
	Blade	Stipe	-1.23885	0.2154	1
	Sand+Blade2	Sand+Blade3	0	1	1
	Sand+Blade2	Sand	-0.707107	0.4795	1
	Sand+Blade2	Sand+Stipe2	0	1	1
	Sand+Blade2	Sand+Stipe3	0	1	1
	Sand+Blade2	Stipe	-1.40488	0.160057	1
	Sand+Blade3	Sand	-0.707107	0.4795	1
	Sand+Blade3	Sand+Stipe2	0	1	1
	Sand+Blade3	Sand+Stipe3	0	1	1
	Sand+Blade3	Stipe	-1.40488	0.160057	1
	Sand	Sand+Stipe2	0.707107	0.4795	1
	Sand	Sand+Stipe3	0.707107	0.4795	1
	Sand	Stipe	-2.07384	0.0380942	0.799977
	Sand+Stipe2	Sand+Stipe3	0	1	1
	Sand+Stipe2	Stipe	-1.40488	0.160057	1
	Sand+Stipe3	Stipe	-1.40488	0.160057	1
Time	Start	End	4.07695	4.56305e-05	0.000136892
	Start	End	4.39229	1.12161e-05	3.36484e-05
	End	End	3.35616	0.000790322	0.00237097
Tissue+Time	Blade_Start	Blade_End	0.529813	0.596242	1
	Blade_Start	Sand+Blade2_End	1.04447	0.29627	1
	Blade_Start	Sand+Blade3_End	1.04447	0.29627	1
	Blade_Start	Sand_End	1.38873	0.164915	1
	Blade_Start	Sand+Stipe2_End	1.04447	0.29627	1
	Blade_Start	Sand+Stipe3_End	1.04447	0.29627	1
	Blade_Start	Stipe_Start	-0.529813	0.596242	1
	Blade_Start	Stipe_End	1.58944	0.111961	1
	Blade_End	Sand+Blade2_End	1.04447	0.29627	1
	Blade_End	Sand+Blade3_End	1.04447	0.29627	1
	Blade_End	Sand_End	0.771517	0.440401	1
	Blade_End	Sand+Stipe2_End	1.04447	0.29627	1
	Blade_End	Sand+Stipe3_End	1.04447	0.29627	1
	Blade_End	Stipe_Start	-0.529813	0.596242	1
	Blade_End	Stipe_End	0.529813	0.596242	1
	Sand+Blade2_End	Sand+Blade3_End	0	1	1
	Sand+Blade2_End	Sand_End	-0.707107	0.4795	1
	Sand+Blade2_End	Sand+Stipe2_End	0	1	1
	Sand+Blade2_End	Sand+Stipe3_End	0	1	1
	Sand+Blade2_End	Stipe_Start	-1.04447	0.29627	1
	Sand+Blade2_End	Stipe_End	-1.04447	0.29627	1
	Sand+Blade3_End	Sand_End	-0.707107	0.4795	1
	Sand+Blade3_End	Sand+Stipe2_End	0	1	1
	Sand+Blade3_End	Sand+Stipe3_End	0	1	1
	Sand+Blade3_End	Stipe_Start	-1.04447	0.29627	1
	Sand+Blade3_End	Stipe_End	-1.04447	0.29627	1
	Sand_End	Sand+Stipe2_End	0.707107	0.4795	1
	Sand_End	Sand+Stipe3_End	0.707107	0.4795	1
	Sand_End	Stipe_Start	-0.771517	0.440401	1
	Sand_End	Stipe_End	-0.771517	0.440401	1
	Sand+Stipe2_End	Sand+Stipe3_End	0	1	1
	Sand+Stipe2_End	Stipe_Start	-1.04447	0.29627	1
	Sand+Stipe2_End	Stipe_End	-1.04447	0.29627	1
	Sand+Stipe3_End	Stipe_Start	-1.04447	0.29627	1
	Sand+Stipe3_End	Stipe_End	-1.04447	0.29627	1
	Stipe_Start	Stipe_End	0.529813	0.596242	1
