# Supplementary material for: The Functional Role of Fungi and Bacteria in Sulfur Cycling During Kelp (Ecklonia Radiata) Degradation: Unconventional Use of PiCrust2
Source: Environ Microbiol Rep. 2025 Jul 24;17(4):e70140. doi: 10.1111/1758-2229.70140 (PMC12289537; doi:10.1111/1758-2229.70140)
Supplement: Supplementary file 1 — Data S1. [file EMI4-17-e70140-s001.zip › TableS3F-corr.xlsx]

## Sheet: Fungi-ASV
Treatment	Group 1	Group 2	p-value
Tissue	Blade	Sand+Blade	[0.55950046 0.40208654 0.54487367 0.04406863 0.42173303 0.63337922 0.04374233 0.41579002]
	Blade	Sand	[0.5581597 0.38361995 0.55409891 0.43334289 0.68590581 0.40677839 0.04518833 0.04327456]
	Blade	Stipe	[0.30335657 0.67776259 0.27676321 0.94153615 0.31409893 0.31461338 0.30256836 0.39291736 0.2080848 0.28613838 0.34101212 0.28148407]
	Blade	Sand+Stipe	[0.55919247 0.39442272 0.53917849 0.43972738 0.61010571 0.43306628 0.03931359 0.03934859]
	Sand+Blade	Sand	[0.42134581 0.42312925 0.41825119 0.42210478]
	Sand+Blade	Stipe	[0.04366777 0.04318009 0.57146434 0.242746 0.41969546 0.2805321 0.60360105 0.27292509]
	Sand+Blade	Sand+Stipe	[0.42834851 0.40264728 0.40359283 0.40087493]
	Sand	Stipe	[0.04085789 0.04079474 0.55104076 0.23881488 0.39865235 0.25953556 0.60506795 0.27292509]
	Sand	Sand+Stipe	[0.40762526 0.45253382 0.41506037 0.42216188]
	Stipe	Sand+Stipe	[0.56550022 0.24393096 0.40514303 0.03954642 0.27915081 0.61089479 0.03755418 0.27292509]
Time	End	Start	[4.70104804e-01 8.31378951e-05 4.41522848e-01 3.02717401e-01 2.30671378e-05 4.00120530e-01 3.22894004e-01 2.28096758e-03 2.94457335e-01 2.63849320e-01 5.97956028e-01 1.87152918e-06 8.26626099e-01 3.31183829e-01 4.08910804e-05 4.91902453e-01 3.06185814e-01 2.64727623e-04]
Tissue+Time	Blade_End	Blade_Start	[0.31571332 0.07911799 0.28679897 0.13227642 0.34182681 0.09494063]
	Blade_End	Sand+Blade_End	[0.43716796 0.41144629 0.20801027 0.49317667 0.20631942]
	Blade_End	Sand_End	[0.43644186 0.41634032 0.52229658 0.21483447 0.20865061]
	Blade_End	Stipe_End	[0.32008112 0.28905639 0.3421334 0.35341924 0.37124391 0.37397417]
	Blade_End	Stipe_Start	[0.32154571 0.2915142 0.34182681 0.01102913 0.02921545 0.03579141]
	Blade_End	Sand+Stipe_End	[0.4370012 0.40842566 0.48034623 0.19307604 0.19400716]
	Blade_Start	Sand+Blade_End	[0.1721439 0.20479755 0.23535462 0.20508271 0.1953494 ]
	Blade_Start	Sand_End	[0.1658318 0.24026108 0.19201557 0.20209843 0.20035501]
	Blade_Start	Stipe_End	[0.09846133 0.15555689 0.10148312 0.37811817 0.46203533 0.37371262]
	Blade_Start	Stipe_Start	[0.47862452 0.98843706 0.21269543 0.2060471 0.18051635 0.21418488]
	Blade_Start	Sand+Stipe_End	[0.16952386 0.24291977 0.2017705 0.1977102 0.19692841]
	Sand+Blade_End	Sand_End	[0.42134581 0.42312925 0.41825119 0.42210478]
	Sand+Blade_End	Stipe_End	[0.20539184 0.20479591 0.48633782 0.48884315 0.49489663]
	Sand+Blade_End	Stipe_Start	[0.20563128 0.20411233 0.04011819 0.08588253 0.09164339]
	Sand+Blade_End	Sand+Stipe_End	[0.42834851 0.40264728 0.40359283 0.40087493]
	Sand_End	Stipe_End	[0.19925275 0.1989565 0.4747884 0.47496476 0.49571731]
	Sand_End	Stipe_Start	[0.1989565 0.1989565 0.03960018 0.08091382 0.09164339]
	Sand_End	Sand+Stipe_End	[0.40762526 0.45253382 0.41506037 0.42216188]
	Stipe_End	Stipe_Start	[0.39167314 0.01766131 0.60415684 0.04306913 0.37371262 0.05134258]
	Stipe_End	Sand+Stipe_End	[0.48297381 0.47926673 0.19412907 0.49897657 0.19158398]
	Stipe_Start	Sand+Stipe_End	[0.04028011 0.19764256 0.08565449 0.19075009 0.09164339]

## Sheet: Fungi-ASV-Posthoc
Treatment	Group 1	Group 2	Statistic	Raw p-value	Corrected p-value
Tissue	Blade	Sand+Blade	1.71317	0.0866808	0.866808
	Blade	Sand	1.71317	0.0866808	0.866808
	Blade	Stipe	0.878459	0.379695	1
	Blade	Sand+Stipe	1.89351	0.0582906	0.582906
	Sand+Blade	Sand	0.57735	0.563703	1
	Sand+Blade	Stipe	-1.3525	0.176214	1
	Sand+Blade	Sand+Stipe	0.57735	0.563703	1
	Sand	Stipe	-1.3525	0.176214	1
	Sand	Sand+Stipe	0.57735	0.563703	1
	Stipe	Sand+Stipe	1.3525	0.176214	1
Time	End	Start	7.71023	1.25587e-14	1.25587e-14
Tissue+Time	Blade_End	Blade_Start	1.58944	0.111961	1
	Blade_End	Sand+Blade_End	0.771517	0.440401	1
	Blade_End	Sand_End	0.771517	0.440401	1
	Blade_End	Stipe_End	-0.706417	0.479929	1
	Blade_End	Stipe_Start	1.58944	0.111961	1
	Blade_End	Sand+Stipe_End	1.38873	0.164915	1
	Blade_Start	Sand+Blade_End	-0.46291	0.643429	1
	Blade_Start	Sand_End	-0.46291	0.643429	1
	Blade_Start	Stipe_End	-1.58944	0.111961	1
	Blade_Start	Stipe_Start	1.23623	0.216373	1
	Blade_Start	Sand+Stipe_End	-0.46291	0.643429	1
	Sand+Blade_End	Sand_End	0.57735	0.563703	1
	Sand+Blade_End	Stipe_End	-1.38873	0.164915	1
	Sand+Blade_End	Stipe_Start	0.46291	0.643429	1
	Sand+Blade_End	Sand+Stipe_End	0.57735	0.563703	1
	Sand_End	Stipe_End	-1.38873	0.164915	1
	Sand_End	Stipe_Start	0.46291	0.643429	1
	Sand_End	Sand+Stipe_End	0.57735	0.563703	1
	Stipe_End	Stipe_Start	1.58944	0.111961	1
	Stipe_End	Sand+Stipe_End	1.38873	0.164915	1
	Stipe_Start	Sand+Stipe_End	-0.46291	0.643429	1

## Sheet: Fungi-Classes
Treatment	Group 1	Group 2	p-value
Tissue	Blade	Sand+Blade2	[0.38034223 0.42000111 0.4060162 0.81728931 0.81993073 0.52194885 0.02455373]
	Blade	Sand+Blade3	[0.35963079 0.3502721 0.35647312 0.67370136 0.65347995 0.538066 0.03883143]
	Blade	Sand	[0.16882282 0.18843368 0.17209066 0.59529318 0.66647213 0.27816799 0.02994812 0.05587163]
	Blade	Sand+Stipe2	[0.34115468 0.36356388 0.34434858 0.70533621 0.80711734 0.49409686 0.03482323]
	Blade	Sand+Stipe3	[0.33436229 0.36388563 0.34467323 0.66099081 0.63520324 0.32480194 0.08244341]
	Blade	Stipe	[0.60805324 0.52697016 0.68039545 0.47980803 0.29052861 0.35869586 0.48689162 0.59487151 0.48689162 0.69057312 0.59218476 0.49595897]
	Sand+Blade2	Sand+Blade3	[nan nan]
	Sand+Blade2	Sand	[0.134219 0.61840424 0.75447299]
	Sand+Blade2	Sand+Stipe2	[nan nan]
	Sand+Blade2	Sand+Stipe3	[nan nan]
	Sand+Blade2	Stipe	[0.00156945 0.21028487 0.19401029 0.21028487 0.91903852 0.30713511 0.87704935]
	Sand+Blade3	Sand	[0.08117458 0.64486149 0.72638229]
	Sand+Blade3	Sand+Stipe2	[nan nan]
	Sand+Blade3	Sand+Stipe3	[nan nan]
	Sand+Blade3	Stipe	[0.01252414 0.18104131 0.1803606 0.18104131 0.91168449 0.2593776 0.7721457 ]
	Sand	Sand+Stipe2	[0.78617697 0.71327403 0.53563113]
	Sand	Sand+Stipe3	[0.83436608 0.96281839 0.15188973]
	Sand	Stipe	[0.00184061 0.00990943 0.0652003 0.05626958 0.0652003 0.75885416 0.11453751 0.69039281]
	Sand+Stipe2	Sand+Stipe3	[nan nan]
	Sand+Stipe2	Stipe	[0.0024386 0.18507509 0.1684716 0.18507509 0.97003289 0.26594449 0.87275365]
	Sand+Stipe3	Stipe	[0.00410523 0.1807897 0.16416906 0.1807897 0.74384238 0.25896827 0.72110317]
Time	Start	End	[1.88639887e-06 1.15940201e-06 3.14062677e-06 4.61490837e-01 8.62329301e-04 1.64673630e-04 2.29196572e-04 5.02535047e-05 2.71679168e-04 2.76039856e-05 2.13621731e-04 8.45241444e-05 1.27834149e-06 1.95985940e-06 1.27834149e-06 6.28853230e-02 1.71778982e-04 4.52396828e-01]
Tissue+Time	Blade_Start	Blade_End	[0.0021138 0.00154583 0.00199394 0.41105781 0.11518284 0.08455258]
	Blade_Start	Sand+Blade2_End	[0.01876007 0.02025112 0.01411667 0.00206312]
	Blade_Start	Sand+Blade3_End	[0.01784076 0.01714477 0.0125222 0.00203294]
	Blade_Start	Sand_End	[0.00165104 0.00168848 0.00106691 0.01061771 0.01417919]
	Blade_Start	Sand+Stipe2_End	[0.01704196 0.01771352 0.01214876 0.00111039]
	Blade_Start	Sand+Stipe3_End	[0.01675297 0.01772742 0.01215869 0.00132944]
	Blade_Start	Stipe_Start	[0.77738792 0.74260098 0.23041013 0.52354498 0.87340051 0.52354498]
	Blade_Start	Stipe_End	[0.09023744 0.09560838 0.10209697 0.3974338 0.33062508 0.50366759]
	Blade_End	Sand+Blade2_End	[0.73515913 0.7899118 0.9666185 0.0730604 ]
	Blade_End	Sand+Blade3_End	[0.65433101 0.92732031 0.98412502 0.12829892]
	Blade_End	Sand_End	[0.51057918 0.73883751 0.81070075 0.14420817 0.23234459]
	Blade_End	Sand+Stipe2_End	[0.67215754 0.79974485 0.93555839 0.11021724]
	Blade_End	Sand+Stipe3_End	[0.64715417 0.94382213 0.72162721 0.25364989]
	Blade_End	Stipe_Start	[0.38085123 0.09409787 0.07939062 0.00154867 0.00295602 0.00154867]
	Blade_End	Stipe_End	[0.54698034 0.2550259 0.2606109 0.68079871 0.48383801 0.51126296]
	Sand+Blade2_End	Sand+Blade3_End	[nan nan]
	Sand+Blade2_End	Sand_End	[0.134219 0.61840424 0.75447299]
	Sand+Blade2_End	Sand+Stipe2_End	[nan nan]
	Sand+Blade2_End	Sand+Stipe3_End	[nan nan]
	Sand+Blade2_End	Stipe_Start	[0. 0.02335057 0.02728845 0.02335057]
	Sand+Blade2_End	Stipe_End	[0.0196651 0.78303154 0.66835009 0.79340422]
	Sand+Blade3_End	Sand_End	[0.08117458 0.64486149 0.72638229]
	Sand+Blade3_End	Sand+Stipe2_End	[nan nan]
	Sand+Blade3_End	Sand+Stipe3_End	[nan nan]
	Sand+Blade3_End	Stipe_Start	[0.00034565 0.02101163 0.02593483 0.02101163]
	Sand+Blade3_End	Stipe_End	[0.07424949 0.88262342 0.61643295 0.99924941]
	Sand_End	Sand+Stipe2_End	[0.78617697 0.71327403 0.53563113]
	Sand_End	Sand+Stipe3_End	[0.83436608 0.96281839 0.15188973]
	Sand_End	Stipe_Start	[0.00954443 0.0130158 0.00221729 0.00277123 0.00221729]
	Sand_End	Stipe_End	[0.02943913 0.07432264 0.90005919 0.42897503 0.59901474]
	Sand+Stipe2_End	Sand+Stipe3_End	[nan nan]
	Sand+Stipe2_End	Stipe_Start	[0. 0.02133276 0.02475934 0.02133276]
	Sand+Stipe2_End	Stipe_End	[0.01748221 0.8125021 0.62384861 0.79098667]
	Sand+Stipe3_End	Stipe_Start	[0. 0.02099161 0.02433425 0.02099161]
	Sand+Stipe3_End	Stipe_End	[0.01676269 0.98831935 0.61596753 0.70591435]
	Stipe_Start	Stipe_End	[0.07927676 0.10153579 0.07927676 0.38454984 0.35288591 0.47851018]

## Sheet: Fungi-Classes-Posthoc
Treatment	Group 1	Group 2	Statistic	Raw p-value	Corrected p-value
Tissue	Blade	Sand+Blade2	1.40488	0.160057	1
	Blade	Sand+Blade3	1.40488	0.160057	1
	Blade	Sand	1.89351	0.0582906	1
	Blade	Sand+Stipe2	1.40488	0.160057	1
	Blade	Sand+Stipe3	1.40488	0.160057	1
	Blade	Stipe	1.03613	0.300141	1
	Sand+Blade2	Sand+Blade3	0	1	1
	Sand+Blade2	Sand	-0.707107	0.4795	1
	Sand+Blade2	Sand+Stipe2	0	1	1
	Sand+Blade2	Sand+Stipe3	0	1	1
	Sand+Blade2	Stipe	-1.31122	0.189783	1
	Sand+Blade3	Sand	-0.707107	0.4795	1
	Sand+Blade3	Sand+Stipe2	0	1	1
	Sand+Blade3	Sand+Stipe3	0	1	1
	Sand+Blade3	Stipe	-1.31122	0.189783	1
	Sand	Sand+Stipe2	0.707107	0.4795	1
	Sand	Sand+Stipe3	0.707107	0.4795	1
	Sand	Stipe	-1.26234	0.206827	1
	Sand+Stipe2	Sand+Stipe3	0	1	1
	Sand+Stipe2	Stipe	-1.31122	0.189783	1
	Sand+Stipe3	Stipe	-1.31122	0.189783	1
Time	Start	End	-7.73884	1.00325e-14	1.00325e-14
Tissue+Time	Blade_Start	Blade_End	-1.58944	0.111961	1
	Blade_Start	Sand+Blade2_End	1.04447	0.29627	1
	Blade_Start	Sand+Blade3_End	1.04447	0.29627	1
	Blade_Start	Sand_End	-0.46291	0.643429	1
	Blade_Start	Sand+Stipe2_End	1.04447	0.29627	1
	Blade_Start	Sand+Stipe3_End	1.04447	0.29627	1
	Blade_Start	Stipe_Start	-0.264906	0.791082	1
	Blade_Start	Stipe_End	-1.58944	0.111961	1
	Blade_End	Sand+Blade2_End	1.04447	0.29627	1
	Blade_End	Sand+Blade3_End	1.04447	0.29627	1
	Blade_End	Sand_End	1.38873	0.164915	1
	Blade_End	Sand+Stipe2_End	1.04447	0.29627	1
	Blade_End	Sand+Stipe3_End	1.04447	0.29627	1
	Blade_End	Stipe_Start	1.85435	0.0636898	1
	Blade_End	Stipe_End	-0.529813	0.596242	1
	Sand+Blade2_End	Sand+Blade3_End	0	1	1
	Sand+Blade2_End	Sand_End	-0.707107	0.4795	1
	Sand+Blade2_End	Sand+Stipe2_End	0	1	1
	Sand+Blade2_End	Sand+Stipe3_End	0	1	1
	Sand+Blade2_End	Stipe_Start	-0.696311	0.486234	1
	Sand+Blade2_End	Stipe_End	-1.04447	0.29627	1
	Sand+Blade3_End	Sand_End	-0.707107	0.4795	1
	Sand+Blade3_End	Sand+Stipe2_End	0	1	1
	Sand+Blade3_End	Sand+Stipe3_End	0	1	1
	Sand+Blade3_End	Stipe_Start	-0.696311	0.486234	1
	Sand+Blade3_End	Stipe_End	-1.04447	0.29627	1
	Sand_End	Sand+Stipe2_End	0.707107	0.4795	1
	Sand_End	Sand+Stipe3_End	0.707107	0.4795	1
	Sand_End	Stipe_Start	0.771517	0.440401	1
	Sand_End	Stipe_End	-1.38873	0.164915	1
	Sand+Stipe2_End	Sand+Stipe3_End	0	1	1
	Sand+Stipe2_End	Stipe_Start	-0.696311	0.486234	1
	Sand+Stipe2_End	Stipe_End	-1.04447	0.29627	1
	Sand+Stipe3_End	Stipe_Start	-0.696311	0.486234	1
	Sand+Stipe3_End	Stipe_End	-1.04447	0.29627	1
	Stipe_Start	Stipe_End	-1.85435	0.0636898	1
