# Supplementary material for: The Functional Role of Fungi and Bacteria in Sulfur Cycling During Kelp (Ecklonia Radiata) Degradation: Unconventional Use of PiCrust2
Source: Environ Microbiol Rep. 2025 Jul 24;17(4):e70140. doi: 10.1111/1758-2229.70140 (PMC12289537; doi:10.1111/1758-2229.70140)
Supplement: Supplementary file 1 — Data S1. [file EMI4-17-e70140-s001.zip › TableS4.xlsx]

## Sheet: 16S-All
ASV	Blade-1-start-16S_V3-V4	Blade-2-start-16S_V3-V4	Blade-3-start-16S_V3-V4	Blade-1-end-16S_V3-V4	Blade-2-end-16S_V3-V4	Blade-3-end-16S_V3-V4	Blade-2-sand-16S_V3-V4	Blade-3-sand-16S_V3-V4	Control-1-sand-16S_V3-V4	Control-2-sand-16S_V3-V4	Stipe-1-start-16S_V3-V4	Stipe-2-start-16S_V3-V4	Stipe-3-start-16S_V3-V4	Stipe-1-end-16S_V3-V4	Stipe-2-end-16S_V3-V4	Stipe-3-end-16S_V3-V4	Stipe-2-sand-16S_V3-V4	Stipe-3-sand-16S_V3-V4	sum	ASV	seq	Kingdom	Phylum	Class	Order	Family	Genus
4545341c2b32e54bf08c010115573b52	424750	424952	196315	14	0	303	0	0	0	0	319998	397010	433836	225428	254607	143915	0	0	1775111	ASV01	TGGGGAATTTTCTGCAATGGGCGAAAGCCTGACAGAGCAATACCGCGTGAGGGAAGAAAGCCCACAGGGTTGTAAACCTCTTTTGTCAAGGAAGAAGTTCTGACGTTACTTGACGAATAAGCATCGGCTAACTCCGTGCCAGCAGCCGCGGTAAGACGGAGGATGCAAGTGTTATCCGGAATCACTGGGCGTAAAGCGTTTGTAGGTGGTTTAGTAAGTCTATTGTTAAAGCTTGAAGCT	Bacteria	Cyanobacteria	Cyanobacteriia	Chloroplast	NA	NA
aa501564de58e610b6c23924ff2bce1e	0	0	0	16028	15114	102845	243	1065	0	0	0	0	0	82368	5861	8594	0	15	232133	ASV02	TGGGGAATATTGCACAATGGGCGCAAGCCTGATGCAGCCATGCCGCGTGTGTGAAGAAGGCTTTCGGGTTGTAAAGCACTTTCAGCGAGGAGGAAAGGTTGTACTTTAATAGAGTGCAGCTGTGACGTTACTCGCAGAAGAAGCACCGGCTAACTCCGTGCCAGCAGCCGCGGTAATACGGAGGGTGCGAGCGTTAATCGGAATTACTGGGCGTAAAGCGCGCGTAGGCGGTTAATTAAG	Bacteria	Proteobacteria	Gammaproteobacteria	Alteromonadales	Psychromonadaceae	Psychromonas
5f3d53f889b7dee18a4fbf49ff77da6f	0	0	0	169	2780	54343	0	22	0	0	0	0	0	504	5935	1964	0	0	65717	ASV03	TGGGGAATATTGCACAATGGGGGAAACCCTGATGCAGCCATGCCGCGTGTGTGAAGAAGGCCTTCGGGTTGTAAAGCACTTTCAGCGAGGAGGAAAGGGTGTAGATTAATACTCTGCATCTGTGACGTTACTCGCAGAAGAAGCACCGGCTAACTTCGTGCCAGCAGCCGCGGTAATACGAGGGGTGCAAGCGTTAATCGGAATTACTGGGCGTAAAGCGTGCGTAGGTGGTTTGTTAAG	Bacteria	Proteobacteria	Gammaproteobacteria	Alteromonadales	Colwelliaceae	Colwellia
98ec123597d08027e340ba0a36b289d1	0	75	235	0	0	0	0	0	0	0	39535	7410	6459	0	0	0	0	0	53404	ASV04	TGGGGAATCTTGCGCAATGGGCGAAAGCCTGACGCAGCGATGCCGCGTGGGGGATGAAGGCCTTCGGGTCGTAAACCCCTTTCAGCAGGGACGAAAATGACGGTACCTGCAGAAGAAGCCCCGGCCAACTACGTGCCAGCAGCCGCGGTAACACGTAGGGGGCAAGCGTTGTCCGGATTTATTGGGCGTAAAGGGCTCGTAGGCTGTTCAGTAAGTCAGGTGTGAAAACCCAAGGCTCAA	Bacteria	Actinobacteriota	Acidimicrobiia	Microtrichales	Microtrichaceae	Sva0996_marine_group
4bf87d67c3979a203d8d6ccdbb89b329	0	0	0	9517	27342	13455	760	333	0	36	0	0	0	1230	431	296	0	67	53467	ASV05	TGGGGAATATTGCACAATGGGCGCAAGCCTGATGCAGCCATGCCGCGTGTGTGAAGAAGGCCTTCGGGTTGTAAAGCACTTTCAGTCAGGAGGAAAGATTAGTAGTTAATACCTGCTAGTTGTGACGTTACTGACAGAAGAAGCACCGGCTAACTCCGTGCCAGCAGCCGCGGTAATACGGAGGGTGCGAGCGTTAATCGGAATTACTGGGCGTAAAGCGTACGCAGGCGGTTTGTTAAG	Bacteria	Proteobacteria	Gammaproteobacteria	Alteromonadales	Pseudoalteromonadaceae	Pseudoalteromonas
35e44bc7b13c61ae951412446b126d2a	0	0	0	9589	5319	22427	2529	1967	483	722	0	0	0	1188	2262	289	101	719	47595	ASV06	TGGGGAATATTGCACAATGGGGGAAACCCTGATGCAGCCATGCCGCGTGTGTGAAGAAGGCCTTCGGGTTGTAAAGCACTTTCAGTTGTGAGGAAAAGTTAGTAGTTAATACCTGCTAGCCGTGACGTTAACAACAGAAGAAGCACCGGCTAACTCCGTGCCAGCAGCCGCGGTAATACGGAGGGTGCGAGCGTTAATCGGAATTACTGGGCGTAAAGCGCACGCAGGCGGTTTGTTAAG	Bacteria	Proteobacteria	Gammaproteobacteria	Alteromonadales	Alteromonadaceae	Alteromonas
ea6590d0d981e38af71ea0bfc6950c28	0	0	0	99	2201	35883	51	23	0	0	0	0	0	347	3916	1459	0	14	43993	ASV07	TGGGGAATATTGCACAATGGGGGGAACCCTGATGCAGCCATGCCGCGTGTGTGAAGAAGGCCTTCGGGTTGTAAAGCACTTTCAGCGAGGAGGAAAGGGTGTAGATTAATACTCTGCATCTGTGACGTTACTCGCAGAAGAAGCACCGGCTAACTTCGTGCCAGCAGCCGCGGTAATACGAGGGGTGCAAGCGTTAATCGGAATTACTGGGCGTAAAGCGTGCGTAGGTGGTTTGTTAAG	Bacteria	Proteobacteria	Gammaproteobacteria	Alteromonadales	Colwelliaceae	Colwellia
a5a34ce78ff7773f08e74d6c60c8d4c1	0	0	0	6555	23540	8016	508	291	0	0	0	0	0	856	244	114	0	0	40124	ASV08	TGGGGAATATTGCACAATGGGCGCAAGCCTGATGCAGCCATGCCGCGTGTGTGAAGAAGGCCTTCGGGTTGTAAAGCACTTTCAGTCAGGAGGAAAGGTTAGTAGTTAATACCTGCTAGTTGTGACGTTACTGACAGAAGAAGCACCGGCTAACTCCGTGCCAGCAGCCGCGGTAATACGGAGGGTGCGAGCGTTAATCGGAATTACTGGGCGTAAAGCGTACGCAGGCGGTTTGTTAAG	Bacteria	Proteobacteria	Gammaproteobacteria	Alteromonadales	Pseudoalteromonadaceae	Pseudoalteromonas
86d29c19f2e4f2d760cff2d9054d1971	62	0	34563	0	0	0	0	0	0	0	0	0	0	0	0	0	0	0	0	ASV09	TGGGGAATTTTCCGCAATGGGCGAAAGCCTGACGGAGCAATACCGCGTGAGGGATGACGGCCTATGGGTTGTAAACCTCTTTTTTCAGGGAGGAATCAATGACGTGTACCTGAAGAATAAGCATCGGCTAACTCCGTGCCAGCAGCCGCGGTAAGACGGAGGATGCAAGTGTTATCCGGAATCACTGGGCGTAAAGCGTCTGTAGGTGGTCAAATAAGTCAACTGTTAAATCTTGAAGCT	Bacteria	Cyanobacteria	Cyanobacteriia	Chloroplast	NA	NA
05a7cce80f85a981139bd4e9e860f96c	0	0	0	4427	25734	1123	416	842	0	0	0	0	0	444	1058	115	0	0	34159	ASV10	TGAGGAATATTGGTCAATGGAGGCAACTCTGAACCAGCCATGCCGCGTGAAGGATGACTGCCCTATGGGTTGTAAACTTCTTTTATATGGGAAGAACTACAGTTACGTGTAATTGTTTGACGGTACCATACGAATAAGGACCGGCTAACTCCGTGCCAGCAGCCGCGGTAATACGGAGGGTCCAAGCGTTATCCGGAATCATTGGGTTTAAAGGGTTCGTAGGCGGGCTAATCAGTCAGA	Bacteria	Bacteroidota	Bacteroidia	Flavobacteriales	Flavobacteriaceae	Wenyingzhuangia
d4106857b814ae8b7ccdac78f524f634	0	0	0	0	82	1176	0	0	0	0	0	0	0	0	1752	29336	0	0	32346	ASV11	TGGGGAATATTGCACAATGGGGGAAACCCTGATGCAGCCATGCCGCGTGTGTGAAGAAGGCCTTCGGGTTGTAAAGCACTTTCAGTTGTGAGGAAAGTTTGATGGTTAATACCCATCAGATGTGACGTTAGCAACAGAAGAAGCACCGGCTAACTCCGTGCCAGCAGCCGCGGTAATACGGAGGGTGCGAGCGTTAATCGGAATTACTGGGCGTAAAGCGCACGCAGGCGGTTTGTTAAG	Bacteria	Proteobacteria	Gammaproteobacteria	Alteromonadales	Alteromonadaceae	Paraglaciecola
c1a8bbe50aedd65f29881b7cbfb62aad	0	0	0	0	0	0	1173	41	3802	18591	0	0	0	0	0	0	1079	6866	31552	ASV12	TGGGGAATATTGCACAATGGGCGCAAGCCTGATGCAGCCATGCCGCGTGTGTGAAGAAGGCCCTAGGGTTGTAAAGCACTTTCAGCAGTGAGGAAAGGTGTGTACTTAATACGTGCATACTGTGACGTTAACTGCAGAAGAAGGACCGGCTAACTCCGTGCCAGCAGCCGCGGTAATACGGAGGGTCCGAGCGTTAATCGGAATTACTGGGCGTAAAGCGCGCGTAGGTGGATTGGTCAG	Bacteria	Proteobacteria	Gammaproteobacteria	Oceanospirillales	Nitrincolaceae	Neptuniibacter
aed73fa73be6df0032e6d8c288f6e442	0	0	0	0	18	0	3410	5259	8221	4849	0	0	0	0	0	0	5461	4122	31340	ASV13	TGAGGAATATTGGACAATGGGCGAAAGCCTGATCCAGCCATGCCGCGTGCAGGAAGACAGCCCTACGGGTTGTAAACTGCTTTTATACGGGAAGAATAATCACGACGTGTCGTGAGGTGACGGTACCGTAAGAATAAGGACCGGCTAACTCCGTGCCAGCAGCCGCGGTAATACGGAGGGTCCAAGCGTTATCCGGAATTATTGGGTTTAAAGGGTCCGCAGGCGGGCAATTAAGTCAGG	Bacteria	Bacteroidota	Bacteroidia	Flavobacteriales	Flavobacteriaceae	Muriicola
2b71d4df81eb08abfca1bd96ff6d7ca1	0	0	0	6142	14563	3158	1108	464	153	461	0	0	0	1939	601	411	137	304	29441	ASV14	TGGGGAATATTGCACAATGGGCGCAAGCCTGATGCAGCCATGCCGCGTGTGTGAAGAAGGCCTTCGGGTTGTAAAGCACTTTCAGTCAGGAGGAAAGGTTAGTAGTTAATACCTGCTAGCTGTGACGTTACTGACAGAAGAAGCACCGGCTAACTCCGTGCCAGCAGCCGCGGTAATACGGAGGGTGCGAGCGTTAATCGGAATTACTGGGCGTAAAGCGTACGCAGGCGGTTTGTTAAG	Bacteria	Proteobacteria	Gammaproteobacteria	Alteromonadales	Pseudoalteromonadaceae	Pseudoalteromonas
20beed8c708590137a93a704f8f684c8	0	0	0	5558	9541	2778	174	1104	0	13	0	0	0	1721	4097	3249	0	68	28303	ASV15	TGAGGAATATTGGACAATGGAGGAGACTCTGATCCAGCCATGCCGCGTGCAGGAAGAATGCCCTATGGGTAGTAAACTGCTTTTATACGGGAAGAAAAAGAGCTACGTGTAGCTTACTGACGGTACCGTAAGAATAAGGACCGGCTAACTCCGTGCCAGCAGCCGCGGTAATACGGAGGGTCCGAGCGTTATCCGGAATTATTGGGTTTAAAGGGTCCGTAGGCGGGCCGATAAGTCAGG	Bacteria	Bacteroidota	Bacteroidia	Flavobacteriales	Flavobacteriaceae	Maribacter
fa171fa4577054d872bb2b41545a63f8	0	0	0	0	23032	494	0	0	0	0	0	0	0	85	0	0	0	0	23611	ASV16	TGGGGAATATTGCACAATGGAGGAAACTCTGATGCAGCCATGCCGCGTGTGTGAAGAAGGCTTTCGGGTTGTAAAGCACTTTCAGCGAGGAGGAAAGGGCGATGTTTAATAGACATTGTCTGTGACGTTACTCGCAGAAGAAGCACCGGCTAACTCCGTGCCAGCAGCCGCGGTAATACGGAGGGTGCGAGCGTTAATCGGAATTACTGGGCGTAAAGCGCGCGTAGGCGGTTAATTAAG	Bacteria	Proteobacteria	Gammaproteobacteria	Alteromonadales	Psychromonadaceae	Psychromonas
3192610b2526e6fb78eba5b27db9d0a6	0	0	0	0	26	18	1686	963	3991	6926	0	0	0	0	0	0	334	8154	22098	ASV17	TGGGGAATATTGCGCAATGGACGAAAGTCTGACGCAGCCATGCCGCGTGTGTGAAGAAGGCCTTAGGGTTGTAAAGCACTTTCAATGGGGAGGAAAGGTTGCAGGCTAATACCTTGTAACTGTGACGTTACCCATACAAGAAGCACCGGCTAACTCCGTGCCAGCAGCCGCGGTAATACGGAGGGTGCAAGCGTTAATCGGAATTACTGGGCGTAAAGCGCGCGTAGGCGGATTTGTCAG	Bacteria	Proteobacteria	Gammaproteobacteria	Cellvibrionales	Spongiibacteraceae	Zhongshania
fa79da58cd68c22ef52f7b29d407ea0a	0	0	0	0	0	0	13628	88	71	379	0	0	0	53	47	22	68	2008	16364	ASV18	TGGGGAATATTGGACAATGGGGGCAACCCTGATCCAGCCATGCCGCGTGTGTGAAGAAGGCCTTCGGGTTGTAAAGCACTTTCAGATGTGAGGAAAGGTTAGTAGCTAATAACTGCTATCTGTGACGTTAACATCAGAAGAAGGACCGGCTAACTCCGTGCCAGCAGCCGCGGTAATACGGAGGGTCCGAGCGTTAATCGGAATTACTGGGCGTAAAGCGCGCGTAGGCGGCTAAGTCAG	Bacteria	Proteobacteria	Gammaproteobacteria	Oceanospirillales	Nitrincolaceae	Marinobacterium
fc0f7b16cde2c074131091fd58c9d6a6	0	0	0	194	448	3734	94	288	0	0	0	0	0	2546	3763	5037	0	32	16136	ASV19	TGGGGAATCTTAGACAATGGGCGCAAGCCTGATCTAGCCATGCCGCGTGTGTGATGAAGGCCTTAGGGTCGTAAAGCACTTTCGCCAGAGATGATAATGACAGTATCTGGTAAAGAAACCCCGGCTAACTCCGTGCCAGCAGCCGCGGTAATACGGAGGGGGTTAGCGTTGTTCGGAATTACTGGGCGTAAAGCGTACGTAGGCGGATCAGAAAGTAGGGGGTGAAATCCCAGGGCTCAA	Bacteria	Proteobacteria	Alphaproteobacteria	Rhodobacterales	Rhodobacteraceae	Sulfitobacter
79b6d80fe7ddcb94d2889a807a9147ef	0	0	0	0	0	0	2206	169	1979	2375	0	0	0	0	0	0	3115	6234	16078	ASV20	TGGGGAATATTGCACAATGGGGGAAACCCTGATGCAGCCATACCGCGTGTGTGAAGAAGGCCTTAGGGTTGTAAAGCACTTTCAGCAGTGAGGAAAGGTTGGTGATTAATACTCACCAACTGTGACGTTAACTGCAGAAGAAGCACCGGCTAATTCCGTGCCAGCAGCCGCGGTAATACGGAAGGTGCAAGCGTTAATCGGAATTACTGGGCGTAAAGCGCGCGTAGGTGGTTCAGTCAG	Bacteria	Proteobacteria	Gammaproteobacteria	Oceanospirillales	Nitrincolaceae	Pontibacterium
e2499ead116217393091388fe33d2c15	0	0	0	11543	619	1699	35	53	0	0	0	0	0	1419	163	479	0	0	16010	ASV21	TGAGGAATATTGGACAATGGACGCAAGTCTGATCCAGCCATGCCGCGTGTAGGAAGACTGCCCTATGGGTTGTAAACTACTTTTATACAGGAAGAATAAGGTCTACGTGTAGATTGATGACGGTACTGTAAGAATAAGGACCGGCTAACTCCGTGCCAGCAGCCGCGGTAATACGGAGGGTCCGAGCGTTATCCGGAATTATTGGGTTTAAAGGGTCCGTAGGCGGGCTGTTAAGTCAGA	Bacteria	Bacteroidota	Bacteroidia	Flavobacteriales	Flavobacteriaceae	Cellulophaga
5c384a4379d1d4c7627fcd718e783ca3	0	0	0	0	0	0	1548	1533	3404	2587	0	0	0	0	0	0	3223	2908	15203	ASV22	GCGAGAAAACTTTGCAATGTGCGAAAGCACGACAAGGTTAATCCGAGTGGTTTCTGCTAAAGGAACCTTTTGTCGGTCCTAGAAACACCGATGAATAAGGGGTGGGCAAGTTCTGGTGTCAGCCGCCGCGGTAAAACCAGCACCTCAAGTGGTCAGGATGATTATTGGGCCTAAAGCATCCGTAGCCGGCTCTATAAGTTTTCGGTTAAATCTGTACGCTCAACGTACAGGCTGCCGGGA	Archaea	Crenarchaeota	Nitrososphaeria	Nitrosopumilales	Nitrosopumilaceae	Candidatus_Nitrosopumilus
d44f777251fe107ab026919e5c1d0e71	0	0	0	0	0	0	1282	47	916	2390	0	0	0	0	0	0	3218	6736	14589	ASV23	TGGGGAATATTGCACAATGGGCGCAAGCCTGATGCAGCCATACCGCGTGTGTGAAGAAGGCCTTAGGGTTGTAAAGCACTTTCAGCAGTGAGGAAAGGTTAGTAGTTAATACCTGCTAGCTGTGACGTTAACTGCAGAAGAAGCACCGGCTAACTCCGTGCCAGCAGCCGCGGTAATACGGAGGGTGCAAGCGTTAATCGGAATTACTGGGCGTAAAGCGCGCGTAGGTGGTTCAGTCAG	Bacteria	Proteobacteria	Gammaproteobacteria	Oceanospirillales	Nitrincolaceae	NA
ba629a9ec0606c88e35d8b12ee96c851	0	0	0	13	30	0	13060	55	63	350	0	0	0	35	0	0	48	636	14290	ASV24	TGGGGAATATTGGACAATGGGGGCAACCCTGATCCAGCCATGCCGCGTGTGTGAAGAAGGCCTTCGGGTTGTAAAGCACTTTCAGATGTGAGGAAAGGATAGTAGCTAATAACTGCTATCTGTGACGTTAACATCAGAAGAAGGACCGGCTAACTCCGTGCCAGCAGCCGCGGTAATACGGAGGGTCCGAGCGTTAATCGGAATTACTGGGCGTAAAGCGCGCGTAGGCGGCTAAGTCAG	Bacteria	Proteobacteria	Gammaproteobacteria	Oceanospirillales	Nitrincolaceae	NA
08cfb97575a5c6ea81e6a41479e9d9d1	0	0	0	1391	208	7430	94	0	0	0	0	0	0	277	2609	362	0	0	12371	ASV25	TGGGGAATATTGGACAATGGGCGCAAGCCTGATCCAGCCATGCCGCGTGTGTGAAGAAGGCCTTAGGGTTGTAAAGCACTTTCAGGAGTGAGGAAGGGTGGTTTGTTAATACCAGATCATTTTGACGTTAGCTCCAGAAGAAGCACCGGCTAACTCTGTGCCAGCAGCCGCGGTAATACAGAGGGTGCAAGCGTTAATCGGAATTACTGGGCGTAAAGCGCGCGTAGGTGGTTTGTTAAG	Bacteria	Proteobacteria	Gammaproteobacteria	Oceanospirillales	Marinomonadaceae	Marinomonas
19a595928b766ef1f460dedd09b6dfbd	0	0	0	0	0	0	1004	1768	3231	1629	0	0	0	0	0	0	2557	1347	11536	ASV26	TGAGGAATATTGGACAATGGGCGAGAGCCTGATCCAGCCATGCCGCGTGCAGGAAGACTGCCCTATGGGTTGTAAACTGCTTTTATACAGGAAGAAACACTCCCTCGTGAGGGAGCTTGACGGTACTGTAAGAATAAGGATCGGCTAACTCCGTGCCAGCAGCCGCGGTAATACGGAGGATCCAAGCGTTATCCGGAATCATTGGGTTTAAAGGGTCCGTAGGCGGGCAGCTAAGTCAGT	Bacteria	Bacteroidota	Bacteroidia	Flavobacteriales	Flavobacteriaceae	Ulvibacter
126ecab15591009d2126cfc7627edb73	0	0	0	0	0	4	1473	1888	3017	1410	0	0	0	0	0	0	1647	1246	10685	ASV27	TGGGGAATATTGCACAATGGGCGCAAGCCTGATGCAGCGATGCCGCGTGCGGGATGAAGGCCCTAGGGTTGTAAACCGCTTTCAGCAGGGAAGAAACTGACGGTACCTGCAGAAGAAGGTGCGGCCAACTACGTGCCAGCAGCCGCGGTGACACGTAGGCACCAAGCGTTGTCCGGATTTATTGGGCGTAAAGAGCTCGTAGGCGGTTCGGTAAGTCGGGTGTGAAAACTCTGGGCTCAA	Bacteria	Actinobacteriota	Acidimicrobiia	Microtrichales	Ilumatobacteraceae	Ilumatobacter
82e28c27f4541a3ab2928f5af5017c1e	0	0	0	1546	4507	935	165	508	0	0	0	0	0	528	1245	887	0	0	10321	ASV28	TGAGGAATATTGGACAATGGAGGGGACTCTGATCCAGCCATGCCGCGTGCAGGAAGAATGCCCTATGGGTAGTAAACTGCTTTTATACGGGAAGAAAAAGAGCTACGTGTAGCTTACTGACGGTACCGTAAGAATAAGGACCGGCTAACTCCGTGCCAGCAGCCGCGGTAATACGGAGGGTCCGAGCGTTATCCGGAATTATTGGGTTTAAAGGGTCCGTAGGCGGGCCGATAAGTCAGG	Bacteria	Bacteroidota	Bacteroidia	Flavobacteriales	Flavobacteriaceae	Maribacter
49300222d9798d872367b6f070237ae4	0	0	0	0	0	0	8957	92	72	286	0	0	0	76	0	0	119	636	10238	ASV29	TGGGGAATATTGGACAATGGGGGCAACCCTGATCCAGCCATGCCGCGTGTGTGAAGAAGGCCTTCGGGTTGTAAAGCACTTTCAGATGTGAGGAAAGGTTAGTAGCTAATAACTGCTAACTGTGACGTTAACATCAGAAGAAGGACCGGCTAACTCCGTGCCAGCAGCCGCGGTAATACGGAGGGTCCGAGCGTTAATCGGAATTACTGGGCGTAAAGCGCGCGTAGGCGGCTAAGTCAG	Bacteria	Proteobacteria	Gammaproteobacteria	Oceanospirillales	Nitrincolaceae	Neptunomonas
dcecc5de294a9938c8d9ee6f317362ba	0	0	0	0	0	0	765	461	1994	3086	0	0	0	0	0	0	131	3750	10187	ASV30	TGGGGAATATTGCGCAATGGACGAAAGTCTGACGCAGCCATGCCGCGTGTGTGAAGAAGGCCTTAGGGTTGTAAAGCACTTTCAATGGGGAGGAAAGGTTGCAGGCTAATACCTTGTAACTGTGACGTTACCCATACAAGAAGCACCGGCTAACTCCGTGCCAGCAGCCGCGGTAATACGGAGGGTGCAAGCGTTAATCGGAATTACTGGGCGTAAAGCGCGCGCAGGCGGATTTGTCAG	Bacteria	Proteobacteria	Gammaproteobacteria	Cellvibrionales	Spongiibacteraceae	Zhongshania
2a9ab9c86c971fa5823fb9725e52a68a	0	0	0	401	7643	29	83	1099	0	0	0	0	0	22	26	15	0	0	9318	ASV31	TGGGGAATATTGCACAATGGGCGAAAGCCTGATGCAGCCATGCCGCGTGTGTGAAGAAGGCCTTAGGGTTGTAAAGCACTTTCATTAGTGAGGAAAAGTTGTAGTTTAATACGCTGCAACCGTGACGTTAACTAAAGAAGAAGCACCGGCTAACTCCGTGCCAGCAGCCGCGGTAATACGGAGGGTGCAAGCGTTAATCGGAATTACTGGGCGTAAAGCGCGCGTAGGCGGTATGTTAAG	Bacteria	Proteobacteria	Gammaproteobacteria	NA	NA	NA
5e6cc50ac9cf6ab49333a8864a80c3c1	0	0	0	0	0	0	1075	1470	2114	1216	0	0	0	0	0	0	1544	1094	8513	ASV32	TGGGGAATATTGGACAATGGGGGCAACCCTGATCCAGCAATGCCGCGTGTGTGAAGAAGGCCTGCGGGTTGTAAAGCACTTTCAGTAGAGAAGAAAAGCTTAAGGATAATACCCTTGAGTCTTGACGTTACCTACAGAAGAAGCACCGGCTAACTCCGTGCCAGCAGCCGCGGTAATACGGAGGGTGCAAGCGTTAATCGGAATTACTGGGCGTAAAGCGCGCGTAGGTGGTTTTGTAAG	Bacteria	Proteobacteria	Gammaproteobacteria	Steroidobacterales	Woeseiaceae	Woeseia
f09a4bb740058c0cf794bfe378f9dec9	0	0	0	0	0	0	1097	1303	2160	1089	0	0	0	0	0	0	1735	1071	8455	ASV33	TGGGGAATATTGGACAATGGGCGCAAGCCTGATCCAGCAATACCGCGTGTGTGAAGAAGGCCCGAGGGTTGTAAAGCACTTTCAATAGGGACGAAAAGCTCAGGATTAATACCCCTGAGTCTTGACTTAACCTATACAAGAAGCACCGGCTAACTCCGTGCCAGCAGCCGCGGTAATACGGAGGGTGCAAGCGTTAATCGGAATTACTGGGCGTAAAGCGCTCGTAGGCGGTTTGTTAAG	Bacteria	Proteobacteria	Gammaproteobacteria	BD7-8	NA	NA
da563bcc87d8c396544877aaa45d9560	0	0	0	0	0	0	767	1329	2638	1427	0	0	0	0	11	8	1131	1063	8374	ASV34	TGAGGAATATTGGACAATGGGCGAGAGCCTGATCCAGCCATGCCGCGTGCAGGAAGACTGCCCTATGGGTTGTAAACTGCTTTTATACGGGAAGAAACCCGCCTACGTGTAGGCGGCTGACGGTACCGTAAGAATAAGGATCGGCTAACTCCGTGCCAGCAGCCGCGGTAATACGGAGGATCCGAGCGTTATCCGGAATCATTGGGTTTAAAGGGTCCGTAGGTGGACGATTAAGTCAGA	Bacteria	Bacteroidota	Bacteroidia	Flavobacteriales	Flavobacteriaceae	Winogradskyella
e572177562d5c1ebcf747c45dd5693fa	0	0	0	0	0	0	295	133	1535	3396	0	0	0	0	0	0	1171	1666	8196	ASV35	TGGGGAATCTTGGACAATGGGCGCAAGCCTGATCCAGCCATGCCGCGTGAGTGATGAAGGCCTTAGGGTCGTAAAGCTCTTTCGCCTGTGATGATAATGACAGTAGCAGGTAAAGAAACCCCGGCTAACTCCGTGCCAGCAGCCGCGGTAATACGGAGGGGGTTAGCGTTGTTCGGAATTACTGGGCGTAAAGCGCGCGTAGGCGGACTAGTCAGTCAGAGGTGAAATCCCAGGGCTCAA	Bacteria	Proteobacteria	Alphaproteobacteria	Rhodobacterales	Rhodobacteraceae	NA
1946a3cb6fb845e0e48d93ef2a6d816b	0	0	0	7207	505	0	73	0	0	0	0	0	0	108	94	0	0	0	7987	ASV36	TGGGGAATATTGGACAATGGGCGCAAGCCTGATCCAGCCATGCCGCGTGTGTGAAGAAGGCCTTAGGGTTGTAAAGCACTTTCAGGAGTGAGGAAGGGTGCGTTGTTAATACCAACGTACTTTGACGTTAGCTCCAGAAGAAGCACCGGCTAACTCTGTGCCAGCAGCCGCGGTAATACAGAGGGTGCAAGCGTTAATCGGAATTACTGGGCGTAAAGCGCGCGTAGGTGGTTTGTTAAG	Bacteria	Proteobacteria	Gammaproteobacteria	Oceanospirillales	Marinomonadaceae	Marinomonas
520860a2d330ed578163ecd19576002a	0	0	0	0	0	0	866	1499	2033	1075	0	0	0	0	0	2	1316	833	7624	ASV37	TGAGGAATATTGGACAATGGACGAAAGTCTGATCCAGCCATGCCGCGTGCAGGAAGACGGCCCTACGGGTTGTAAACTGCTTTTATACGGGAAGAATAAGGGGTACGTGTACCCCGATGACGGTACCGTAAGAATAAGGACCGGCTAACTCCGTGCCAGCAGCCGCGGTAATACGGAGGGTCCGAGCGTTATCCGGAATCATTGGGTTTAAAGGGTCCGCAGGCGGGCAATTAAGTCAGG	Bacteria	Bacteroidota	Bacteroidia	Flavobacteriales	Flavobacteriaceae	Zeaxanthinibacter
d76d510c873453d6c820f2d8e22e8f55	0	0	0	0	148	2060	0	0	0	0	0	0	0	2806	602	1973	0	0	7589	ASV38	TGGGGAATATTGCACAATGGGCGCAAGCCTGATGCAGCCATGCCGCGTGTGTGAAGAAGGCTTTCGGGTTGTAAAGCACTTTCAGCGAGGAGGAAAGGTTGTACTTTAATAGAGTGCATCTGTGACGTTACTCGCAGAAGAAGCACCGGCTAACTCCGTGCCAGCAGCCGCGGTAATACGGAGGGTGCGAGCGTTAATCGGAATTACTGGGCGTAAAGCGCGCGTAGGCGGTTAATTAAG	Bacteria	Proteobacteria	Gammaproteobacteria	Alteromonadales	Psychromonadaceae	Psychromonas
06e06f70516bde25ec2b9ffaced4e7a9	0	0	0	0	0	0	1090	1274	2043	974	0	0	0	0	0	0	1293	760	7434	ASV39	TGGGGAATATTGGACAATGGGGGCAACCCTGATCCAGCAATGCCGCGTGTGTGAAGAAGGCCTGCGGGTTGTAAAGCACTTTCAGTAGAGAAGAAAAGCTTAAGGATAATACCCTTGAGTCTTGACGTAACCTACAGAAGAAGCACCGGCTAACTCCGTGCCAGCAGCCGCGGTAATACGGAGGGTGCAAGCGTTAATCGGAATTACTGGGCGTAAAGCGCGCGTAGGCGGTTTTGTAAG	Bacteria	Proteobacteria	Gammaproteobacteria	Steroidobacterales	Woeseiaceae	Woeseia
4f2f50613ec97740a6a3cff2efaddc9d	0	0	0	0	0	0	567	932	2048	1929	0	0	0	0	0	0	841	1021	7338	ASV40	TGAGGAATATTGGACAATGGGCGCAAGCCTGATCCAGCCATGCCGCGTGCAGGAAGACTGCCCTATGGGTTGTAAACTGCTTTTATACAGGAAGAAACCCTCCTACGTGTAGGAGGCTGACGGTACTGTAAGAATAAGGATCGGCTAACTCCGTGCCAGCAGCCGCGGTAATACGGAGGATCCAAGCGTTATCCGGAATCATTGGGTTTAAAGGGTCCGTAGGTGGATAATTAAGTCAGA	Bacteria	Bacteroidota	Bacteroidia	Flavobacteriales	Flavobacteriaceae	NA
a6ac1474d1cab971faa116ecd3ff1dda	0	0	0	7092	0	0	0	0	0	0	0	0	0	0	0	0	0	0	7092	ASV41	TGAGGAATATTGGACAATGGACGCAAGTCTGATCCAGCCATGCCGCGTGTAGGAAGACTGCCCTATGGGTTGTAAACTACTTTTGTACAGGAAGAATAAGGTCTACGTGTAGATTGATGACGGTACTGTAAGAATAAGGACCGGCTAACTCCGTGCCAGCAGCCGCGGTAATACGGAGGGTCCGAGCGTTATCCGGAATTATTGGGTTTAAAGGGTCCGTAGGCGGGCTGTTAAGTCAGA	Bacteria	Bacteroidota	Bacteroidia	Flavobacteriales	Flavobacteriaceae	Cellulophaga
4725ee112d2e3b706eec651b848fd9c3	0	0	0	1984	3164	1096	0	0	0	0	0	0	0	142	88	50	0	0	6524	ASV42	TGAGGAATATTGGACAATGGAGGCAACTCTGATCCAGCCATGCCGCGTGCAGGAAGACTGCCCTATGGGTTGTAAACTGCTTTTATACAGGAAGAAACACTCTCACGTGTGAGAGCTTGACGGTACTGTAAGAATAAGGATCGGCTAACTCCGTGCCAGCAGCCGCGGTAATACGGAGGATCCAAGCGTTATCCGGAATCATTGGGTTTAAAGGGTCCGTAGGTGGATAATTAAGTCAGA	Bacteria	Bacteroidota	Bacteroidia	Flavobacteriales	Flavobacteriaceae	NA
e63f0f1a769d2d1c763e3279ab74b882	0	0	0	1031	628	1746	112	217	0	0	0	0	0	1216	1183	293	0	38	6464	ASV43	TGGGGAATATTGGACAATGGGCGCAAGCCTGATCCAGCCATGCCGCGTGTGTGAAGAAGGCCTTAGGGTTGTAAAGCACTTTCAGGAGTGAGGAAGGGTAATTTGTTAATACCAGATTATTTTGACGTTAGCTCCAGAAGAAGCACCGGCTAACTCTGTGCCAGCAGCCGCGGTAATACAGAGGGTGCAAGCGTTAATCGGAATTACTGGGCGTAAAGCGCGCGTAGGTGGTTTGTTAAG	Bacteria	Proteobacteria	Gammaproteobacteria	Oceanospirillales	Marinomonadaceae	Marinomonas
5694171358fa38b48c5e9985bcf7958d	0	0	0	0	0	0	681	1184	1419	860	0	0	0	0	0	0	1128	998	6270	ASV44	TGGGGAATATTGGACAATGGGCGAAAGCCTGATCCAGCAATGCCGCGTGAGTGATGAAGGCCTTAGGGTTGTAAAGCTCTTTTACTAGGGATGATAATGACAGTACCTAGAGAATAAGCTCCGGCTAACTCCGTGCCAGCAGCCGCGGTAATACGGAGGGAGCTAGCGTTGTTCGGAATTACTGGGCGTAAAGCGCGCGTAGGCGGCTATTTAAGTCAGGGGTGAAATCCCGGGGCTCAA	Bacteria	Proteobacteria	Alphaproteobacteria	Sphingomonadales	Sphingomonadaceae	Erythrobacter
467dd980d110520143f8e1c4c1a80a2a	0	0	0	0	0	0	756	1202	1241	824	0	0	0	0	0	0	1187	976	6186	ASV45	TGGGGAATATTGGACAATGGGGGCAACCCTGATCCAGCAATGCCGCGTGTGTGAAGAAGGCCTGCGGGTTGTAAAGCACTTTCAGTAGAGAAGAAAAGCTTACGGTTAATACCCGTGAGTCTTGACGTAACCTACAGAAGAAGCACCGGCTAACTCCGTGCCAGCAGCCGCGGTAATACGGAGGGTGCAAGCGTTAATCGGAATTACTGGGCGTAAAGCGCGCGTAGGCGGCTTTGTAAG	Bacteria	Proteobacteria	Gammaproteobacteria	Steroidobacterales	Woeseiaceae	Woeseia
7860ad1e137b09eae5139de66d6e56c0	0	0	0	0	0	0	725	1135	1483	985	0	0	0	0	0	0	967	791	6086	ASV46	TGGGGAATATTGCACAATGGGCGCAAGCCTGATGCAGCGATGCCGCGTGCGGGATGAAGGCCCTAGGGTTGTAAACCGCTTTCAGCAGGGAAGAAAATGACGGTACCTGCAGAAGAAGGTGCGGCCAACTACGTGCCAGCAGCCGCGGTGACACGTAGGCACCAAGCGTTGTCCGGATTTATTGGGCGTAAAGAGCTCGTAGGCGGTTCGGTAAGTCGGGTGTGAAAACTCTGGGCTCAA	Bacteria	Actinobacteriota	Acidimicrobiia	Microtrichales	Ilumatobacteraceae	Ilumatobacter
b3125bf7e190d81ffad408592d01f848	0	0	0	0	0	0	674	33	562	2071	0	0	0	0	0	0	943	1749	6032	ASV47	TGGGGAATATTGCACAATGGGCGCAAGCCTGATGCAGCCATACCGCGTGTGTGAAGAAGGCTTTCGGGTCGTAAAGCACTTTCAGCAGTGAGGAAAGGGGTGTCGTTAATACCGGCATCCTGTGACGTTAACTGCAGAAGAAGCACCGGCTAACTCCGTGCCAGCAGCCGCGGTAATACGGAGGGTGCAAGCGTTAATCGGAATTACTGGGCGTAAAGCGCGCGTAGGTGGTTCAGTCAG	Bacteria	Proteobacteria	Gammaproteobacteria	Oceanospirillales	Nitrincolaceae	Pontibacterium
c9992b0890ae20686f10e42a246c9b40	0	0	0	0	0	0	806	985	1354	765	0	0	0	0	0	0	1110	742	5762	ASV48	TGGGGAATATTGGACAATGGGCGCAAGCCTGATCCAGCAATGCCGCGTGTGTGAAGAAGGCCTGCGGGTTGTAAAGCACTTTCAGTAGAGAAGAAAAGCCTACGGTTAATACCCGTGAGTCTTGACGTAACCTACAGAAGAAGCACCGGCTAACTCCGTGCCAGCAGCCGCGGTAATACGGAGGGTGCAAGCGTTAATCGGAATTACTGGGCGTAAAGCGCGCGTAGGCGGCTTTGTAAG	Bacteria	Proteobacteria	Gammaproteobacteria	Steroidobacterales	Woeseiaceae	Woeseia
e00d6d75bd6a9922212f327e0cb52ef3	0	0	0	0	0	0	680	911	1476	708	0	0	0	0	0	0	975	726	5476	ASV49	TGGGGAATATTGGACAATGGGCGCAAGCCTGATCCAGCAATGCCGCGTGTGTGAAGAAGGCCTGAGGGTTGTAAAGCACTTTCAATAGAGACGAAAAGCCCAGGGCTAATACCCCTGTGTCTTGACTTAACCTATAGAAGAAGCACCGGCTAACTCCGTGCCAGCAGCCGCGGTAATACGGAGGGTGCAAGCGTTAATCGGAATTACTGGGCGTAAAGCGCTCGTAGGCGGTTTGTTAAG	Bacteria	Proteobacteria	Gammaproteobacteria	BD7-8	NA	NA
450d05069612b54832aad132ddf3e8b5	0	0	0	0	0	0	638	895	1301	749	0	0	0	0	0	0	1092	782	5457	ASV50	TGGGGAATATTGGACAATGGGGGCAACCCTGATCCAGCAATGCCGCGTGTGTGAAGAAGGCCTGCGGGTTGTAAAGCACTTTCAGTAGAGAAGAAAAGCCCACGGTTAATACCCGTGTGTCTTGACGTAACCTACAGAAGAAGCACCGGCTAACTCCGTGCCAGCAGCCGCGGTAATACGGAGGGTGCAAGCGTTAATCGGAATTACTGGGCGTAAAGCGCGCGTAGGCGGTTTTGTAAG	Bacteria	Proteobacteria	Gammaproteobacteria	Steroidobacterales	Woeseiaceae	Woeseia
9cc65ead611cb6be90a386333fa513ec	0	0	0	0	0	0	459	627	1867	1352	0	0	0	0	0	0	479	647	5431	ASV51	TGGGGAATATTGCGCAATGGGCGAAAGCCTGACGCAGCCATGCCGCGTGTGTGAAGAAGGCCTTCGGGTTGTAAAGCACTTTCAATGGGGAGGAAAGGTTGCAGGCTAATACCCTGTAGCTGTGACGTTACCCATATAAGAAGCACCGGCTAACTCCGTGCCAGCAGCCGCGGTAATACGGAGGGTGCAAGCGTTAATCGGAATTACTGGGCGTAAAGCGCGCGTAGGCGGCTTCGTCAG	Bacteria	Proteobacteria	Gammaproteobacteria	Cellvibrionales	Spongiibacteraceae	Zhongshania
0ff92eee54c3fec62d65a05220af3f19	0	0	0	0	0	0	2654	192	31	152	0	0	0	0	0	0	81	2233	5343	ASV52	TGGGGAATATTGGACAATGGGGGCAACCCTGATCCAGCCATGCCGCGTGTGTGAAGAAGGCCTTCGGGTTGTAAAGCACTTTCAGTGGTGAGGAAAGGGTAACCGCTAATACCGGTTATCTGTGACGTTAGCCACAGAAGAAGCACCGGCTAATTCCGTGCCAGCAGCCGCGGTAATACGGAAGGTGCGAGCGTTAATCGGAATAACTGGGCGTAAAGCGCGCGTAGGTGGTTGAGTCAG	Bacteria	Proteobacteria	Gammaproteobacteria	Oceanospirillales	Nitrincolaceae	Marinobacterium
a93c7c26a4c0a5301e4b5185e9bba305	0	0	0	0	0	0	710	1062	1057	525	0	0	0	0	0	0	1117	769	5240	ASV53	TGGGGAATATTGGACAATGGGGGAAACCCTGATCCAGCCATGCCGCGTGTGTGAAGAAGGCCTTAGGGTTGTAAAGCACTTTCAGCGAGGAGGAAAGGTTGTAAGTTAATACCTTGCAACTGTGACGTTACTCGCAGAAGAAGCACCGGCTAACTCCGTGCCAGCAGCCGCGGTAATACGGAGGGTGCAAGCGTTAATCGGAATTACTGGGCGTAAAGCGCGCGTAGGTGGCTATCTAAG	Bacteria	Proteobacteria	Gammaproteobacteria	Cellvibrionales	Cellvibrionaceae	NA
105585a76b55dd6dae5eaa8a9d2d41fa	0	0	0	0	0	0	653	0	710	757	0	0	0	0	0	0	1102	1988	5210	ASV54	TGGGGAATATTGCACAATGGGGGAAACCCTGATGCAGCCATACCGCGTGTGTGAAGAAGGCCTTAGGGTTGTAAAGCACTTTCAGCAGTGAGGAAAGGTTGGTGATTAATACTCGCCAACTGTGACGTTAACTGCAGAAGAAGCACCGGCTAATTCCGTGCCAGCAGCCGCGGTAATACGGAAGGTGCAAGCGTTAATCGGAATTACTGGGCGTAAAGCGCGCGTAGGTGGTTCAGTCAG	Bacteria	Proteobacteria	Gammaproteobacteria	Oceanospirillales	Nitrincolaceae	NA
fb95ae7d0ef42502c7dcc6c996ed51e0	0	0	0	0	16	0	758	1098	736	830	0	0	0	0	0	0	810	818	5066	ASV55	TGGGGAATATTGGACAATGGGGGCAACCCTGATCCAGCCATACCGCGTGTGTGAAGAAGGCCTTCGGGTTGTAAAGCACTTTCAGCGAGGAGGAAAGGTTGATGGTTAATACCCATCAGCTGTGACGTTACTCGCAGAAGAAGCACCGGCTAACTCCGTGCCAGCAGCCGCGGTAATACGGAGGGTGCAAGCGTTAATCGGAATTACTGGGCGTAAAGCGCGCGTAGGCGGTTTGTTAAG	Bacteria	Proteobacteria	Gammaproteobacteria	Oceanospirillales	Saccharospirillaceae	Reinekea
124a226159069228878971ce89826455	0	0	0	253	1041	1789	130	633	0	0	0	0	0	211	772	210	0	0	5039	ASV56	TGGGGAATATTGCACAATGGGGGGAACCCTGATGCAGCCATGCCGCGTGTGTGAAGAAGGCCTTCGGGTTGTAAAGCACTTTCAGTTGTGAGGAAAGGGTAGTAGTTAATACCTGCTACCTGTGACGTTAGCAACAGAAGAAGCACCGGCTAACTCCGTGCCAGCAGCCGCGGTAATACGGAGGGTGCGAGCGTTAATCGGAATTACTGGGCGTAAAGCGCACGCAGGCGGTTTGTTAAG	Bacteria	Proteobacteria	Gammaproteobacteria	Alteromonadales	Alteromonadaceae	NA
3ebcbb66d19ec94522d2463c2af8664a	0	0	0	0	0	0	860	1035	784	574	0	0	0	0	0	0	1008	671	4932	ASV57	TGGGGAATATTGCACAATGGGGGAAACCCTGATGCAGCCATGCCGCGTGTGTGAAGAAGGCCTTCGGGTTGTAAAGCACTTTCAGTTGTGAGGAAAGGTTGGTAGTTAATACCTGCCAGCTGTGACGTTAACAACAGAAGAAGCACCGGCTAACTCCGTGCCAGCAGCCGCGGTAATACGGAGGGTGCGAGCGTTAATCGGAATTACTGGGCGTAAAGCGCACGCAGGCGGTTTGTTAAG	Bacteria	Proteobacteria	Gammaproteobacteria	Alteromonadales	Alteromonadaceae	NA
f63bd7b6ee6e04b5adb106319e17083d	0	0	0	2790	1475	0	0	0	0	0	0	0	0	350	110	0	0	0	4725	ASV58	TGAGGAATATTGGACAATGGAGGTAACTCTGATCCAGCCATGCCGCGTGCAGGAAGACTGCCCTATGGGTTGTAAACTGCTTTTATACAGGAAGAAACACTCTCACGTGTGAGAGCTTGACGGTACTGTAAGAATAAGGATCGGCTAACTCCGTGCCAGCAGCCGCGGTAATACGGAGGATCCAAGCGTTATCCGGAATCATTGGGTTTAAAGGGTCCGTAGGTGGATAATTAAGTCAGA	Bacteria	Bacteroidota	Bacteroidia	Flavobacteriales	Flavobacteriaceae	Olleya
ef7228caaf73edd1760b0070e20aa512	0	0	0	0	0	0	629	707	1139	574	0	0	0	0	0	0	959	669	4677	ASV59	TGGGGAATATTGGACAATGGGCGCAAGCCTGATCCAGCAATACCGCGTGTGTGAAGAAGGCCTGAGGGTTGTAAAGCACTTTCAATAGAGACGAAAAGCTTAGGGTTAATAACCCTGAGTCTTGACTTAACCTATAGAAGAAGCACCGGCTAACTCCGTGCCAGCAGCCGCGGTAATACGGAGGGTGCAAGCGTTAATCGGAATTACTGGGCGTAAAGCGCTCGTAGGCGGTTTGTTAAG	Bacteria	Proteobacteria	Gammaproteobacteria	BD7-8	NA	NA
24f1512cd9ae1139362fbe7c5ea1d7de	0	0	0	2096	73	1625	0	0	0	0	0	0	0	676	188	0	0	0	4658	ASV60	TGAGGAATATTGGACAATGGACGCAAGTCTGATCCAGCCATGCCGCGTGTAGGAAGACTGCCCTATGGGTTGTAAACTACTTTTATACAGGAAGAATAAGATCTACGTGTAGATTGATGACGGTACTGTAAGAATAAGGACCGGCTAACTCCGTGCCAGCAGCCGCGGTAATACGGAGGGTCCGAGCGTTATCCGGAATTATTGGGTTTAAAGGGTCCGTAGGCGGGCTGTTAAGTCAGA	Bacteria	Bacteroidota	Bacteroidia	Flavobacteriales	Flavobacteriaceae	Cellulophaga
dd4ff2272c17d419130bfdfdde27b8a4	0	0	0	0	0	0	629	893	1045	561	0	0	0	0	0	0	868	510	4506	ASV61	TGGGGAATATTGGACAATGGGCGCAAGCCTGATCCAGCAATGCCGCGTGTGTGAAGAAGGCCTGCGGGTTGTAAAGCACTTTCAGTAGAGAAGAAAAGCCTAGGGTTAATACCCCTGAGTCTTGACGTAACCTACAGAAGAAGCACCGGCTAACTCCGTGCCAGCAGCCGCGGTAATACGGAGGGTGCAAGCGTTAATCGGAATTACTGGGCGTAAAGCGCGCGTAGGCGGCTTTGTAAG	Bacteria	Proteobacteria	Gammaproteobacteria	Steroidobacterales	Woeseiaceae	Woeseia
8385aa0da93a569c8cc5f368dd1e71bd	0	0	0	29	0	18	933	804	523	675	0	0	0	0	0	0	525	988	4495	ASV62	TGGGGAATCTTAGACAATGGGCGCAAGCCTGATCTAGCCATGCCGCGTGAGTGATGAAGGCCTTAGGGTCGTAAAGCTCTTTCGCTGGGGAAGATAATGACTGTACCCAGTAAAGAAACCCCGGCTAACTCCGTGCCAGCAGCCGCGGTAATACGGAGGGGGTTAGCGTTGTTCGGAATTACTGGGCGTAAAGCGCGCGTAGGCGGATTGGAAAGTTGGGGGTGAAATCCCGGGGCTCAA	Bacteria	Proteobacteria	Alphaproteobacteria	Rhodobacterales	Rhodobacteraceae	NA
bf07269887bff967272694667adf5b83	0	0	0	0	0	0	687	664	1078	601	0	0	0	0	0	0	793	547	4370	ASV63	TGGGGAATCTTAGACAATGGGGGAAACCCTGATCTAGCCATGCCGCGTGAGTGACGAAGGCCCTAGGGTCGTAAAGCTCTTTCAGCTGTGAAGATAATGACGGTAGCAGCAGAAGAAACCCCGGCTAACTCCGTGCCAGCAGCCGCGGTAATACGGAGGGGGTTAGCGTTGTTCGGAATTACTGGGCGTAAAGCGCACGTAGGCGGACTATTAAGTCAGGGGTGAAATCCCGGGGCTCAA	Bacteria	Proteobacteria	Alphaproteobacteria	Rhodobacterales	Rhodobacteraceae	Silicimonas
c232843eba3377ce952a7cfda4cefef5	0	0	0	4122	125	0	0	0	0	0	0	0	0	78	26	0	0	0	4351	ASV64	TGGGGAATATTGGACAATGGGCGCAAGCCTGATCCAGCCATGCCGCGTGTGTGAAGAAGGCCTTAGGGTTGTAAAGCACTTTCAGTGGGGAGGAAGGGTGCGTTGTTAATACCAACGTACTTTGACGTTACCCACAGAAGAAGCACCGGCTAACTCTGTGCCAGCAGCCGCGGTAATACAGAGGGTGCAAGCGTTAATCGGAATTACTGGGCGTAAAGCGCGCGTAGGTGGTTTGTTAAG	Bacteria	Proteobacteria	Gammaproteobacteria	Oceanospirillales	Marinomonadaceae	Marinomonas
61388efb120ac4d5b9349e4cd35ef2cc	0	0	0	0	0	0	437	730	1133	752	0	0	0	0	0	0	585	671	4308	ASV65	TGGGGAATATTGGACAATGGGGGAAACCCTGATCCAGCAACGCCGCGTGGAGGACGAAGGCCTTCGGGTCGTAAACTCCTGTCAGGTGGGACGAAAAGACCAAGGTGAATAGCCTTGGTTCCTGACGGTACCACCAGAGGAAGCCCCGGCTAACTCCGTGCCAGCAGCCGCGGTAATACGGAGGGGGCTAGCGTTATTCGGAATTACTGGGCGTAAAGGGCGCGTAGGCGGCCTGGAAAG	Bacteria	Acidobacteriota	Thermoanaerobaculia	Thermoanaerobaculales	Thermoanaerobaculaceae	Subgroup_10
322fae5dc57d67f5e0fd82719d077adb	0	0	0	0	0	0	370	459	1211	758	0	0	0	0	0	0	763	657	4218	ASV66	GCGAGAAAACTTTGCAATGTGCGAAAGCACGACAAGGTTAATCCGAGTGATTTGTGCTAAACGAATCTTTTGCCAGTCCTAGAAACACTGGTGAATAAGGGGTGGGCAAGTTCTGGTGTCAGCCGCCGCGGTAAAACCAGCACCTCAAGTGGTCAGGATGATTATTGGGCCTAAAGCATCCGTAGCCGGCTCTGTAAGTTTTCGGTTAAATCTGTACGCTCAACGTACAGGCTGCCGGGA	Archaea	Crenarchaeota	Nitrososphaeria	Nitrosopumilales	Nitrosopumilaceae	Candidatus_Nitrosopumilus
a3ed7c7389dcac02b0bfee44d54016ff	0	0	0	0	0	0	433	441	1149	601	0	0	0	0	0	0	896	690	4210	ASV67	GCGAGAAAACTTTGCAATGTGCGAAAGCACGACAAGGTTAATCCGAGTGATTTGTGCTAAACGAATCTTTTGCCAGTCCTAGAAACACTGGTGAATAAGGGGTGGGCAAGTTCTGGTGTCAGCCGCCGCGGTAAAACCAGCACCTCAAGTGGTCAGGATGATTATTGGGCCTAAAGCATCCGTAGCCGGCTCTATAAGTTTTCGGTTAAATCTGTACGCTCAACGTACAGGCTGCCGGGA	Archaea	Crenarchaeota	Nitrososphaeria	Nitrosopumilales	Nitrosopumilaceae	Candidatus_Nitrosopumilus
95c1242c47f5afcfa861c5ffab057732	0	0	0	0	0	0	1382	1031	563	340	0	0	0	0	0	0	588	260	4164	ASV68	TGGGGAATCTTGGACAATGGGCGCAAGCCTGATCCAGCCATGCCGCGTGAGTGATGAAGGCCCTAGGGTCGTAAAGCTCTTTCGCCAGGGATGATAATGACAGTACCTGGTAAAGAAACCCCGGCTAACTCCGTGCCAGCAGCCGCGGTAATACGGAGGGGGTTAGCGTTGTTCGGAATTACTGGGCGTAAAGCGCACGTAGGCGGATTGGAAAGTTGGGGGTGAAATCCCGGGGCTCAA	Bacteria	Proteobacteria	Alphaproteobacteria	Rhodobacterales	Rhodobacteraceae	Tropicibacter
dbef134704088372b5dfd8a2e1c3c518	0	0	0	0	0	0	634	694	943	548	0	0	0	0	0	0	642	497	3958	ASV69	TGGGGAATATTGGACAATGGGGGCAACCCTGATCCAGCAATGCCGCGTGTGTGAAGAAGGCCTGCGGGTTGTAAAGCACTTTCAGTAGAGAGGAAAAGCTTAGGGGTAATATCCCTGAGTCTTGACGTTAACTACAGAAGAAGCACCGGCTAACTCCGTGCCAGCAGCCGCGGTAATACGGAGGGTGCAAGCGTTAATCGGAATTACTGGGCGTAAAGCGCGCGTAGGTGGTTCTGTAAG	Bacteria	Proteobacteria	Gammaproteobacteria	NA	NA	NA
50918ddb5b3efe272de9f629e2c16912	0	0	0	0	0	0	320	0	118	157	0	0	0	0	0	0	810	2539	3944	ASV70	TGGGGAATATTGGACAATGGGGGAAACCCTGATCCAGCCATGCCGCGTGTGTGAAGAAGGCCTTCGGGTTGTAAAGCACTTTCAGCGAGGAGGAAAGGGTAACGGTTAATACCCGTTATCTGTGACGTTACTCGCAGAAGAAGCACCGGCTAACTCCGTGCCAGCAGCCGCGGTAATACGGAGGGTGCAAGCGTTAATCGGAATTACTGGGCGTAAAGCGCGCGTAGGTGGTGTAGTCAG	Bacteria	Proteobacteria	Gammaproteobacteria	Oceanospirillales	Nitrincolaceae	Motiliproteus
d33a85c163c7f71c0ae286f88eb3a39f	0	0	0	0	0	0	482	779	1214	476	0	0	0	0	0	0	512	367	3830	ASV71	TGGGGAATCTTGCACAATGGGCGCAAGCCTGATGCAGCAACGCCGCGTGCGGGAAGAAGGCCCTAGGGTTGTAAACCGCTTTCAGTAGGGAAGAAAATGACGGTACCTACAGAAGAAGGTGCGGCCAACTACGTGCCAGCAGCCGCGGTGACACGTAGGCACCAAGCGTTATCCGGATTTATTGGGCGTAAAGAGCTCGTAGGCGGTTCAGTCAGTCGGGTGTGAAAACTTGAGGCTTAA	Bacteria	Actinobacteriota	Acidimicrobiia	Microtrichales	Ilumatobacteraceae	Ilumatobacter
5fe732aa911e0f658b550631c5071699	0	0	0	1524	1885	0	0	0	0	0	0	0	0	200	169	19	0	0	3797	ASV72	TGAGGAATATTGGACAATGGAGGCAACTCTGATCCAGCCATGCCGCGTGCAGGAAGACTGCCCTATGGGTTGTAAACTGCTTTTATACAGGAAGAAACACTGCTACGTGTAGCAGCTTGACGGTACTGTAAGAATAAGGATCGGCTAACTCCGTGCCAGCAGCCGCGGTAATACGGAGGATCCAAGCGTTATCCGGAATCATTGGGTTTAAAGGGTCCGTAGGTGGATAATTAAGTCAGA	Bacteria	Bacteroidota	Bacteroidia	Flavobacteriales	Flavobacteriaceae	Olleya
00544d52c13e07427a297fc65c814f13	0	0	0	0	0	0	435	635	964	494	0	0	0	0	0	0	760	460	3748	ASV73	TGGGGAATATTGGACAATGGGCGCAAGCCTGATCCAGCAATACCGCGTGTGTGAAGAAGGCCTGAGGGTTGTAAAGCACTTTCAATAGAGACGAAAAGCTCAGGGTTAATAACCCTGAGTCTTGACTTAACCTATAGAAGAAGCACCGGCTAACTCCGTGCCAGCAGCCGCGGTAATACGGAGGGTGCAAGCGTTAATCGGAATTACTGGGCGTAAAGCGCTCGTAGGCGGTTTGTTAAG	Bacteria	Proteobacteria	Gammaproteobacteria	BD7-8	NA	NA
1b97eeeb8c11bdeb5f4972b7b8378526	0	0	0	0	0	0	431	420	922	683	0	0	0	0	0	0	670	554	3680	ASV74	GCGAGAAAACTTTGCAATGTGCGAAAGCACGACAAGGTTAATCCGAGTGGTTTCTGCTAAAGGAACCTTTTGTCAGTCCTAGAAACACTGATGAATAAGGGGTGGGCAAGTTCTGGTGTCAGCCGCCGCGGTAAAACCAGCACCTCAAGTGGTCAGGATGATTATTGGGCCTAAAGCATCCGTAGCCGGCTCTGTAAGTTTTCGGTTAAATCTATACGCTCAACGTATAGGCTGCCGGGA	Archaea	Crenarchaeota	Nitrososphaeria	Nitrosopumilales	Nitrosopumilaceae	Candidatus_Nitrosopumilus
51bac8412019e60ca6c280752bf39ba6	0	0	0	0	0	0	375	637	932	484	0	0	0	0	0	0	708	478	3614	ASV75	TGAGGAATATTGGACAATGGGCGAGAGCCTGATCCAGCCATGCCGCGTGCAGGAAGACTGCCCTATGGGTTGTAAACTGCTTTTATACGGGAAGAAACACCCCCTCGTGAGGGGGCTTGACGGTACCGTAAGAATAAGGATCGGCTAACTCCGTGCCAGCAGCCGCGGTAATACGGAGGATCCAAGCGTTATCCGGAATCATTGGGTTTAAAGGGTCCGTAGGTGGATAATTAAGTCAGA	Bacteria	Bacteroidota	Bacteroidia	Flavobacteriales	Flavobacteriaceae	Subsaxibacter
20b0959aef0b0291c65997e05b09098d	0	0	0	0	0	0	435	535	836	477	0	0	0	0	0	0	798	514	3595	ASV76	TGGGGAATATTGGACAATGGGGGCAACCCTGATCCAGCAATGCCGCGTGTGTGAAGAAGGCCTGCGGGTTGTAAAGCACTTTCAGTAGAGAAGAAAAGCTTAACGTTAATACCGTTGAGTCTTGACGTAACCTACAGAAGAAGCACCGGCTAACTCCGTGCCAGCAGCCGCGGTAATACGGAGGGTGCAAGCGTTAATCGGAATTACTGGGCGTAAAGCGCGCGTAGGCGGCTTTGTAAG	Bacteria	Proteobacteria	Gammaproteobacteria	Steroidobacterales	Woeseiaceae	Woeseia
8ba8787f2330f0c04a80bf29a511d632	0	0	0	3233	244	46	0	0	0	0	0	0	0	0	0	0	0	0	3523	ASV77	TGGGGAATATTGCACAATGGGCGCAAGCCTGATGCAGCCATGCCGCGTGTGTGAAGAAGGCTCTAGGGTTGTAAAGCACTTTCAGTCGGGAGGAAAGCTTGTAGATTAATACTCTGCAAGTGTGACGTTACCGACAGAAGAAGCACCGGCTAACTCCGTGCCAGCAGCCGCGGTAATACGGAGGGTGCAAGCGTTAATCGGAATTACTGGGCGTAAAGCGTACGTAGGTGGTTTGTTAAG	Bacteria	Proteobacteria	Gammaproteobacteria	Oceanospirillales	Saccharospirillaceae	NA
8a03d4b4f2cea784c0fe182cbdea52e3	0	0	0	0	0	0	455	631	862	382	0	0	0	0	0	0	728	452	3510	ASV78	TGGGGAATATTGGACAATGGGGGCAACCCTGATCCAGCAATGCCGCGTGTGTGAAGAAGGCCTGCGGGTTGTAAAGCACTTTCAGTAGAGAAGAAAAGCTCACGGTTAATACCCGATGAGTCTTGACGTAACCTACAGAAGAAGCACCGGCTAACTCCGTGCCAGCAGCCGCGGTAATACGGAGGGTGCAAGCGTTAATCGGAATTACTGGGCGTAAAGCGCGCGTAGGCGGCTTTGTAA	Bacteria	Proteobacteria	Gammaproteobacteria	Steroidobacterales	Woeseiaceae	Woeseia
b9d3f655b5618dfccb9c75889f359f3c	0	0	0	0	0	0	256	396	694	668	0	0	0	0	0	0	755	738	3507	ASV79	GCGAGAAAACTTTGCAATGTGCGAAAGCACGACAAGGTTAATCCGAGTGGTTTCTGCTAAAGGAACCTTTTGTCGGTCCTAGAAACACCGATGAATAAGGGGTGGGCAAGTTCTGGTGTCAGCCGCCGCGGTAAAACCAGCACCTCAAGTGGTCAGGATGATTATTGGGCCTAAAGCATCCGTAGCCGGCTCTGTTAGTTTTCGGTTAAATCTGTACGCTCAACGTACAGGCTGCCGGGA	Archaea	Crenarchaeota	Nitrososphaeria	Nitrosopumilales	Nitrosopumilaceae	Candidatus_Nitrosopumilus
65ad6ded6c2917778bd974cf69c3b984	0	0	0	0	0	0	380	574	705	498	0	0	0	0	0	0	709	620	3486	ASV80	TGGGGAATATTGCACAATGGGGGAAACCCTGATGCAGCCATGCCGCGTGTGTGAAGAAGGCCTTCGGGTTGTAAAGCACTTTCAGTTGTGAGGAAAGGTTAGTAGTTAATACCTGCTAGCTGTGACGTTAACAACAGAAGAAGCACCGGCTAACTCCGTGCCAGCAGCCGCGGTAATACGGAGGGTGCAAGCGTTAATCGGAATTACTGGGCGTAAAGCGCACGCAGGCGGTTTGTTAAG	Bacteria	Proteobacteria	Gammaproteobacteria	Alteromonadales	Alteromonadaceae	Glaciecola
e2229cd63af121a39928303e1ec9e09e	0	0	0	0	0	0	833	241	443	760	0	0	0	0	0	0	521	687	3485	ASV81	TGGGGAATCTTAGACAATGGGCGCAAGCCTGATCTAGCCATGCCGCGTGAGTGATGAAGGCCTTAGGGTCGTAAAGCTCTTTCGCTGGGGAAGATAATGACGGTACCCAGTAAAGAAACCCCGGCTAACTCCGTGCCAGCAGCCGCGGTAATACGGAGGGGGTTAGCGTTGTTCGGAATTACTGGGCGTAAAGCGCGCGTAGGCGGATTAGAAAGTTGGGGGTGAAATCCCGGGGCTCAA	Bacteria	Proteobacteria	Alphaproteobacteria	Rhodobacterales	Rhodobacteraceae	NA
3af32aa1deaa5c70c0e21e63345ad2f0	0	0	0	0	0	0	364	455	918	502	0	0	0	0	0	0	691	540	3470	ASV82	GCGAGAAACCTTTGCAATGTGCGCAAGCACGACAAGGTTAATCCGAGTGTTTCCTGCTAAAGGAATCTTTTGTTAGTTCTAAAACCACTGATGAATAAGGGGTGGGCAAGTTCTGGTGTCAGCCGCCGCGGTAAAACCAGCACCTCAAGTGGTCAGGAGGATTATTGGGCCTAAAGCATCCGTAGCCTGTTCTATAAGTTTCCGGTTAAATCCATTAGCTCAACTAATGGGCTGCCGAAA	Archaea	Crenarchaeota	Nitrososphaeria	Nitrosopumilales	Nitrosopumilaceae	NA
348e5344199f98b3df393f2a2f48839f	0	0	0	0	0	0	377	626	961	499	0	0	0	0	0	0	659	302	3424	ASV83	TGAGGAATATTGGACAATGGGCGCAAGCCTGATCCAGCCATGCCGCGTGCAGGAAGACGGCCCTATGGGTTGTAAACTGCTTTTATACGGGAAGAATAAGGGGTACGTGTACCCCGATGACGGTACCGTAAGAATAAGGACCGGCTAACTCCGTGCCAGCAGCCGCGGTAATACGGAGGGTCCAAGCGTTATCCGGAATCATTGGGTTTAAAGGGTCCGCAGGCGGGCAATTAAGTCAGG	Bacteria	Bacteroidota	Bacteroidia	Flavobacteriales	Flavobacteriaceae	Zeaxanthinibacter
d648a23ce1e390e2dbb33d00bbbc073c	0	0	0	0	560	546	75	0	0	0	0	0	0	2232	0	0	0	0	3413	ASV84	TGGGGAATATTGCACAATGGGCGCAAGCCTGATGCAGCCATGCCGCGTGTGTGAAGAAGGCTTTCGGGTTGTAAAGCACTTTCAGCGAGGAGGAAAGGTTGTATTTTAATAGAGTGCAGCTGTGACGTTACTCGCAGAAGAAGCACCGGCTAACTCCGTGCCAGCAGCCGCGGTAATACGGAGGGTGCGAGCGTTAATCGGAATTACTGGGCGTAAAGCGCGCGTAGGCGGTTAATTAAG	Bacteria	Proteobacteria	Gammaproteobacteria	Alteromonadales	Psychromonadaceae	Psychromonas
2ec0f178383e0f0e3ac279ba4ba91573	0	0	0	0	0	0	457	592	883	356	0	0	0	0	0	0	608	516	3412	ASV85	TGGGGAATATTGGACAATGGGCGCAAGCCTGATCCAGCAATACCGCGTGTGTGAAGAAGGCCTGAGGGTTGTAAAGCACTTTCAATAGGGACGAAAAGCTCAGGGTTAATACCCCCGAGTCTTGACTTAACCTATACAAGAAGCACCGGCTAACTCCGTGCCAGCAGCCGCGGTAATACGGAGGGTGCAAGCGTTAATCGGAATTACTGGGCGTAAAGCGCTCGTAGGCGGTTTGTTAAG	Bacteria	Proteobacteria	Gammaproteobacteria	BD7-8	NA	NA
a44b8b145ded3c2bd0e6189cf9b05cda	0	0	0	0	0	0	450	606	736	432	0	0	0	0	0	0	649	533	3406	ASV86	TGAGGAATATTGGACAATGGGCGAAAGCCTGATCCAGCCATGCCGCGTGCAGGAAGACAGCCCTATGGGTCGTAAACTGCTTTTATACGGGAAGAATAAGGGGCACGTGTGCCCTGGTGACGGTACCGTAAGAATAAGGACCGGCTAACTCCGTGCCAGCAGCCGCGGTAATACGGAGGGTCCAAGCGTTATCCGGAATTATTGGGTTTAAAGGGTCCGCAGGCGGGCAATTAAGTCAGA	Bacteria	Bacteroidota	Bacteroidia	Flavobacteriales	Flavobacteriaceae	Muriicola
dca7b51e4f17da9738156d1985765762	0	0	0	0	0	0	470	592	880	458	0	0	0	0	0	0	507	498	3405	ASV87	TGGGGAATATTGGACAATGGGGGAAACCCTGATCCAGCAATGCCGCGTGAGTGATGAAGGCCTTAGGGTTGTAAAGCTCTTTTACCAGGGATGATAATGACAGTACCTGGAGAATAAGCTCCGGCTAACTCCGTGCCAGCAGCCGCGGTAATACGGAGGGAGCTAGCGTTGTTCGGAATTACTGGGCGTAAAGCGCGCGTAGGTGGCTTTGTAAGTCAGAGGTGAAATCCCGGGGCTCAA	Bacteria	Proteobacteria	Alphaproteobacteria	Sphingomonadales	Sphingomonadaceae	Sphingomicrobium
772a1ff125380c4d1266f27a9692bbc5	0	0	0	0	0	0	468	564	927	465	0	0	0	0	0	0	577	347	3348	ASV88	TAGAGAATCTTGCACAATGGGCGCAAGCCTGATGCAGCCACGCCGCGTGGAGGAAGAAGGCCCTCGGGTCGTAAACTCCTTTCAGCAGGGAAGAAGCGAAAGTGACGGTACCTGCAGAAGAAGCACCGGCCAACTACGTGCCAGCAGCCGCGGTAATACGTAGGGTGCAAGCGTTGTCCGGAATCATTGGGCGTAAAGCGCATGTAGGCGGCCCGTTAAGTCGGATGTGAAAGCCCAGGG	Bacteria	Actinobacteriota	Actinobacteria	Nitriliruptorales	Nitriliruptoraceae	NA
6239b8bc84fe933dcb0018021903c677	0	0	0	0	217	2444	0	0	0	0	0	0	0	298	148	228	0	0	3335	ASV89	TGGGGAATATTGCACAATGGGCGCAAGCCTGATGCAGCCATGCCGCGTGTGTGAAGAAGGCTTTCGGGTTGTAAAGCACTTTCAGCGAGGAGGAAAGGTTGTACTTTAATAAAGTGCAGCTGTGACGTTACTCGCAGAAGAAGCACCGGCTAACTCCGTGCCAGCAGCCGCGGTAATACGGAGGGTGCGAGCGTTAATCGGAATTACTGGGCGTAAAGCGCGCGTAGGCGGTTAATTAAG	Bacteria	Proteobacteria	Gammaproteobacteria	Alteromonadales	Psychromonadaceae	Psychromonas
cfb508f42854db27f7761ede1345dc49	0	0	0	0	0	0	572	711	317	850	0	0	0	94	29	0	450	262	3285	ASV90	TGGGGAATCTTGGACAATGGGCGCAAGCCTGATCCAGCCATGCCGCGTGAGTGATGAAGGCCTTAGGGTCGTAAAGCTCTTTCGCCAGAGATGATAATGACAGTATCTGGTAAAGAAACCCCGGCTAACTCCGTGCCAGCAGCCGCGGTAATACGGAGGGGGTTAGCGTTGTTCGGAATTACTGGGCGTAAAGCGCACGTAGGCGGATCAGAAAGTTGGGGGTGAAATCCCGGGGCTCAA	Bacteria	Proteobacteria	Alphaproteobacteria	Rhodobacterales	Rhodobacteraceae	Phaeobacter
f57d14a04702b4ada6064557c75d46a0	0	0	0	565	2395	71	97	18	0	0	0	0	0	54	48	21	0	0	3269	ASV91	TGAGGAATATTGGACAATGGAGGAGACTCTGATCCAGCCATGCCGCGTGCAGGAAGACGGTCCTATGGATTGTAAACTGCTTTTATACAGGAAGAATAAGGACTACGTGTAGTCTGGTGACGGTACTGTAAGAATAAGGACCGGCTAACTCCGTGCCAGCAGCCGCGGTAATACGGAGGGTCCGAGCGTTATCCGGAATTATTGGGTTTAAAGGGTCCGTAGGCGGGCTGTTAAGTCAGG	Bacteria	Bacteroidota	Bacteroidia	Flavobacteriales	Flavobacteriaceae	Cellulophaga
b2e5caf0db36359924f8cd4d58427430	0	0	0	0	3206	46	0	0	0	0	0	0	0	0	0	0	0	0	3252	ASV92	TGGGGAATATTGCACAATGGAGGGAACTCTGATGCAGCCATGCCGCGTGTGTGAAGAAGGCTTTCGGGTTGTAAAGCACTTTCAGCGAGGAGGAAAGGGTGAGTCTTAATAGGGCTTATCTGTGACGTTACTCGCAGAAGAAGCACCGGCTAACTCCGTGCCAGCAGCCGCGGTAATACGGAGGGTGCGAGCGTTAATCGGAATTACTGGGCGTAAAGCGCGCGTAGGCGGTTAATTAAG	Bacteria	Proteobacteria	Gammaproteobacteria	Alteromonadales	Psychromonadaceae	Psychromonas
6a96b776b4984a25c4d05990621a0cd3	0	0	0	0	0	0	424	536	685	592	0	0	0	0	0	0	590	410	3237	ASV93	TGGGGAATATTGCACAATGGGGGAAACCCTGATGCAGCCATGCCGCGTGTGTGAAGAAGGCCTTCGGGTTGTAAAGCACTTTCAGTTGTGAGGAAAGTTATGTAGTTAATACCTGCATGATGTGACGTTAGCAACAGAAGAAGCACCGGCTAACTCCGTGCCAGCAGCCGCGGTAATACGGAGGGTGCAAGCGTTAATCGGAATTACTGGGCGTAAAGCGCACGCAGGCGGTTTGTTAAG	Bacteria	Proteobacteria	Gammaproteobacteria	Alteromonadales	Alteromonadaceae	Glaciecola
540686325d6dd85167ad987a42ec3087	0	0	0	2118	617	361	0	0	0	0	0	0	0	0	69	71	0	0	3236	ASV94	TGGGGAATATTGCACAATGGGCGAAAGCCTGATGCAGCCATGCCGCGTGTGTGAAGAAGGCTTTCGGGTTGTAAAGCACTTTCAGCGAGGAGGAAAGGTTGTACTTTAATAGAGTGCAGCTGTGACGTTACTCGCAGAAGAAGCACCGGCTAACTCCGTGCCAGCAGCCGCGGTAATACGGAGGGTGCGAGCGTTAATCGGAATTACTGGGCGTAAAGCGCGCGTAGGCGGTTAATTAAG	Bacteria	Proteobacteria	Gammaproteobacteria	Alteromonadales	Psychromonadaceae	Psychromonas
99fd1dac5b68c19a6272ec82c9f3474e	0	0	0	0	0	0	496	556	975	412	0	0	0	0	0	0	440	257	3136	ASV95	TGGAGAATCTTGCACAATGGGCGAAAGCCTGATGCAGCCACGCCGCGTGGAGGAAGAAGGCCTTCGGGTTGTAAACTCCTTTCAGTGGGGAAGAAGCGCAAGTGACGGTACCCACAGAAGAAGGTCCGGCCAACTACGTGCCAGCAGCCGCGGTAATACGTAGGGACCGAGCGTTATCCGGAATTATTGGGCGTAAAGCGCGTGTAGGCGGCCCAGTAAGTCGGCTGTGAAATCCCGGGG	Bacteria	Actinobacteriota	Actinobacteria	Nitriliruptorales	Nitriliruptoraceae	NA
c55b46a9ac2db9925f22465aca0d0697	0	0	0	0	0	0	38	239	1551	912	0	0	0	0	0	0	35	324	3099	ASV96	GCGCGAAAACTGCACAATGTGGGAAACCACGATGCGGGAACCCCGAGTGTCTGCACAAAGTGTAGACTGTCGTCAAGCGTTCATTGCTTGACAAGAAAGTGCTGGGTAAGACGGGTGCCAGCCGCCGCGGTAATACCCGCAGCACAAGTGGTGGTCACTCTTATTGGGCCTAAAGCGTCCGTAGCCGGTTGAGTAAATGCCTGGGTAAATCGATGCGCTCAACGTATCGACTTCCGGGTA	Archaea	Thermoplasmatota	Thermoplasmata	NA	NA	NA
4601ff7d9b9250a0003bb6ee443142df	6	18	90	0	0	0	0	0	0	0	790	0	2162	0	0	7	0	0	2959	ASV97	TCGGGAATATTGGACAATGGGCGCAAGCCTGATCCAGCAATGCCGCGTGTGTGAAGAAGGCCTGCGGGTTGTAAAGCACTTTCAAAAGTGAAGAAAAGTTTTGGGTTAATAACCTGGGACCTTGACGTTAACTTTAGAAGAAGCACCGGCTAATTTAGTGCCAGCAGCCGCGGTAATACTAAAGGTGCGAGCGTTAATCGGAATTACTGGGCGTAAAGCGCGTGCAGGCGGTTCGTTAAG	Bacteria	Proteobacteria	Gammaproteobacteria	NA	NA	NA
023293c33ab0c943bc685fa73670690a	0	0	0	0	0	0	424	457	716	462	0	0	0	0	0	0	605	390	3054	ASV98	TGGGGAATATTGCGCAATGGGCGAAAGCCTGACGCAGCAATACCGCGTGTGTGAAGAAGGCCTGCGGGTTGTAAAGCACTTTCAGTAGGGAGGAAAGGTTTAGTGTTAATAGCGCTAAGCTGTGACGTTACCTACAGAAGAAGCACCGGCTAACTCCGTGCCAGCAGCCGCGGTAATACGGAGGGTGCAAGCGTTAATCGGAATTACTGGGCGTAAAGCGCGCGTAGGTGGATTACTAAG	Bacteria	Proteobacteria	Gammaproteobacteria	NA	NA	NA
5886f266811475f2ffeb22785f4bddb7	111	30	2869	0	0	0	0	0	0	0	0	0	0	0	0	0	0	0	0	ASV99	TAGGGAATTTTCCGCAATGAGCGAAAGCTTGACGGAGCAATACCGCGTGAGGGATGACTGCCTATGGGTTGTAAACCTCTTTTTTCAGGGAGGAATAAAATGACGTGTACCTGAAGAATAAGCATCGGCTAACTCCGTGCCAGCAGCCGCGGTAAGACGGAGGATGCAAGTGTTATCCGGAATCACTGGGCGTAAAGCGTCTGTAGGTTGTTTAATAAGTCAACTGTTAAATCTTGAAGC	Bacteria	Cyanobacteria	Cyanobacteriia	Chloroplast	NA	NA
f518125ed7cfa8b41c38401127afffcd	0	0	0	0	0	0	430	496	627	320	0	0	0	0	0	0	667	428	2968	ASV100	TGGGGAATATTGCACAATGGGCGCAAGCCTGATGCAGCCATGCCGCGTGTGTGAAGAAGGCTTTCGGGTTGTAAAGCACTTTCAGCGAGGAGGAACAGTTATAAGTTAATACCTTATAGCCTTGACGTTACTCGCAGAAGAAGCACCGGCTAACTCCGTGCCAGCAGCCGCGGTAATACGGAGGGTGCAAGCGTTAATCGGAATTACTGGGCGTAAAGCGCGCGTAGGCGGCTTGTTAAG	Bacteria	Proteobacteria	Gammaproteobacteria	Oceanospirillales	NA	NA
f302398076ab723ffb0d0d16645bd332	0	0	0	0	0	23	0	0	0	0	0	0	0	2142	418	371	0	0	2954	ASV101	TGGGGAATATTGCACAATGGGCGCAAGCCTGATGCAGCCATGCCGCGTGTGTGAAGAAGGCTTTCGGGTTGTAAAGCACTTTCAGCGAGGAGGAAAGGTTGTACTTTAATAGAGTGCAGCTGTGACGTTACTCGCAGAAGAAGCACCGGCTAACTCCGTGCCAGCAGCCGCGGTAAGACGGAGGATGCAAGTGTTATCCGGAATCACTGGGCGTAAAGCGTTTGTAGGTGGTTTAGTAAG	Bacteria	Proteobacteria	Gammaproteobacteria	NA	NA	NA
80ed383c3e0319ba206d2f20064c016f	0	0	0	0	0	0	537	571	581	370	0	0	0	0	0	0	522	364	2945	ASV102	TGGGGAATCTTAGACAATGGGGGAAACCCTGATCTAGCGATGCCGCGTGAGTGATGAAGGCCCTAGGGTCGTAAAGCTCTTTCGCCAGGGAAGATAATGACTGTACCTGGTAAAGAAACCCCGGCTAACTCCGTGCCAGCAGCCGCGGTAATACGGAGGGGGTTAGCGTTGTTCGGAATTACTGGGCGTAAAGCGCACGTAGGCGGATCAGAAAGTAAGAGGTGAAATCCCAGGGCTCAA	Bacteria	Proteobacteria	Alphaproteobacteria	Rhodobacterales	Rhodobacteraceae	NA
8586b044b9e5db266c21845f7451423c	0	0	0	1257	605	53	0	0	0	0	0	0	0	436	574	0	0	0	2925	ASV103	TGGGGAATATTGGACAATGGGCGCAAGCCTGATCCAGCCATGCCGCGTGTGTGAAGAAGGCCTTAGGGTTGTAAAGCACTTTCAGGAGTGAGGAAGGGTGTTTGGTTAATACCTAAACATTTTGACGTTAGCTCCAGAAGAAGCACCGGCTAACTCTGTGCCAGCAGCCGCGGTAATACAGAGGGTGCAAGCGTTAATCGGAATTACTGGGCGTAAAGCGCGCGTAGGTGGTTTGTTAAG	Bacteria	Proteobacteria	Gammaproteobacteria	Oceanospirillales	Marinomonadaceae	Marinomonas
5c334597231887933f5a1e4f12b6c062	0	0	0	0	0	0	0	0	0	0	0	0	2911	2	0	0	0	0	2913	ASV104	TCGGGAATATTGGACAATGGGCGCAAGCCTGATCCAGCAATGCCGCGTGTGTGAAGAAGGCCTGCGGGTTGTAAAGCACTTTCAAAAGTGAAGAAAAGTTTTGGGTTAATAACCTGAGACCTTGACGTTAACTTTAGAAGAAGCACCGGCTAATTTAGTGCCAGCAGCCGCGGTAATACTAAAGGTGCGAGCGTTAATCGGAATTACTGGGCGTAAAGCGCGTGCAGGCGGTTCGTTAAG	Bacteria	Proteobacteria	Gammaproteobacteria	NA	NA	NA
a087987ccb78fcdb7b2499f58b46ea62	0	0	0	0	197	723	0	0	0	0	0	0	0	1763	225	0	0	0	2908	ASV105	TGGGGAATATTGCACAATGGGCGCAAGCCTGATGCAGCCATGCCGCGTGTGTGAAGAAGGCTTTCGGGTTGTAAAGCACTTTCAGCGAGGAGGAAAGGTTGTACTTTAATAGAGCGCAGCTGTGACGTTACTCGCAGAAGAAGCACCGGCTAACTCCGTGCCAGCAGCCGCGGTAATACGGAGGGTGCGAGCGTTAATCGGAATTACTGGGCGTAAAGCGCGCGTAGGCGGTTAATTAAG	Bacteria	Proteobacteria	Gammaproteobacteria	Alteromonadales	Psychromonadaceae	Psychromonas
963889bb4a5ea509dc36a6444379e0ec	521	554	0	0	0	0	0	0	0	0	444	461	530	0	341	0	0	0	1776	ASV106	TGGGGAATTTTCTGCAATGGGCGAAAGCCTGACAGAGCAATACCGCGTGAGGGAAGAAAGCCCACAGGGTTGTAAACCTCTTTTGTCAAGGAAGAAGTTCTGACGTTACTTGACGAATAAGCATCGGCTAACTCCGTGCCGGCAGCCGCGGTAAGACGGAGGATGCAAGTGTTATCCGGAATCACTGGGCGTAAAGCGTTTGTAGGTGGTTTAGTAAGTCTATTGTTAAAGCTTGAAGCT	Bacteria	Cyanobacteria	Cyanobacteriia	Chloroplast	NA	NA
eac622bf311e7c723880227915055a01	0	0	0	0	15	0	335	837	517	374	0	0	0	0	0	0	424	295	2797	ASV107	TGAGGAATATTGGACAATGGGCGAAAGCCTGATCCAGCCATGCCGCGTGCAGGAAGACGGTCCTATGGATTGTAAACTGCTTTTATACGGGAAGAATAAGGGCTACGTGTAGCCTGGTGACGGTACCGTAAGAATAAGGATCGGCTAACTCCGTGCCAGCAGCCGCGGTAATACGGAGGATCCAAGCGTTATCCGGAATCATTGGGTTTAAAGGGTCCGTAGGCGGACTATTAAGTCAGG	Bacteria	Bacteroidota	Bacteroidia	Flavobacteriales	Flavobacteriaceae	Sediminicola
cee1a44ddcf5edc7d66ea79f700d8bc2	0	0	0	0	0	0	317	409	809	456	0	0	0	0	0	0	410	330	2731	ASV108	TGGGGAATCTTGCGCAATGGGCGAAAGCCTGACGCAGCCACGCCGCGTGGAGGAAGACACCCCTATGGGGCGTAAACTCCTTTTACATGGGAAGAAGGTCCTCCTCGGGAGGGCTTGACGGTACCATGGGAATAAGCACCGGCTAACTCCGTGCCAGCAGCCGCGGTAATACGGAGGGTGCAAGCGTTGTCCGGAATCACTGGGTGTAAAGGGTGTGTAGGCGGGACTGTAAGTCAGAGG	Bacteria	Bacteroidota	Rhodothermia	Rhodothermales	Rhodothermaceae	NA
f424cce8ee4d17edd5131b0089aad009	0	0	0	0	0	0	363	527	629	397	0	0	0	0	0	0	389	411	2716	ASV109	TGGGGAATCTTGCACAATGGGCGCAAGCCTGATGCAGCAACGCCGCGTGCGGGAAGAAGGCCCTAGGGTTGTAAACCGCTTTCAGTAGGGAAGAAAATGACGGTACCTACAGAAGAAGGTGCGGCCAACTACGTGCCAGCAGCCGCGGTGACACGTAGGCACCAAGCGTTATCCGGATTTATTGGGCGTAAAGAGCTCGTAGGCGGTTTGGTAAGTCGGGTGTGAAAACTCTGGGCTCAA	Bacteria	Actinobacteriota	Acidimicrobiia	Microtrichales	Ilumatobacteraceae	Ilumatobacter
fdb3f0089da25f2a1cf59d08cecf16d6	0	0	0	0	0	0	130	0	272	1552	0	0	0	0	0	0	78	681	2713	ASV110	TGGGGAATATTGCACAATGGGCGCAAGCCTGATGCAGCCATGCCGCGTGTGTGAAGAAGGCCCTAGGGTTGTAAAGCACTTTCAGCAGTGAGGAAAGGTTGACGATTAATACTCGTTAGCTGTGACGTTAACTGCAGAAGAAGCACCGGCTAACTCCGTGCCAGCAGCCGCGGTAATACGGAGGGTGCAAGCGTTAATCGGAATTACTGGGCGTAAAGCGCGCGTAGGTTGATTGGTCAG	Bacteria	Proteobacteria	Gammaproteobacteria	Oceanospirillales	Nitrincolaceae	Neptuniibacter
dd799e1f829903b5895be2819d16d46b	0	0	0	0	0	0	452	523	627	245	0	0	0	0	0	0	571	294	2712	ASV111	TGGGGAATCTTGCGCAATGGGCGAAAGCCTGACGCAGCGATGCCGCGTGGGGGATGAAGGCTCTCGGGTCGTAAACCCCTTTCAGCAGGGACGAAAATGACGGTACCTGCAGAAGAAGCCCCGGCCAACTACGTGCCAGCAGCCGCGGTAACACGTAGGGGGCAAGCGTTGTCCGGATTTATTGGGCGTAAAGGGCTCGTAGGCTGTTCGGTAAGTCAGGTGTGAAAACCCAAGGCTCAA	Bacteria	Actinobacteriota	Acidimicrobiia	Microtrichales	Microtrichaceae	Sva0996_marine_group
486c35cf9e1145e7d2a44ba3ddda34c2	0	0	0	197	412	1208	0	0	0	0	0	0	0	478	187	222	0	0	2704	ASV112	TGGGGAATATTGGACAATGGGCGCAAGCCTGATCCAGCCATGCCGCGTGTGTGAAGAAGGCCTTAGGGTTGTAAAGCACTTTCAGGAGTGAGGAAGGGTGATTTGTTAATACCAGATCATTTTGACGTTAGCTCCAGAAGAAGCACCGGCTAACTCTGTGCCAGCAGCCGCGGTAATACAGAGGGTGCAAGCGTTAATCGGAATTACTGGGCGTAAAGCGCGCGTAGGTGGTTTGTTAAG	Bacteria	Proteobacteria	Gammaproteobacteria	Oceanospirillales	Marinomonadaceae	Marinomonas
7fd91a8fa4eb58e3684882c3537e92c9	0	0	0	0	0	42	0	0	0	0	0	0	0	2013	278	329	0	0	2662	ASV113	TGGGGAATTTTCTGCAATGGGCGAAAGCCTGACAGAGCAATACCGCGTGAGGGAAGAAAGCCCACAGGGTTGTAAACCTCTTTTGTCAAGGAAGAAGTTCTGACGTTACTTGACGAATAAGCATCGGCTAACTCCGTGCCAGCAGCCGCGGTAATACGGAGGGTGCGAGCGTTAATCGGAATTACTGGGCGTAAAGCGCGCGTAGGCGGTTAATTAAGTCAGATGTGAAATCCCAGGGCT	Bacteria	Cyanobacteria	Cyanobacteriia	Cyanobacteriales	NA	NA
1355ae6320ab418ff3f1ad7e14c2cc07	0	0	0	0	0	0	325	474	635	349	0	0	0	0	0	0	518	351	2652	ASV114	TGGGGAATATTGCACAATGGGGGAAACCCTGATGCAGCCATGCCGCGTGTGTGAAGAAGGCCTTCGGGTTGTAAAGCACTTTCAGTCGTGAGGAAAGGTTGATGGTTAATACCCATCAGCTGTGACGTTAGCGACAGAAGAAGCACCGGCTAACTCCGTGCCAGCAGCCGCGGTAATACGGAGGGTGCGAGCGTTAATCGGAATTACTGGGCGTAAAGCGCACGCAGGCGGATTGTTAAG	Bacteria	Proteobacteria	Gammaproteobacteria	Alteromonadales	Alteromonadaceae	Aestuariibacter
1860ffba7020603f0e9089f51754554f	0	0	0	0	0	0	752	526	330	201	0	0	0	0	0	0	578	263	2650	ASV115	TGGGGAATATTGCACAATGGGGGGAACCCTGATGCAGCCATGCCGCGTGTGTGAAGAAGGCCTTCGGGTTGTAAAGCACTTTCAGTTGTGAGGAAAGGTTAGTAGTTAATACCTGCTAGCTGTGACGTTAACAACAGAAGAAGCACCGGCTAACTCCGTGCCAGCAGCCGCGGTAATACGGAGGGTGCGAGCGTTAATCGGAATTACTGGGCGTAAAGCGCACGCAGGCGGTTTGTTAAG	Bacteria	Proteobacteria	Gammaproteobacteria	Alteromonadales	Alteromonadaceae	NA
36c5286e722c4408b7aa641bc2449b07	0	0	0	0	0	0	313	429	683	328	0	0	0	0	0	0	535	354	2642	ASV116	TGGGGAATATTGGACAATGGGGGCAACCCTGATCCAGCAATGCCGCGTGTGTGAAGAAGGCCTGCGGGTTGTAAAGCACTTTCAGTAGAGAAGAAAAGCTCATGGTTAATACCCGTGAGTCTTGACGTAACCTACAGAAGAAGCACCGGCTAACTCCGTGCCAGCAGCCGCGGTAATACGGAGGGTGCAAGCGTTAATCGGAATTACTGGGCGTAAAGCGCGCGTAGGCGGTTTGGTAAG	Bacteria	Proteobacteria	Gammaproteobacteria	Steroidobacterales	Woeseiaceae	Woeseia
ad0ea6be7017bf91d3b91778f2fd09c3	0	0	0	0	0	0	329	621	556	258	0	0	0	0	0	0	368	468	2600	ASV117	TGAGGAATATTGGACAATGGGCGGAAGCCTGATCCAGCCATGCCGCGTGCAGGAAGACAGCCCTACGGGTTGTAAACTGCTTTTATACGGGAAGAATAAGGGGTACGTGTACCCCGATGACGGTACCGTAAGAATAAGGACCGGCTAACTCCGTGCCAGCAGCCGCGGTAATACGGAGGGTCCAAGCGTTATCCGGAATCATTGGGTTTAAAGGGTCCGCAGGCGGGCAATTAAGTCAGG	Bacteria	Bacteroidota	Bacteroidia	Flavobacteriales	Flavobacteriaceae	Zeaxanthinibacter
ee4afa7e1b83aa3eee0a73bc9c5e1ce0	0	0	0	0	0	0	255	515	655	533	0	0	0	0	0	0	277	345	2580	ASV118	TGAGGAATATTGGACAATGGGCACACGCCTGATCCAGCCATGCCGCGTGCAGGAAGACAGCCCTATGGGTTGTAAACTGCTTTTATACGGGAAGAATAAGGGGTACGTGTACCCTGGTGACGGTACCGTAAGAATAAGGACCGGCTAACTCCGTGCCAGCAGCCGCGGTAATACGGAGGGTCCGAGCGTTATCCGGAATCATTGGGTTTAAAGGGTCCGCAGGCGGGCAATTAAGTCAGG	Bacteria	Bacteroidota	Bacteroidia	Flavobacteriales	Flavobacteriaceae	Muriicola
8376c53feb6242b975c65d607dbef94c	0	0	0	0	0	0	376	514	615	375	0	0	0	0	0	0	379	309	2568	ASV119	TGGGGAATATTGGACAATGGGGGAAACCCTGATCCAGCAATGCCGCGTGTGTGAAGAAGGCCTGCGGGTTGTAAAGCACTTTCAGTAGAGAAGAAAAGCCTAGGGTTAATACCCCTGAGTCTTGACGTTACCTACAGAAGAAGATCCGGCTAACTCCGTGCCAGCAGCCGCGGTAATACGGGGGGATCGAGCGTTAATCGGAATTACTGGGCGTAAAGCGCGCGTAGGCGGCTTTGTAAG	Bacteria	Proteobacteria	Gammaproteobacteria	Thiohalorhabdales	Thiohalorhabdaceae	NA
cdcdea038be9f29b2eaf20711c2df9d7	0	0	0	0	0	0	336	482	551	335	0	0	0	0	0	0	464	362	2530	ASV120	TAGGGAATCTTGCACAATGGGCGAAAGCCTGATGCAGCGACGCCGCGTGGGGGATGAAGGCCTTCGGGTTGTAAACCCCTTTCAGTAGGGACGAAAATGACGGTACCTACAGAAGAAGCTCCGGCCAACTACGTGCCAGCAGCCGCGGTAACACGTAGGGAGCAAGCGTTGTCCGGATTTATTGGGCGTAAAGAGCTCGTAGGTGGTTCCGTAAGTCGGATGTGAAAACTCAAGGCTCAA	Bacteria	Actinobacteriota	Acidimicrobiia	Microtrichales	Microtrichaceae	NA
cdc1933319ccb986d07d1933b85065d2	0	0	0	0	0	0	296	281	594	434	0	0	0	0	0	0	473	448	2526	ASV121	GCGAGAAAACTTTGCAATGTGCGAAAGCACGACAAGGTTAATCCGAGTGTTTTCTGCTAAAGAAATCTTTTGTCAGTCCTAAAAACACTGATGAATAAGGGGTGGGCAAGTTCTGGTGTCAGCCGCCGCGGTAAAACCAGCACCTCAAGTGGTCAGGAGGATTATTGGGCCTAAAGCATCCGTAGCCGGCTCTGTAAGTTTTCGGTTAAATCTATACGCTCAACGTATAGGCTGCCGGGA	Archaea	Crenarchaeota	Nitrososphaeria	Nitrosopumilales	Nitrosopumilaceae	Candidatus_Nitrosopumilus
c710c7e42040497f492deb85271625c7	0	0	0	0	0	0	308	402	751	342	0	0	0	0	0	0	415	304	2522	ASV122	TGGGGAATATTGGACAATGGGCGCAAGCCTGATCCAGCAATGCCGCGTGTGTGAAGAAGGCCTGAGGGTTGTAAAGCACTTTCAATAGAGACGAAAAGCTAGGGGTTAATAACCCCGAGTCTTGACTTAACCTATAGAAGAAGCACCGGCTAACTCCGTGCCAGCAGCCGCGGTAATACGGAGGGTGCAAGCGTTAATCGGAATTACTGGGCGTAAAGCGCTCGTAGGCGGTTTGTTAAG	Bacteria	Proteobacteria	Gammaproteobacteria	BD7-8	NA	NA
f3829339c4e00b5c7989dbc81af2e341	0	0	0	0	0	0	223	320	792	460	0	0	0	0	0	0	440	270	2505	ASV123	TGGGGAATATTGCGCAATGGAGGAAACTCTGACGCAGCAATACCGCGTGTGTGAAGAAGGCCTGCGGGTTGTAAAGCACTTTCAGTAGGGAGGAAAGGAGTAGTGTTAATAGCGCTGCTCTGTGACGTTACCTACAGAAGAAGCACCGGCTAACTCCGTGCCAGCAGCCGCGGTAATACGGAGGGTGCAAGCGTTAATCGGAATTACTGGGCGTAAAGCGCGCGTAGGCGGATTATTAAG	Bacteria	Proteobacteria	Gammaproteobacteria	NA	NA	NA
a182aef2e606b558c072516c40a996c6	0	0	0	0	0	0	16	135	1155	817	0	0	0	0	0	0	18	342	2483	ASV124	GCGCGAAAACTGCACAATGTGGGAAACCACGATGCGGGAAACCCGAGTGTCTGCGCAATGCGTAGACTGTCCTCAAGCGTTCATTGCTTGAGAAGAAAGTGCTGGGTAAGACGGGTGCCAGCCGCCGCGGTAATACCCGCAGCACAAGTGGTGGTCACTTTTATTGGGCCTAAAGCGTCCGTAGCCGGTTGAGTAAATGCCTGGGTAAATCGATGCGCTCAACGTATCGAACTCCGGGTA	Archaea	Thermoplasmatota	Thermoplasmata	NA	NA	NA
d33201743e1f3522d6b96fc37081e6df	0	0	0	0	9	0	0	8	330	1698	0	0	0	0	0	0	68	360	2473	ASV125	TGGGGAATATTGCACAATGGGCGCAAGCCTGATGCAGCCATGCCGCGTGTGTGAAGAAGGCCCTAGGGTTGTAAAGCACTTTCAGCAGTGAGGAAAGGTTGGCGATTAATACTCGTTAGCTGTGACGTTAACTGCAGAAGAAGCACCGGCTAACTCCGTGCCAGCAGCCGCGGTAATACGGAGGGTGCAAGCGTTAATCGGAATTACTGGGCGTAAAGCGCGCGTAGGTTGATTGGTCAG	Bacteria	Proteobacteria	Gammaproteobacteria	Oceanospirillales	Nitrincolaceae	Neptuniibacter
59fa2ec187b80ab0c7adfd413f9d2574	0	0	0	0	0	0	361	457	578	395	0	0	0	0	0	0	378	279	2448	ASV126	TGGGGAATCTTAGACAATGGGCGCAAGCCTGATCTAGCCATGCCGCGTGTGTGATGAAGGTCTTAGGATCGTAAAGCACTTTCGCCAGGGATGATAATGACAGTACCTGGTAAAGAAACCCCGGCTAACTCCGTGCCAGCAGCCGCGGTAATACGGAGGGGGTTAGCGTTGTTCGGAATTACTGGGCGTAAAGCGCGCGTAGGCGGATTGGAAAGTTGGGGGTGAAATCCCGGGGCTCAA	Bacteria	Proteobacteria	Alphaproteobacteria	Rhodobacterales	Rhodobacteraceae	NA
29544a346572331551c5ca35049a655a	0	0	0	0	0	0	385	443	527	434	0	0	0	5	0	0	351	288	2433	ASV127	TGGGGAATATTGGACAATGGGCGGAAGCCTGATCCAGCAACGCCGCGTGAGGGATGACGGCCTTCGGGTTGTAAACCTCTTTCAGCACCGACGAAGCGAGAGTGACGGTAGGTGCAGAAGAAGGACCGGCCAACTACGTGCCAGCAGCCGCGGTAATACGTAGGGTCCGAGCGTTGTCCGGAATTATTGGGCGTAAAGGGCTCGTAGGCGGTTTGTCGCGTCGGGAGTGAAAACCAGGTG	Bacteria	Actinobacteriota	Actinobacteria	Propionibacteriales	Nocardioidaceae	Nocardioides
cc35312f6045a95cd47dce701ea3db53	0	0	0	0	0	0	243	414	537	394	0	0	0	0	0	0	444	395	2427	ASV128	CAGGGAATATTGCACAATGGGCGAAAGCCTGATGCAGCAACGCCGCGTGCGGGATGAAGGCCTTCGGGTTGTAAACCGCTTTCAGTAGGGAAGAAATTGACGGTACCTACAGAAGAAGCCCCGGCCAACTACGTGCCAGCAGCCGCGGTAACACGTGGGGGGCAAGCGTTGTCCGGATTTATTGGGCGTAAAGGGCTCGTAGGCGGCTTGACAAGTCGGGCGTGAAAGCCCGGGGCTTAA	Bacteria	Actinobacteriota	Acidimicrobiia	Actinomarinales	NA	NA
6a293897c9fcbe545ae0546b83c93ac5	0	0	0	0	0	0	281	403	772	294	0	0	0	0	0	0	347	300	2397	ASV129	TAAGGAATATTGGACAATGGGCGCAAGCCTGATCCAGCCATCCCGCGTGCAGGATGACGGCCCTACGGGTTGTAAACTGCTTTTAGACAGGACGAAACGCCGTCATTTATGAAGGCCTGACGGTACTGTCAGAATAAGCACCGGCTAACTCCGTGCCAGCAGCCGCGGTAATACGGAGGGTGCAAGCGTTATCCGGAATCACTGGGTTTAAAGGGTGCGTAGGCGGCTAGATAAGTCAGA	Bacteria	Bacteroidota	Bacteroidia	Chitinophagales	Saprospiraceae	NA
1f03dce494400c77b20b4f2d14bc314a	0	0	0	0	0	0	230	462	573	439	0	0	0	0	0	0	324	366	2394	ASV130	TGAGGAATATTGGACAATGGGCACACGCCTGATCCAGCCATGCCGCGTGCAGGAAGACAGCCCTATGGGTTGTAAACTGCTTTTATACGGGAAGAATAAGGGATACGTGTATCCTGGTGACGGTACCGTAAGAATAAGGACCGGCTAACTCCGTGCCAGCAGCCGCGGTAATACGGAGGGTCCGAGCGTTATCCGGAATCATTGGGTTTAAAGGGTCCGCAGGCGGGCAATTAAGTCAGG	Bacteria	Bacteroidota	Bacteroidia	Flavobacteriales	Flavobacteriaceae	Eudoraea
76b5f5fe36eaf55fb483c0a5aab60d77	0	0	2378	0	0	0	0	0	0	0	0	0	0	0	0	0	0	0	0	ASV131	TGGGGAATATTGGACAATGGGGGCAACCCTGATCCAGCAATACCGCGTGTGTGAAGAAGGCCTGCGGGTTGTAAAGCACTTTCAGTAGGGAAGAAAAGCTGTCGGTTAATACCCGGCAGTGTTGACGTTACCTACAGAAGAAGCACCGGCTAACTCCGTGCCAGCAGCCGCGGTAATACGGAGGGTGCAAGCGTTAATCGGAATTACTGGGCGTAAAGCGCGCGTAGGCGGTTTGATTAG	Bacteria	Proteobacteria	Gammaproteobacteria	NA	NA	NA
7bf662dda79dae3a34738cd5195a37a9	243	134	1952	0	0	0	0	0	0	0	36	0	0	0	0	0	0	0	36	ASV132	TGGGGAATTTTCTGCAATGGGCGCAAGCCTGACAGAGCAATACCGCGTGAGGGAAGAAAGCCCACAGGGTTGTAAACCTCTTTTATCAAGGAAGAAGTTCTGACGTTACTTGATGAATAAGCATCGGCTAACTCCGTGCCAGCAGCCGCGGTAAGACGGGGGATGCAAGTGTTATCCGGAATCACTGGGCGTAAAGCGTTTGTAGGTGGTTTAGTAAGTCTATTGTTAAAGCTTGAAGCT	Bacteria	Cyanobacteria	Cyanobacteriia	Chloroplast	NA	NA
f9e851a8e828dafb5af0f54db7d69020	0	0	0	0	0	0	278	379	523	383	0	0	0	0	0	0	361	373	2297	ASV133	TGGGGAATATTGGACAATGGGCGCAAGCCTGATCCAGCAATACCGCGTGTGTGAAGAAGGCCTGAGGGTTGTAAAGCACTTTCAATAGAGACGAAAAGCCCAGGGTTAATACCCCTGTGTCTTGACTTAACCTATAGAAGAAGCACCGGCTAACTCCGTGCCAGCAGCCGCGGTAATACGGAGGGTGCAAGCGTTAATCGGAATTACTGGGCGTAAAGCGCTCGTAGGCGGTTTGTTAAG	Bacteria	Proteobacteria	Gammaproteobacteria	BD7-8	NA	NA
49482cef5e08de495c32607beac4b9af	0	0	0	57	630	116	248	337	149	281	0	0	0	0	0	18	210	195	2241	ASV134	TGGGGAATATTGCACAATGGGCGAAAGCCTGATGCAGCCATGCCGCGTGTGTGAAGAAGGCCTTCGGGTTGTAAAGCACTTTCAGTCAGGAGGAAAGGGTGTGAGTTAATACCTCACATCTGTGACGTTACTGACAGAAGAAGCACCGGCTAACTCCGTGCCAGCAGCCGCGGTAATACGGAGGGTGCGAGCGTTAATCGGAATTACTGGGCGTAAAGCGTACGCAGGCGGTTTGTTAAG	Bacteria	Proteobacteria	Gammaproteobacteria	Alteromonadales	Pseudoalteromonadaceae	Pseudoalteromonas
d3d9f88ea52e2b5573a67f5cdd992a6d	0	0	2198	0	0	0	0	0	0	0	0	0	0	20	0	0	0	0	20	ASV135	TGGGGAATATTGGACAATGGGCGCAAGCCTGATCCAGCAACGCCGCGTGAATGATGAAGGCCTTAGGGTTGTAAAATTCTTTCGCTAGGGAAGATAATGACTGTACCTAGTAAAGAAGCCCCGGCTAACTCCGTGCCAGCAGCCGCGGTAATACGGAGGGGGCTAGCGTTGTTCGGAATTACTGGGCGTAAAGCGTGCGTAGGCGGATCAATAAGTAAGGGGTGAAATCCCGAGGCTCAA	Bacteria	Proteobacteria	Alphaproteobacteria	Caulobacterales	Hyphomonadaceae	Litorimonas
d99dce82e29a7cddd5b733e441ecc4e1	0	0	0	0	0	42	57	208	363	636	0	0	0	0	0	0	554	349	2209	ASV136	TGGGGAATATTGCACAATGGGCGCAAGCCTGATGCAGCCATGCCGCGTGTGTGAAGAAGGCCTTCGGGTTGTAAAGCACTTTCAGTCAGGAGGAAAGGTTAGTCGTTAATACCGGCTAGCTGTGACGTTACTGACAGAAGAAGCACCGGCTAACTCCGTGCCAGCAGCCGCGGTAATACGGAGGGTGCGAGCGTTAATCGGAATTACTGGGCGTAAAGCGTACGCAGGCGGTTTGTTAAG	Bacteria	Proteobacteria	Gammaproteobacteria	Alteromonadales	Pseudoalteromonadaceae	Pseudoalteromonas
1ae9503fa10a292aa292513cbf2dc3cb	0	0	0	0	0	0	293	330	455	424	0	0	0	0	0	0	342	355	2199	ASV137	TGGGGAATCTTGGACAATGGGCGCAAGCCTGATCCAGCCATGCCGCGTGAGTGATGAAGGCCCTAGGGTCGTAAAGCTCTTTCGCCAGGGATGATAATGACAGTACCTGGTAAAGAAACCCCGGCTAACTCCGTGCCAGCAGCCGCGGTAATACGGAGGGGGTTAGCGTTGTTCGGAATTACTGGGCGTAAAGCGCACGTAGGCGGATCAGAAAGTTGGGGGTGAAATCCCGGGGCTCAA	Bacteria	Proteobacteria	Alphaproteobacteria	Rhodobacterales	Rhodobacteraceae	NA
3eae308e31c34281e182efff3d4ead1d	0	0	0	0	0	0	282	415	516	303	0	0	0	0	0	0	316	343	2175	ASV138	TGGGGAATCTTGCACAATGGGCGAAAGCCTGATGCAGCAACGCCGCGTGCGGGAAGACGGCCCTAGGGTTGTAAACCGCTTTCAGCAGGGAAGAAACTGACGGTACCTGCAGAAGAAGATGCGGCCAACTACGTGCCAGCAGCCGCGGTGACACGTAGGCATCAAGCGTTATCCGGATTTATTGGGCGTAAAGAGCTCGTAGGCGGTTCGGTAAGTCGGGTGTGAAAACTCTGGGCTCAA	Bacteria	Actinobacteriota	Acidimicrobiia	Microtrichales	Ilumatobacteraceae	Ilumatobacter
027f1b2639755b1701f75fc2532b04a3	0	0	0	0	0	0	254	300	566	323	0	0	0	0	0	0	426	301	2170	ASV139	TGGGGAATATTGGACAATGGGGGCAACCCTGATCCAGCAATGCCGCGTGTGTGAAGAAGGCCTGCGGGTTGTAAAGCACTTTCAGCAGGGAAGAATTACTCAAGGTTAATACCCTTGGGGGTTGACGTTACCTGCAGAAGAAGCACCGGCTAACTCCGTGCCAGCAGCCGCGGTAATACGGAGGGTGCAAGCGTTAATCGGAATTACTGGGCGTAAAGCGCGCGTAGGCGGTTCGGTAAG	Bacteria	Proteobacteria	Gammaproteobacteria	SZB50	NA	NA
fe313ad4aac8c5c28c985b704d6a66cd	0	0	0	0	0	0	390	335	453	271	0	0	0	0	0	0	371	314	2134	ASV140	TGGGGAATATTGCGCAATGGGCGGAAGCCTGACGCAGCCATGCCGCGTGTGTGAAGAAGGCTCTAGGGTTGTAAAGCACTTTCAGTAGGGAGAAAAAGCCAGTGGTTAATAGCTGCTGGTGTTGATGTTACCTACAGAAGAAGCACCGGCTAACTCCGTGCCAGCAGCCGCGGTAATACGGAGGGTGCGAGCGTTAATCGGAATTACTGGGCGTAAAGCGCGCGTAGGCGGTTTGTTAAG	Bacteria	Proteobacteria	Gammaproteobacteria	Cellvibrionales	BD2-7	NA
b946bdf70876c3b3549e5b3d71da911b	0	0	0	0	0	0	315	336	473	232	0	0	0	0	0	0	412	342	2110	ASV141	TGGGGAATATTGGACAATGGGGGCAACCCTGATCCAGCAATGCCGCGTGTGTGAAGAAGGCCTGCGGGTTGTAAAGCACTTTCAGTAGAGAAGAAAAGCTTACGGTTAATACCCGTGAGTCTTGACGTAACCTACAGAAGAAGCTCCGGCTAACTCCGTGCCAGCAGCCGCGGTAATACGGAGGGAGCGAGCGTTAATCGGAATTACTGGGCGTAAAGCGCGCGTAGGCGGCTTTGTAAG	Bacteria	Proteobacteria	Gammaproteobacteria	Steroidobacterales	Woeseiaceae	Woeseia
16c9052f57b34ca17c04d37ee9a27893	0	0	0	0	0	0	284	325	496	291	0	0	0	0	0	0	357	357	2110	ASV142	TGGGGAATCTTGCACAATGGGCGAAAGCCTGATGCAGCGACGCCGCGTGGGGGATGAAGGCCCTAGGGTCGTAAACCCCTTTCAGCAGGGACGAAAATGACGGTACCTGCAGAAGAAGCCCCGGCCAACTACGTGCCAGCAGCCGCGGTAAGACGTAGGGGGCGAGCGTTGTCCGGATTTATTGGGCGTAAAGGGCTCGTAGGTGGTTGCGTAAGTCGGATGTGAAAACTCAGGGCTCAA	Bacteria	Actinobacteriota	Acidimicrobiia	Microtrichales	Microtrichaceae	NA
896b26e9729e6b08ccc108e4da9b1c6d	0	2	0	0	0	0	0	0	0	0	2099	0	0	0	0	0	0	0	2099	ASV143	TCGGGAATATTGGACAATGGGGGCAACCCTGATCCAGCAATACCGCGTGTGTGAAGAAGGCCTGCGGGTTGTAAAGCACTTTCAATTGGGAAGAAAAATTTGAAGTTAATAGCTTTAGATCTTGACGTTACCAATACAAGAAGCACCGGCTAACTCCGTGCCAGCAGCCGCGGTAATACGGAGGGTGCAAGCGTTAATCGGAATTACTGGGCGTAAAGCGCGCGTAGGCGGTTAGGTCAG	Bacteria	Proteobacteria	Gammaproteobacteria	Granulosicoccales	Granulosicoccaceae	Granulosicoccus
63ad1ccb0f6deb9450db2811116c1f2b	0	0	0	0	0	0	239	322	586	345	0	0	0	0	0	0	318	289	2099	ASV144	TGGGGAATCTTGCGCAATGCGCGAAAGCGTGACGCAGCAACGCCGCGTGAGGGACGAAGGCTTTCGGGTCGTAAACCTCTTTCAGGAAGGACGAAGATTGGGCAGTTAATAGCTGTCCCGATTGACGGTACTTCCAAAAGAAGCCCCGGCTAACTACGTGCCAGCAGCCGCGGTAATACGTAGGGGGCTAGCGTTGTCCGGAATCATTGGGCGTAAAGCGCACGTAGGCGGCCCAGTAAG	Bacteria	Actinobacteriota	Thermoleophilia	Solirubrobacterales	67-14	NA
141bdeb175c3982926f136d78d2b63ad	0	0	0	0	0	0	239	401	526	288	0	0	0	0	0	0	370	253	2077	ASV145	TGAGGAATATTGGACAATGGGCGAAAGCCTGATCCAGCCATGCCGCGTGCAGGAAGACAGCCCTATGGGTCGTAAACTGCTTTTATACAGGAAGAATAAGGGGCACGTGTGCCCTGGTGACGGTACTGTAAGAATAAGGACCGGCTAACTCCGTGCCAGCAGCCGCGGTAATACGGAGGGTCCAAGCGTTATCCGGAATTATTGGGTTTAAAGGGTCCGCAGGCGGGCAATTAAGTCAGA	Bacteria	Bacteroidota	Bacteroidia	Flavobacteriales	Flavobacteriaceae	Muriicola
12c22e49d7c814492b7a40e3ee0d46ba	0	0	0	34	106	22	265	273	242	524	0	0	0	34	87	59	141	280	2067	ASV146	TGGGGAATCTTAGACAATGGGCGCAAGCCTGATCTAGCCATGCCGCGTGTGTGATGAAGGTCTTAGGATCGTAAAGCACTTTCGCCAGGGATGATAATGACAGTACCTGGTAAAGAAACCCCGGCTAACTCCGTGCCAGCAGCCGCGGTAATACGGAGGGGGTTAGCGTTGTTCGGAATTACTGGGCGTAAAGCGTACGTAGGCGGATTGGAAAGTTGGGGGTGAAATCCCAGGGCTCAA	Bacteria	Proteobacteria	Alphaproteobacteria	Rhodobacterales	Rhodobacteraceae	Sulfitobacter
2071882f4d4d8957f13ac043e341a2be	0	0	2067	0	0	0	0	0	0	0	0	0	0	0	0	0	0	0	0	ASV147	TCGAGAATCATTCACAATGGACGAAAGTCTGATGATGCAACGCCGCGTGGAGGATGAAGGCCCTAGGGTCGTAAACTCCTGTCATGTGAGAGTAAGGCATAGTCGGTTAAGAGCTAGCTATGTTTGATAGTATCACAAGAGGAAGGGACGGCTAACTTCGTGCCAGCAGCCGCGGTAATACGAAGGTCCCGAGCGTTATTCGGAATCACTGGGCGTAAAGAGTACGTAGGCGGTTTGGTA	Bacteria	Verrucomicrobiota	Verrucomicrobiae	Verrucomicrobiales	Rubritaleaceae	NA
b61f00e910c3645798dfaf24c6825825	0	0	0	0	0	0	204	370	509	266	0	0	0	0	0	0	407	288	2044	ASV148	TGAGGAATATTGGACAATGGGCGAAAGCCTGATCCAGCCATGCCGCGTGCAGGAAGACAGCCCTACGGGTCGTAAACTGCTTTTATACAGGAAGAATAAGGGGCACGTGTGCCCTGGTGACGGTACTGTAAGAATAAGGACCGGCTAACTCCGTGCCAGCAGCCGCGGTAATACGGAGGGTCCAAGCGTTATCCGGAATTATTGGGTTTAAAGGGTCCGCAGGCGGGCAATTAAGTCAGA	Bacteria	Bacteroidota	Bacteroidia	Flavobacteriales	Flavobacteriaceae	Muriicola
ebcd587bf5a27f71cfa790c2b724a25d	0	0	0	0	0	0	206	359	478	288	0	0	0	0	0	0	386	325	2042	ASV149	TGAGGAATATTGGACAATGGGCGAAAGCCTGATCCAGCCATGCCGCGTGCAGGAAGACGGCCTTACGGGTTGTAAACTGCTTTTATACAGGAAGAATAAGGGGCACGTGTGCCCTGGTGACGGTACTGTAAGAATAAGGACCGGCTAACTCCGTGCCAGCAGCCGCGGTAATACGGAGGGTCCAAGCGTTATCCGGAATTATTGGGTTTAAAGGGTCCGCAGGCGGGCAATTAAGTCAGA	Bacteria	Bacteroidota	Bacteroidia	Flavobacteriales	Flavobacteriaceae	NA
a1f5c58b5d88a555d650105109566e30	0	0	0	0	0	0	301	330	498	270	0	0	0	0	0	0	358	282	2039	ASV150	TGGGGAATATTGGACAATGGGGGCAACCCTGATCCAGCAATGCCGCGTGTGTGAAGAAGGCCTGCGGGTTGTAAAGCACTTTCAGTAGAGAAGAAAAGCTTACGGTTAATACCCGTGAGTCTTGACGTAACCTACAGAAGAAGCACCGGCTAACTCCGTGCCAGCAGCCGCGGTAATACGGAGGGTGCGAGCGTTAATCGGAATTACTGGGCGTAAAGCGCGCGTAGGCGGTTTTGTAAG	Bacteria	Proteobacteria	Gammaproteobacteria	Steroidobacterales	Woeseiaceae	Woeseia
18a31b1f6a07403fcbe5931bb44eed2c	0	0	0	0	0	0	262	319	440	243	0	0	0	0	0	0	452	322	2038	ASV151	TGGGGAATCTTGGACAATGGGGGAAACCCTGATCCAGCCATGCCGCGTGAATGATGAAGGCCTTAGGGTTGTAAAATTCTTTCGACAGGGAAGATAATGACGGTACCTGTTAAAGAAGCCCCGGCTAACTCCGTGCCAGCAGCCGCGGTAATACGGAGGGGGCTAGCGTTGTTCGGAATTACTGGGCGTAAAGCGTACGTAGGCGGACTATTAAGTTAGAGGTGAAATCCCGGGGCTCAA	Bacteria	Proteobacteria	Alphaproteobacteria	Caulobacterales	Hyphomonadaceae	Robiginitomaculum
fddc0853a747c49de0fd7a9bb49628c6	0	0	0	0	0	0	280	344	430	259	0	0	0	0	0	0	385	333	2031	ASV152	TGGGGAATATTGGACAATGGGCGCAAGCCTGATCCAGCAATGCCGCGTGTGTGAAGAAGGCCTGAGGGTTGTAAAGCACTTTCAATAGGGACGAAAAGCTCCGGATTAATACCCCGGAGTCTTGACTTTACCTATAGAAGAAGCACCGGCTAACTCCGTGCCAGCAGCCGCGGTAATACGGAGGGTGCAAGCGTTAATCGGAATTACTGGGCGTAAAGCGCTCGTAGGCGGTTTGTTAAG	Bacteria	Proteobacteria	Gammaproteobacteria	BD7-8	NA	NA
5020eba1dc3dbaf47b12a60b132b0b68	0	0	0	0	0	0	222	375	545	300	0	0	0	0	0	0	321	268	2031	ASV153	CAGGGAATCTTGCACAATGGGCGAAAGCCTGATGCAGCGACGCCGCGTGGGGGATGAAGGCCCTAGGGTCGTAAACCCCTTTCAGCAGGGACGAAAATGACGGTACCTGCAGAAGAAGGCCCGGCCAACTACGTGCCAGCAGCCGCGGTAAGACGTAGGGGCCAAGCGTTGTCCGGAATTATTGGGCGTAAAGAGCTCGTAGGCGGTTGCGTAAGTCGGATGTGAAAGCTCGGGGCTCAA	Bacteria	Actinobacteriota	Acidimicrobiia	Microtrichales	Microtrichaceae	NA
abdf06ce06f31c60701a5284743c76d7	0	0	0	0	0	0	272	342	391	249	0	0	0	0	0	0	433	334	2021	ASV154	TGAGGAATATTGGACAATGGAGGCAACTCTGATCCAGCCATGCCGCGTGCAGGAAGACTGCCCTATGGGTTGTAAACTGCTTTTATACAGGAAGAAACAGCTCTACGTGTAGAGCCTTGACGGTACTGTAAGAATAAGGATCGGCTAACTCCGTGCCAGCAGCCGCGGTAATACGGAGGATCCAAGCGTTATCCGGAATCATTGGGTTTAAAGGGTCCGTAGGTGGATAATTAAGTCAGA	Bacteria	Bacteroidota	Bacteroidia	Flavobacteriales	Flavobacteriaceae	Flavirhabdus
d61daa6b6b5961f476894c3f439274d9	0	0	0	0	0	0	340	368	448	252	0	0	0	0	0	0	344	246	1998	ASV155	TGGGGAATATTGCGCAATGGGCGAAAGCCTGACGCAGCAACGCCGCGTGTGGGATGACAGCTTTCGGGTTGTAAACCACTTTCAGTGACGACGAAAATGACGGTAGTCACAGAAGAAGGTCCGGCCAACTACGTGCCAGCAGCCGCGGTAACACGTAGGGACCAAGCGTTGTCCGGATTTATTGGGCGTAAAGAGCTCGTAGGCGGTTCCGTAAGTCGGATGTGAAAACTCAGGGCTCAA	Bacteria	Actinobacteriota	Acidimicrobiia	Microtrichales	Microtrichaceae	Sva0996_marine_group
c6537bbf826ff020079a0f02c81e6d92	0	0	0	0	0	0	235	359	529	274	0	0	0	0	0	0	342	258	1997	ASV156	CAGGGAATATTGCACAATGGGCGCAAGCCTGATGCAGCGACGCCGCGTGAGGGATGAAGGCTTTCGGGTTGTAAACCTCTTTCAGTGGGGAAGAAGCGCAAGTGACGGTACCCACACAAGAAGGCCCGGCCAACTACGTGCCAGCAGCCGCGGTAATACGTAGGGGCCAAGCGTTATCCGGAATCATTGGGCGTAAAGGGCTCGTAGGCGGCTTGGTAAGTCGGTCGTGAAATACCGAGG	Bacteria	Actinobacteriota	Acidimicrobiia	Actinomarinales	NA	NA
9dea64e7376d146bf8722bff5289aa78	0	0	0	0	0	0	218	319	355	293	0	0	0	0	0	0	454	356	1995	ASV157	TGGGGAATATTGCACAATGGGGGAAACCCTGATGCAGCCATGCCGCGTGTGTGAAGAAGGCCTTCGGGTTGTAAAGCACTTTCAGCGAGGAGGAAAGCTTAGTAGTTAATACCTGCTAGGTGTGACGTTACTCGCAGAAGAAGCACCGGCTAACTCCGTGCCAGCAGCCGCGGTAATACGGAGGGTGCGAGCGTTAATCGGAATTACTGGGCGTAAAGCGTACGCAGGCGGCCATTTAAG	Bacteria	Proteobacteria	Gammaproteobacteria	Alteromonadales	Pseudoalteromonadaceae	Psychrosphaera
05f88b48b0ef1a7d0f7bace8efbe68a2	0	0	0	0	0	0	250	351	420	275	0	0	0	0	0	0	344	341	1981	ASV158	TGGGGAATATTGGACAATGGGGGCAACCCTGATCCAGCAATGCCGCGTGTGTGAAGAAGGCCTGCGGGTTGTAAAGCACTTTCAGTAGAGAAGAAAAGCTTACGGCTAATACCTGTGAGTCTTGACGTTACCTACAGAAGAAGCACCGGCTAACTCCGTGCCAGCAGCCGCGGTAATACGGAGGGTGCAAGCGTTAATCGGAATTACTGGGCGTAAAGCGCGCGTAGGTGGTTTTGTAAG	Bacteria	Proteobacteria	Gammaproteobacteria	Steroidobacterales	Woeseiaceae	Woeseia
52bec542be45da841830b131b01d9331	0	0	0	0	0	0	245	306	539	299	0	0	0	0	0	0	330	191	1910	ASV159	TGGGGAATATTGCACAATGGGCGAAAGCCTGATGCAGCGATGCCGCGTGCGGGATGAAGGCCCTAGGGTTGTAAACCGCTTTCAGCAGGGAAGAAACTGACGGTACCTGCAGAAGAAGGTGCGGCCAACTACGTGCCAGCAGCCGCGGTGACACGTAGGCACCAAGCGTTGTCCGGATTTATTGGGCGTAAAGAGCTCGTAGGCGGTTCGGTAAGTCGGGTGTGAAAACTCTGGGCTCAA	Bacteria	Actinobacteriota	Acidimicrobiia	Microtrichales	Ilumatobacteraceae	Ilumatobacter
cd15c6ee847e94ac6c6cc07fffba1ee5	0	0	0	0	0	0	154	291	450	318	0	0	0	0	0	0	300	395	1908	ASV160	TGGGGAATATTGCGCAATGGGCGAAAGCCTGACGCAGCCATGCCGCGTGTGTGAAGAAGGCCCTCGGGTCGTAAAGCACTTTAAGCAGTGAGGAAAGGGCGAAGTTTAATACGCTTTGTCTGTGACGTTAGCTGCAGAATAAGCACCGGCTAACTCCGTGCCAGCAGCCGCGGTAATACGGAGGGTGCAAGCGTTAATCGGAATTACTGGGCGTAAAGCGCGCGTAGGTGGTTTGGTAAG	Bacteria	Proteobacteria	Gammaproteobacteria	Cellvibrionales	NA	NA
8643f40e26df68d78b521091ede5fe7a	0	0	1808	0	0	0	0	0	0	0	41	0	59	0	0	0	0	0	100	ASV161	TGGGGAATCTTGCGCAATGGGCGAAAGCCTGACGCAGCGATGCCGCGTGGGGGATGAAGGCCTTCGGGTCGTAAACCCCTTTCAGCAGGGACGAAAATGACGGTACCTGCAGAAGAAGCCCCGGCCAACTACGTGCCAGCAGCCGCGGTAACACGTAGGGGGCAAGCGTTGTCCGGATTTATTGGGCGTAAAGAGCTCGTAGGCTGTTCAGTAAGTCAGGTGTGAAAATCCAAGGCTCAA	Bacteria	Actinobacteriota	Acidimicrobiia	Microtrichales	Microtrichaceae	Sva0996_marine_group
55ae35c2e8cbddea42b88ea1db9df514	0	0	0	0	0	0	195	355	469	287	0	0	0	0	0	0	292	279	1877	ASV162	TGAGGAATATTGGACAATGGGCGGAAGCCTGATCCAGCCATGCCGCGTGCAGGAAGACTGCCCTATGGGTTGTAAACTGCTTTTGTACGGGAAGAAACCCATCTACGTGTAGGTGGCTGACGGTACCGTAAGAATAAGCATCGGCTAACTCCGTGCCAGCAGCCGCGGTAATACGGAGGATGCAAGCGTTATCCGGAATCATTGGGTTTAAAGGGTCCGTAGGTGGATCGGTCAGTCAGA	Bacteria	Bacteroidota	Bacteroidia	Flavobacteriales	Flavobacteriaceae	Winogradskyella
33deec44f1d1bd47740ecc42faccc704	0	0	0	0	0	0	197	314	449	259	0	0	0	0	0	0	306	336	1861	ASV163	TGGGGAATCTTGCACAATGGGCGCAAGCCTGATGCAGCAACGCCGCGTGCGGGAAGAAGGCCCTAGGGTTGTAAACCGCTTTCAGGAGGGAAGAAAATGACGGTACCTCCAGAAGAAGGTGCGGCCAACTACGTGCCAGCAGCCGCGGTGACACGTAGGCACCAAGCGTTATCCGGATTTATTGGGCGTAAAGAGCTCGTAGGCGGTTTGGTTAGTCGGGTGTGAAAACTCTGGGCTCAA	Bacteria	Actinobacteriota	Acidimicrobiia	Microtrichales	Ilumatobacteraceae	Ilumatobacter
08586ff4e72b65d0783fae56791ab7b0	0	0	0	0	0	0	308	323	476	303	0	0	0	0	0	0	298	148	1856	ASV164	TGGAGAATCTTGCCCAATGGGCGCAAGCCTGAGGCAGCCACGCCGCGTGGGGGAAGAAGGTCTTCGGATTGTAAACTCCTTTCAGCAGTGAAGAAGCGCAAGTGACGGTAACTGCAGAAGAAGGTCCGGCCAACTACGTGCCAGCAGCCGCGGTAATACGTAGGGACCAAGCGTTGTCCGGAATTATTGGGCGTAAAGCGCGCGTAGGCGGTCCGTTAAGTCGGATGTGAAATCCCAGGG	Bacteria	Actinobacteriota	Actinobacteria	Nitriliruptorales	Nitriliruptoraceae	NA
2cd07f59db2776c5857c654edaebd90c	0	0	0	0	0	0	232	273	369	273	0	0	0	0	0	0	382	325	1854	ASV165	TGAGGAATATTGCGCAATGGACGAAAGTCTGACGCAGCCACGCCGCGTGCAGGAAGACACCCCTCCGGGGCGTAAACTGCTTTTATATGGGAAGAACACCCTACTCGGTAGGGTCTGACGGTACCATACGAATAAGGACCGGCTAACTCCGTGCCAGCAGCCGCGGTAATACGGAGGGTCCAAGCGTTGTCCGGAATCACTGGGTGTAAAGGGTGCGCAGGCGGGCTTGTAAGTCAGAGG	Bacteria	Bacteroidota	Rhodothermia	Rhodothermales	Rhodothermaceae	NA
1ced8a3897beda45d165e1223ec18e35	0	0	0	0	0	0	278	324	364	293	0	0	0	0	0	0	366	220	1845	ASV166	TGGGGAATCTTAGACAATGGGCGAAAGCCTGATCTAGCCATGCCGCGTGAGTGATGAAGGCCTTAGGGTCGTAAAGCTCTTTCGCCAGGGATGATAATGACAGTACCTGGTAAAGAAACCCCGGCTAACTCCGTGCCAGCAGCCGCGGTAATACGGAGGGGGTTAGCGTTGTTCGGAATTACTGGGCGTAAAGCGCGCGTAGGCGGATCAGAAAGTTGGGGGTGAAATCCCAGGGCTCAA	Bacteria	Proteobacteria	Alphaproteobacteria	Rhodobacterales	Rhodobacteraceae	Roseobacter
b24296544e62c370999d2ea7f1f4e76c	0	0	0	0	0	0	196	330	499	255	0	0	0	0	0	0	288	266	1834	ASV167	TAGGGAATCTTGCGCAATGGGCGAAAGCCTGACGCAGCAACGCCGCGTGAGGGATGAAGGCTCTCGGGTTGTAAACCTCTTTCAGCAGGGACGAAAATGACGGTACCTGCAGAAGAAGCCCCGGCCAACTACGTGCCAGCAGCCGCGGTAACACGTAGGGGGCGAGCGTTGTCCGGATTTATTGGGCGTAAAGAGCTCGTAGGCGGTTCGGTAAGTCGGGTGTGAAAACTCAAGGCTCAA	Bacteria	Actinobacteriota	Acidimicrobiia	Microtrichales	Microtrichaceae	Sva0996_marine_group
04ce07080411e8036f605e6de5656a3b	0	0	0	0	0	0	243	314	420	237	0	0	0	0	0	0	350	268	1832	ASV168	TGGGGAATATTGGACAATGGGCGCAAGCCTGATCCAGCAATGCCGCGTGTGTGAAGAAGGCCTGCGGGTTGTAAAGCACTTTCAGTAGAGAAGAAAAGCTAAAGGTTAATACCCTTAAGTCTTGACGTAACCTACAGAAGAAGCACCGGCTAACTCCGTGCCAGCAGCCGCGGTAATACGGAGGGTGCAAGCGTTAATCGGAATTACTGGGCGTAAAGCGCGCGTAGGCGGCTCTGTTAG	Bacteria	Proteobacteria	Gammaproteobacteria	Steroidobacterales	Woeseiaceae	Woeseia
45f1610a4f7233862ad3df42600d3b8c	0	0	0	0	0	0	200	311	471	218	0	0	0	0	0	0	329	302	1831	ASV169	TGGGGAATATTGGACAATGGGCGCAAGCCTGATCCAGCAATACCGCGTGTGTGAAGAAGGGTTTCGGCTCGTAAAGCACTTTCAGTAGGGAGGAAAGGAATATAGTTAATACCTATGTTCTGTGACGTTACCTACAGAAGAAGCACCGGCTAACTCCGTGCCAGCAGCCGCGGTAATACGGAGGGTGCAAGCGTTAATCGGAATTACTGGGCGTAAAGCGCGCGTAGGCGGAATATTAAG	Bacteria	Proteobacteria	Gammaproteobacteria	Oceanospirillales	Kangiellaceae	Aliikangiella
80dd4091286e5f1c65dcb2f2ba020755	0	0	0	0	0	0	185	214	519	333	0	0	0	0	0	0	299	279	1829	ASV170	TGGGGAATATTGGACAATGGGCGCAAGCCTGATCCAGCAACGCCGCGTGGAGGACGAAGGCCTTCGGGTCGTAAACTCCTGTCAGTAGGGACGAAAAAGCAGAGTCGAACAGGCTCTGTCATTGACGGTACCTGCAGAGGAAGCCCCGGCTAACTCCGTGCCAGCAGCCGCGGTAATACGGAGGGGGCAAGCGTTATTCGGATTTACTGGGCGTAAAGGGCGTGTAGGCGGCTTGATAGG	Bacteria	Acidobacteriota	Thermoanaerobaculia	Thermoanaerobaculales	Thermoanaerobaculaceae	Subgroup_10
a65533e5f5ef977c58350275d3dbe8b2	0	0	0	0	0	0	201	235	416	325	0	0	0	0	0	0	325	319	1821	ASV171	TGGGGAATATTGGACAATGGGCGCAAGCCTGATCCAGCAATGCCGCGTGTGTGAAGAAGGCCTGCGGGTTGTAAAGCACTTTCAGTCGGGAAGAAAAGCTCAAGGTTAATACCCTTGGGTCTTGACGTTACTGACAGAAGAAGCACCGGCCAACTCCGTGCCAGCAGCCGCGGTAATACGGAGGGTGCAAGCGTTAATCGGAATTACTGGGCGTAAAGCGCACGCAGGTGGCTAGGTCAG	Bacteria	Proteobacteria	Gammaproteobacteria	EPR3968-O8a-Bc78	NA	NA
f07dd1533ea4e7038acb388a70dd8d52	0	0	0	0	0	0	53	158	713	618	0	0	0	0	0	0	119	160	1821	ASV172	GCGCGAAAACTGCACAATGTGGGAAATCACGATGCGGGAACCCCAAGTGTCTGCACAATGTGTAGACTGTCGTCAAGCGTTCATTGCTTGACAAGAAAGTGCTGGGTAAGACGGGTGCCAGCCGCCGCGGTAATACCCGCAGCACGAGTGGTGGTCACTATTATTGGGCCTAAAGCGTCCGTAGCCGGTCGCATAAATGCCTGGGTAAATCGATGCGCTCAACGTATCGACTTCCGGGTA	Archaea	Thermoplasmatota	Thermoplasmata	NA	NA	NA
1b571304c41308943ad5c56d68b8e11a	0	0	0	0	0	0	407	342	444	246	0	0	0	0	0	0	210	155	1804	ASV173	TAAAGAATCTTGCCCAATGGACGAAAGTCTGAGGCAGCCACGCCGCGTGCGGGAAGAAGGCTTTCTGAGTCGTAAACCGCTTTCAGCAGGGAAGAAGCGCAAGTGACGGTACCTGCAGAAGAAGCCCCGGCCAACTACGTGCCAGCAGCCGCGGTAATACGTAGGGGGCGAGCGTTGTCCGGAATCATTGGGCGTAAAGCGCGTGTAGGCGGTCCAGTTAGTCGGATGTGAAATCCTGAG	Bacteria	Actinobacteriota	Actinobacteria	Nitriliruptorales	Nitriliruptoraceae	NA
19f82a76bd94f7f1ea96d49d24c71c12	0	0	174	0	0	0	212	286	294	238	0	0	0	0	0	0	367	228	1625	ASV174	TGGGGAATCTTGCGCAATGGGCGAAAGCCTGACGCAGCGATGCCGCGTGGGGGATGAAGGCTCTCGGGTCGTAAACCCCTTTCAGCAGGGACGAAAATGACGGTACCTGCAGAAGAAGCCCCGGCCAACTACGTGCCAGCAGCCGCGGTAACACGTAGGGGGCGAGCGTTGTCCGGATTTATTGGGCGTAAAGAGCTCGTAGGCTGTTCAGTAAGTCAGGTGTGAAAACCCAAGGCTCAA	Bacteria	Actinobacteriota	Acidimicrobiia	Microtrichales	Microtrichaceae	Sva0996_marine_group
c4bc9440eee88efba238cd7bcdec69b7	0	0	0	0	0	0	244	312	285	247	0	0	0	0	0	0	410	285	1783	ASV175	TGGGGAATATTGGACAATGGGGGAAACCCTGATCCAGCAATGCCGCGTGTGTGAAGAAGGCCTGCGGGTTGTAAAGCACTTTCAGTAGGGAAGAAAACGCCAGGGTAAATAATCCTGGTGCTTGACGTTACCTACACAAGAAGCACCGGCTAACTCCGTGCCAGCAGCCGCGGTAATACGGAGGGTGCAAGCGTTAATCGGAATTACTGGGCGTAAAGAGCACGTAGGCGGTCCGGTCAG	Bacteria	Proteobacteria	Gammaproteobacteria	Thiohalorhabdales	Thiohalorhabdaceae	NA
c48c76e8bf7ace4c90b0dad76632f318	0	0	0	0	0	0	264	319	369	215	0	0	0	0	0	0	352	260	1779	ASV176	TGAGGAATATTGGACAATGGGCGAGGGCCTGATCCAGCCATGCCGCGTGCAGGAAGAATGCCCTATGGGTAGTAAACTGCTTTTATACGGGAAGAAAAAGGGGCACGTGTGCCCTGTTGACGGTACCGTAAGAATAAGGACCGGCTAACTCCGTGCCAGCAGCCGCGGTAATACGGAGGGTCCGAGCGTTATCCGGAATCATTGGGTTTAAAGGGTCCGTAGGCGGGCCGATAAGTCAGG	Bacteria	Bacteroidota	Bacteroidia	Flavobacteriales	Flavobacteriaceae	Maribacter
4c7990348a90b9eb0d8734f864efd114	0	0	0	0	0	0	228	261	448	231	0	0	0	0	0	0	349	262	1779	ASV177	TGAGGAATATTGGACAATGGGCGGAAGCCTGATCCAGCCATGCCGCGTGCAGGAAGACTGCCCTATGGGTTGTAAACTGCTTTTATACGGGAAGAAACCTCCCCTCGTGAGGGGATTTGACGGTACCGTAAGAATAAGGACCGGCTAACTCCGTGCCAGCAGCCGCGGTAATACGGAGGGTCCGAGCGTTATCCGGAATCATTGGGTTTAAAGGGTCCGTAGGCGGGTAGTTAAGTCAGT	Bacteria	Bacteroidota	Bacteroidia	Flavobacteriales	Flavobacteriaceae	NA
cfdd8351eee99564427f47226b2061a9	0	0	0	0	0	0	265	313	370	242	0	0	0	0	0	0	306	277	1773	ASV178	TCGGGAATATTGGACAATGGGGGCAACCCTGATCCAGCCATGCCGCGTGTGTGAAGAAGGCCTTCGGGTTGTAAAGCACTTTCAGTAGTGAGAAAGGGGAGATGGTTAATAACCATTTTCATTGATGTTAGCTACAGAAGCAGCACCGGCTAACTCCGTGCCAGCAGCCGCGGTAATACGGAGGGTGCAAGCGTTAATCGGAATTACTGGGCGTAAAGCGCGCGTAGGCGGTTTGGTAAG	Bacteria	Proteobacteria	Gammaproteobacteria	Oceanospirillales	Pseudohongiellaceae	Pseudohongiella
168f059ce852caf4d416dc97f6e40419	0	0	0	0	0	0	525	342	429	169	0	0	0	0	0	0	176	125	1766	ASV179	TGGGGAATATTGGACAATGGGCGAAAGCCTGATCCAGCAACGCCGCGTGAGGGATGACGGCCTTCGGGTTGTAAACCTCTTTCAGCTCCGACGAAGCGCAAGTGACGGTAGGAGCAGAAGAAGCACCGGCCAACTACGTGCCAGCAGCCGCGGTAATACGTAGGGTGCGAGCGTTGTCCGGAATTATTGGGCGTAAAGGGCTCGTAGGCGGTTTGTCGCGTCGGGAGTGAAAACACAGGG	Bacteria	Actinobacteriota	Actinobacteria	Propionibacteriales	Nocardioidaceae	Nocardioides
721701de6d16f8848ae1d930c54c50e7	0	0	0	0	0	0	286	340	363	199	0	0	0	5	0	0	257	297	1747	ASV180	TGGGGAATATTGGACAATGGGCGCAAGCCTGATCCAGCAATACCGCGTGTGTGAAGAAGGCTCTAGGGTCGTAAAGCACTTTCAGTAGGGAGGAAAGGGATGTAGTTAATACCTGCATTCTGTGACGTTACCTACAGAAGAAGCACCGGCTAACTCCGTGCCAGCAGCCGCGGTAATACGGAGGGTGCAAGCGTTAATCGGAATTACTGGGCGTAAAGCGCGCGTAGGCGGATTGTTAAG	Bacteria	Proteobacteria	Gammaproteobacteria	Oceanospirillales	Kangiellaceae	Aliikangiella
5a9f1d8d8e3772ac62fe74d28dec2217	0	0	0	0	0	0	167	148	451	296	0	0	0	0	0	0	432	249	1743	ASV181	GCGAGAAAACTTTGCAATGTGCGAAAGCACGACAAGGTTAATCCGAGTGGTTTCTGCTAAAGGAACCTTTTGTCGGTCCTAGAAACACCGATGAATAAGGGGTGGGCAAGTTCTGGTGTCAGCCGCCGCGGTAAAACCAGCACCTCAAGTGGTCAGGATGATTATTGGGCCTAAAGCATCCGTAGCCGGCTCTGTAAGTTTTCGGTTAAATCTGTACGCTTAACGTACAGGCTGCCGGGA	Archaea	Crenarchaeota	Nitrososphaeria	Nitrosopumilales	Nitrosopumilaceae	Candidatus_Nitrosopumilus
2e8cc7de59d8fb9fe2b49c5a91da834c	0	0	0	0	0	0	207	291	433	223	0	0	0	0	0	0	328	260	1742	ASV182	TGGGGAATATTGGACAATGGGCGCAAGCCTGATCCAGCAATGCCGCGTGTGTGAAGAAGGCCTGCGGGTTGTAAAGCACTTTCAGTAGAGAAGAAAAGCTAAAGGTTAATACCCTTTAGTCTTGACGTAACCTACAGAAGAAGCACCGGCTAACTCCGTGCCAGCAGCCGCGGTAATACGGAGGGTGCAAGCGTTAATCGGAATTACTGGGCGTAAAGCGCGCGTAGGCGGCTCTGTGAG	Bacteria	Proteobacteria	Gammaproteobacteria	Steroidobacterales	Woeseiaceae	Woeseia
f575c3be35912c53474e98893ac77b4f	0	0	0	0	0	0	298	262	427	200	0	0	0	0	0	0	282	267	1736	ASV183	TGGGGAATCTTAGACAATGGGCGCAAGCCTGATCTAGCCATGCCGCGTGTGTGATGAAGGCCCTAGGGTCGTAAAGCACTTTCGCCAGGGATGATAATGACAGTACCTGGTAAAGAAACCCCGGCTAACTCCGTGCCAGCAGCCGCGGTAATACGGAGGGGGTTAGCGTTGTTCGGAATTACTGGGCGTAAAGCGTACGTAGGCGGATCAGAAAGTAGGGGGTGAAATCCCAGGGCTCAA	Bacteria	Proteobacteria	Alphaproteobacteria	Rhodobacterales	Rhodobacteraceae	Sulfitobacter
bda419a2f7235c03666ec95e28ad3dcb	0	0	0	0	0	0	162	281	477	281	0	0	0	0	0	0	286	240	1727	ASV184	TGGGGAATATTGCGCAATGGGCGAAAGCCTGACGCAGCGACGCCGTGTGTGGGAGGAAGCCTTTCGGGGTGTAAACCACTGTCAGAGGGGAAGAACAGCGTCCATGTCGAATAGGCATGGCGTTTGACGGTACCCTCAAAGGAAGCGCCGGCTAACTCCGTGCCAGCAGCCGCGGTAAGACGGAGGGCGCAAGCGTTGTTCGGAATTACTGGGCGTAAAGCGCGGGCAGGTGGTCCGTTA	Bacteria	Gemmatimonadota	BD2-11_terrestrial_group	NA	NA	NA
e35319c8ebd7c902b8b393d177d22c9e	0	0	0	0	0	0	268	353	501	214	0	0	0	0	0	0	236	151	1723	ASV185	TAAGGAATATTGGACAATGGGCGGAAGCCTGATCCAGCCATCCCGCGTGCAGGAAGACGGCCCTCTGGGTTGTAAACTGCTTTTACGGGGGAAGAAACCCCTGCCATCTGGCGGGGCTGACGGTACCCCGGGAATAAGCACCGGCTAACTCCGTGCCAGCAGCCGCGGTAATACGGAGGGTGCGAGCGTTATCCGGAATCACTGGGTTTAAAGGGTGCGTAGGCGGCCCGTTAAGTCAGG	Bacteria	Bacteroidota	Bacteroidia	Chitinophagales	Saprospiraceae	Phaeodactylibacter
47920ce42697db9b53c549088aaef581	0	0	0	0	0	0	175	237	400	227	0	0	0	0	0	0	403	268	1710	ASV186	TGAGGAATATTGGGCAATGGGCGCAAGCCTGACCCAGCCACGCCGCGTGAGTGATGAAGGCCTTCGGGTCGTAAAGCTCTGTGGGGAGGGACGAAAAATTTCCATTCGAATAGGGTGGAGACTTGACGGTACCTCCTTAGCAAGCACCGGCTAACTCTGTGCCAGCAGCCGCGGTAATACAGAGGGTGCGAACGTTGCTCGGATTTACTGGGCGTAAAGCGCGTGTAGGCGGACTCGCAA	Bacteria	Myxococcota	Polyangia	Polyangiales	Sandaracinaceae	NA
883772d8aad0d1db43a9ca83f66e62af	0	0	0	0	0	0	129	351	480	208	0	0	0	0	0	0	292	243	1703	ASV187	TGAGGAATATTGGACAATGGGCGAAAGCCTGATCCAGCCATGCCGCGTGCAGGAAGACGGCCCTACGGGTTGTAAACTGCTTTTATACAGGAAGAATAAGGGGCACGTGTGCCCTGGTGACGGTACTGTAAGAATAAGGACCGGCTAACTCCGTGCCAGCAGCCGCGGTAATACGGAGGGTCCAAGCGTTATCCGGAATTATTGGGTTTAAAGGGTCCGCAGGCGGGCAATTAAGTCAGA	Bacteria	Bacteroidota	Bacteroidia	Flavobacteriales	Flavobacteriaceae	NA
4843c77ebc809daa9c72e5c8129cf261	0	0	0	0	0	0	564	372	334	114	0	0	0	0	0	0	192	123	1699	ASV188	TGGGGAATCTTAGACAATGGGCGCAAGCCTGATCTAGCCATGCCGCGTGAGTGACGAAGGCCCTAGGGTCGTAAAGCTCTTTCGCTGGGGAAGATAATGACTGTACCCAGTAAAGAAGTCCCGGCTAACTCCGTGCCAGCAGCCGCGGTAATACGGAGGGGACTAGCGTTGTTCGGAATTACTGGGCGTAAAGCGCACGTAGGCGGACATTTAAGTCAGAGGTGAAATCCCAGGGCTCAA	Bacteria	Proteobacteria	Alphaproteobacteria	Rhodobacterales	Rhodobacteraceae	NA
50130b3defb13a66edb68098508791ec	0	0	0	0	0	0	169	314	409	168	0	0	0	0	0	0	415	221	1696	ASV189	TGAGGAATATTGGACAATGGGCGCAAGCCTGATCCAGCCATGCCGCGTGCAGGAAGACTGCCCTATGGGTTGTAAACTGCTTTTATACAGGAAGAAACCCACCTACGTGTAGGTGGCTGACGGTACTGTAAGAATAAGGATCGGCTAACTCCGTGCCAGCAGCCGCGGTAATACGGAGGATCCAAGCGTTATCCGGAATCATTGGGTTTAAAGGGTCCGTAGGTGGATTATTAAGTCAGA	Bacteria	Bacteroidota	Bacteroidia	Flavobacteriales	Flavobacteriaceae	Winogradskyella
e62827da72e3d47451943d1181bfdf4c	0	0	0	0	0	0	180	0	201	487	0	0	0	0	0	0	185	638	1691	ASV190	TGGGGAATATTGCACAATGGGCGCAAGCCTGATGCAGCCATACCGCGTGTGTGAAGAAGGCTTTCGGGTCGTAAAGCACTTTCAGCAGTGAGGAAAGGAACGTAGTTAATACCTGCGTTCTGTGACGTTAACTGCAGAAGAAGCACCGGCTAACTCCGTGCCAGCAGCCGCGGTAATACGGAGGGTGCAAGCGTTAATCGGAATTACTGGGCGTAAAGCGCGCGTAGGTGGTTCAGTCAG	Bacteria	Proteobacteria	Gammaproteobacteria	Oceanospirillales	Nitrincolaceae	NA
b2c8d2dc6f7e4a028a81b9a9de23fee1	0	0	0	0	0	0	189	259	343	266	0	0	0	0	0	0	301	314	1672	ASV191	TGAGGAATATTGGACAATGGGCGAAAGCCTGATCCAGCCATGCCGCGTGCAGGAAGACAGCCCTATGGGTCGTAAACTGCTTTTATACGGGAAGAATAAGGGGCACGTGTGCCCCGGTGACGGTACCGTAAGAATAAGGACCGGCTAACTCCGTGCCAGCAGCCGCGGTAATACGGAGGGTCCAAGCGTTATCCGGAATTATTGGGTTTAAAGGGTCCGCAGGCGGGCAATTAAGTCAGA	Bacteria	Bacteroidota	Bacteroidia	Flavobacteriales	Flavobacteriaceae	Muriicola
84a043bf65f18210ef585199f0d8b899	0	0	0	0	0	0	255	341	387	253	0	0	0	0	0	3	273	158	1670	ASV192	TGGGGAATCTTGCGCAATGGGCGAAAGCCTGACGCAGCGACGCCGCGTGCGGGAAGACGGCCTTCGGGTTGTAAACCGCTTTCAGCAGGGACGAAATTGACGGTACCTGCAGAAGAAGCTCCGGCCAACTACGTGCCAGCAGCCGCGGTAAGACGTAGGGGGCGAGCGTTGTCCGGAATCATTGGGCGTAAAGGGCTCCTAGGTGGTTCAGTAAGTCGACTGTGAAAATCCAAGGCTCAA	Bacteria	Actinobacteriota	Acidimicrobiia	Microtrichales	NA	NA
7214847a94541f10ebf996d8a71e4fe9	0	0	0	0	0	0	245	298	381	225	0	0	0	0	0	0	285	215	1649	ASV193	TGAGGAATATTGCACAATGGGGGCAACCCTGATGCAGCAACGCCGCGTGAAGGATGAAGGCTTTCGAGTTGTAAACTTCTTTTCTGTGGGAAGAGAGCGGACGGTACCACAGGAATAAGACACGGCTAACTACGTGCCAGCAGCCGCGGTAACACGTAGGTGTCGAGCGTTATCCGGAATTACTGGGCGTAAAGGGCGCGCAGGCGGCTGTACAAGTCTGACGTGAAAGCTCCCGGCTTA	Bacteria	Chloroflexi	Anaerolineae	Caldilineales	Caldilineaceae	NA
e85cd6577480e3329ec0b20a1492186a	0	0	0	0	0	0	214	312	337	246	0	0	0	0	0	0	307	230	1646	ASV194	TAGGGAATCTTGCGCAATGGGCGAAAGCCTGACGCAGCAACGCCGCGTGGGGGATGAAGGCCTTCGGGTCGTAAACCCCTTTCAGCAGGGACGAAAATGACGGTACCTGCAGAAGAAGGTCCGGCCAACTACGTGCCAGCAGCCGCGGTAATACGTAGGGACCAAGCGTTGTCCGGAATTATTGGGCGTAAAGAGCTCGTAGGCGGTTCGGTAAGTCGGGTGTGAAAATCCAGGGCTCAA	Bacteria	Actinobacteriota	Acidimicrobiia	Microtrichales	Microtrichaceae	Sva0996_marine_group
0e7f1434e9620b78e5175b57e220b6f6	0	0	0	0	0	0	189	283	453	201	0	0	0	0	0	0	319	197	1642	ASV195	TGGGGAATATTGGACAATGGGCGAAAGCCTGATCCAGCAATGCCGCGTGTGTGAAGAAGGCCCTAGGGTTGTAAAGCACTTTCAGTTGGGAAGAAACGCAGGGTGATAATACCACCCTGTAATGACGTTACCGACACAAGAAGCACCGGCTAACTCCGTGCCAGCAGCCGCGGTAATACGGAGGGTGCAAGCGTTAATCGGAATTACTGGGCGTAAAGGGCGCGTAGGTGGTTCTGTAAG	Bacteria	Proteobacteria	Gammaproteobacteria	Nitrosococcales	Nitrosococcaceae	AqS1
8b65779d01141e83089be5c787ee1460	0	0	0	0	0	0	223	241	377	190	0	0	0	0	0	0	350	245	1626	ASV196	TAGGGAATCTTGGTCAATGGGCGAAAGCCTGAACCAGCGATGCCGCGTGTGCGAAGAAGGCCCTAGGGTTGTAAAGCACTTTCAGTCGCGAAGAAAAGCTTACCGTTAATAACGGTGAGTCTTGACGTTAACGACAGAAGAAGATCCGGCTAACTCCGTGCCAGCAGCCGCGGTAATACGGAGGGATCGAACGTTAATCGGAATTACTGGGCGTAAAGCGCGCGTAGGCGGTTTGATAAG	Bacteria	Proteobacteria	Gammaproteobacteria	KI89A_clade	NA	NA
3c5c5ede8e0cbccaf00fd9e8970de6af	0	0	0	715	308	49	245	198	0	0	0	0	0	21	52	31	0	0	1619	ASV197	TGAGGAATATTGGACAATGGGCGGGAGCCTGATCCAGCCATGCCGCGTGCAGGAAGACGGTCCTATGGATTGTAAACTGCTTTTGTACGGGAAGAACAAGGGGCACGTGTGCCCTTCTGACGGTACCGTAAGAATAAGGATCGGCTAACTCCGTGCCAGCAGCCGCGGTAATACGGAGGATCCGAGCGTTATCCGGAATCATTGGGTTTAAAGGGTCCGTAGGCGGGCCATTAAGTCAGG	Bacteria	Bacteroidota	Bacteroidia	Flavobacteriales	Flavobacteriaceae	Arenibacter
9820439900748a8e3f77b84701524c2f	0	0	0	117	215	699	0	0	0	0	0	0	0	300	237	45	6	0	1619	ASV198	TGGGGAATATTGGACAATGGGCGCAAGCCTGATCCAGCCATGCCGCGTGTGTGAAGAAGGCCTTAGGGTTGTAAAGCACTTTCAGGAGTGAGGAAGGGTGATTTGTTAATACCAGATTACTTTGACGTTAGCTCCAGAAGAAGCACCGGCTAACTCTGTGCCAGCAGCCGCGGTAATACAGAGGGTGCAAGCGTTAATCGGAATTACTGGGCGTAAAGCGCGCGTAGGTGGTTTGTTAAG	Bacteria	Proteobacteria	Gammaproteobacteria	Oceanospirillales	Marinomonadaceae	Marinomonas
d5f820c107f73d2638a1de86ef8afdbe	0	0	0	0	0	0	217	281	434	204	0	0	0	0	0	0	226	255	1617	ASV199	TGGGGAATCTTAGACAATGGGGGAAACCCTGATCTAGCCATGCCGCGTGAGTGACGAAGGCCCTAGGGTCGTAAAGCTCTTTCGCCAGGGAAGATAATGACGGTACCTGGTAAAGAAGTCCCGGCTAACTCCGTGCCAGCAGCCGCGGTAATACGGAGGGGACTAGCGTTGTTCGGAATTACTGGGCGTAAAGCGCGCGTAGGCGGATTGGAAAGTATGGGGTGAAATCCCAGGGCTCAA	Bacteria	Proteobacteria	Alphaproteobacteria	Rhodobacterales	Rhodobacteraceae	NA
d4903cebfe1b6efab3b61d6cd0e1684c	0	0	0	0	0	0	205	224	460	167	0	0	0	0	0	0	323	233	1612	ASV200	TGGGGAATATTGGACAATGGGCGCAAGCCTGATCCAGCAATGCCGCGTGTGTGAAGAAGGCCTGAGGGTTGTAAAGCACTTTCAATAGAGACGAAAAGCACAGGATTAATACTCCTGTGTCTTGACTTAACCTATAGAAGAAGCACCGGCTAACTCCGTGCCAGCAGCCGCGGTAATACGGAGGGTGCAAGCGTTAATCGGAATTACTGGGCGTAAAGCGCTCGTAGGCGGTTTGTTAAG	Bacteria	Proteobacteria	Gammaproteobacteria	BD7-8	NA	NA
e477da63881f242caf9e93f84c846f44	0	0	0	0	0	0	187	278	493	240	0	0	0	0	0	0	245	163	1606	ASV201	TGAGGAATATTGCGCAATGGAGGAAACTCTGACGCAGCCACGCCGCGTGCAGGAAGACACCCCTCAGGGGCGTAAACTGCTTTTATACGGGAAGAACACCCTCTTCTGGAGGGTCTGACGGTACCGTACGAATAAGGACCGGCTAACTCCGTGCCAGCAGCCGCGGTAATACGGAGGGTCCAAGCGTTGTCCGGAATCACTGGGTGTAAAGGGTGCGTAGGCGGGCGTGTAAGTCAGGGG	Bacteria	Bacteroidota	Rhodothermia	Rhodothermales	Rhodothermaceae	Rubrivirga
0d379d2e7e1438100cd75832a3633b30	0	0	0	0	0	0	193	288	387	229	0	0	0	0	0	0	260	218	1575	ASV202	TGGGGAATCTTGCGCAATGGGCGAAAGCCTGACGCAGCAACGCCGCGTGCGGGAAGACGGCCTTCGGGTTGTAAACCGCTTTCAGCAGGGACGAAATTGACGGTACCTGCAGAAGAAGCTCCGGCCAACTACGTGCCAGCAGCCGCGGTAAGACGTAGGGGGCGAGCGTTGTCCGGAATCATTGGGCGTAAAGGGCTCCTAGGCGGTTCAGTAAGTCGACTGTGAAAATCCAAGGCTCAA	Bacteria	Actinobacteriota	Acidimicrobiia	Microtrichales	NA	NA
55c3caa79897b9ea5ae0c6159b07cb44	0	0	0	25	52	521	0	0	0	0	0	0	0	583	129	261	0	0	1571	ASV203	TGGGGAATATTGCACAATGGGCGCAAGCCTGATGCAGCCATGCCGCGTGTGTGAAGAAGGCTTTCGGGTTGTAAAGCACTTTCAGCGAGGAGGAAAGGTTGTACTTTAATAGAGTGCAGCTGTGACGTTACTCGCAGAAGAAGCACCGGCTAACTCCGTGCCAGCAGCCGCGGTAATACGGAGGGGGTTAGCGTTGTTCGGAATTACTGGGCGTAAAGCGTACGTAGGCGGATCAGAAAG	Bacteria	Proteobacteria	Gammaproteobacteria	NA	NA	NA
b5cd4d010759c5071d541d417a7e93fb	0	0	0	0	0	9	166	216	649	238	0	0	0	0	0	0	112	178	1568	ASV204	TGGAGAATCTTGCACAATGGGCGCAAGCCTGATGCAGCCACGCCGCGTGAGGGAAGAAGGCTTTAGAGTTGTAAACCTCTTTCAGCAGTGAAGAAGCGCAAGTGACGGTAACTGCAGAAGAAGCCCCGGCCAACTACGTGCCAGCAGCCGCGGTAATACGTAGGGGGCAAGCGTTGTCCGGAATTATTGGGCGTAAAGAGCATGTAGGCGGTCCCGTAAGTCGGATGTGAAATCTCAGGG	Bacteria	Actinobacteriota	Actinobacteria	Nitriliruptorales	Nitriliruptoraceae	NA
4a0b598a90c9adebb859717ce35b97a0	0	0	0	0	0	0	183	275	341	207	0	0	0	0	0	0	283	266	1555	ASV205	TGGGGAATATTGGACAATGGGCGCAAGCCTGATCCAGCAATGCCGCGTGTGTGAAGAAGGCCTGAGGGTTGTAAAGCACTTTCAATAGGGACGAAAAGCTCCGGGTTAATACCCCGGAGTCTTGACTTTACCTATAGAAGAAGCACCGGCTAACTCCGTGCCAGCAGCCGCGGTAATACGGAGGGTGCAAGCGTTAATCGGAATTACTGGGCGTAAAGCGCTCGTAGGCGGTTTGTTAAG	Bacteria	Proteobacteria	Gammaproteobacteria	BD7-8	NA	NA
e86140d05915ffe2bd06b85f212fe232	0	0	0	0	0	0	151	168	408	200	0	0	0	0	0	0	387	230	1544	ASV206	TGGGGAATTTTGGACAATGGGGGCAACCCTGATCCAGCCATGCCGCGTGAGTGAAGAAGGCCTTCGGGTTGTAAAGCTCTTTCAGCCGGAACGAAACGGTTACAGTTAATACCTGTGACTACTGACGGTACCGGAAGAAGAAGCACCGGCTAACTACGTGCCAGCAGCCGCGGTAATACGTAGGGTGCGAGCGTTAATCGGAATTACTGGGCGTAAAGCGTGCGCAGGTGGCTTTGTAAG	Bacteria	Proteobacteria	Gammaproteobacteria	Burkholderiales	Nitrosomonadaceae	Nitrosospira
a1db26966670659723ef5296d8a0aa76	0	0	0	0	0	0	157	241	453	281	0	0	0	0	0	0	263	144	1539	ASV207	TGAGGAATATTGCGCAATGGGCGAAAGCCTGACGCAGCCACGCCGCGTGGAGGAAGACACCCCTACGGGGCGTAAACTCCTTTTATGTGAGAAGAAATTCCCTTTTGGGGAGCTGACGGTATCACATGAATAAGCACCGGCTAACTCCGTGCCAGCAGCCGCGGTAATACGGAGGGTGCAAGCGTTGTCCGGAATCACTGGGTGTAAAGGGTGTGTAGGCGGGCTTGTAAGTCAGAGGTG	Bacteria	Bacteroidota	Rhodothermia	Rhodothermales	Rhodothermaceae	NA
8778bc503a13673c83417ffe8f645176	0	0	0	0	0	0	161	187	404	250	0	0	0	0	0	0	281	243	1526	ASV208	TGGGGAATCTTGCGCAATGGGCGAAAGCCTGACGCAGCAACGCCGCGTGAGCGATGAAGGCCTTCGGGTCGTAAAGCTCTGTCAAGTGGGAAGAACACAATGACGGTACCACTAGAGGAAGCCCCGGCTAACTTCGTGCCAGCAGCCGCGGTAATACGAAGGGGGCAAGCGTTGTTCGGAATTATTGGGCGTAAAGCGTATGTAGGTGGTCTTTCAAGTCAGGCGTGCAAGCCCTCGGCT	Bacteria	Nitrospinota	Nitrospinia	Nitrospinales	Nitrospinaceae	Nitrospina
881e27698eb1bb8152e3dced6ebda055	0	0	0	0	0	0	204	242	369	161	0	0	0	0	0	0	336	209	1521	ASV209	TGGGGAATATTGGACAATGGGGGCAACCCTGATCCAGCAATGCCGCGTGTGTGAAGAAGGCCTGCGGGTTGTAAAGCACTTTCAGTAGAGAAGAAAAGCCTAAGGTTAATACCCTTGAGTCTTGACGTAACCTACAGAAGAAGCACCGGCTAACTCCGTGCCAGCAGCCGCGGTAATACGGAGGGTGCAAGCGTTAATCGGAATTACTGGGCGTAAAGCGCGCGTAGGCGGTTTTGTAAG	Bacteria	Proteobacteria	Gammaproteobacteria	Steroidobacterales	Woeseiaceae	Woeseia
1a4d2ee12798224ae70518a1551ec3c3	0	0	0	0	0	0	0	0	0	0	0	0	0	1430	0	91	0	0	1521	ASV210	TGGGGAATATTGCACAATGGGCGCAAGCCTGATGCAGCCATGCCGCGTGTGTGAAGAAGGCTTTCGGGTTGTAAAGCACTTTCAGCGAGGAGGAAAGGTTCTACTTTAATAGAGTGCAGCTGTGACGTTACTCGCAGAAGAAGCACCGGCTAACTCCGTGCCAGCAGCCGCGGTAATACGGAGGGTGCGAGCGTTAATCGGAATTACTGGGCGTAAAGCGCGCGTAGGCGGTTAATTAAG	Bacteria	Proteobacteria	Gammaproteobacteria	Alteromonadales	Psychromonadaceae	Psychromonas
e03db7584736098232d00419a6e9d29d	0	0	0	0	0	0	201	211	319	192	0	0	0	0	0	0	290	307	1520	ASV211	TCGGGAATTTTGGGCAATGGGCGAAAGCCTGACCCAGCAACGCCGCGTGAAGGATGAAGTCTCTAGGGATGTAAACTTCGAAATTATAGGAAGAATCAATGACGGTACTATAAGTAAGCTCCGGCTAACTACGTGCCAGCAGCCGCGGTAATACGTAGGGGGCAAGCGTTGTTCGGATTTACTGGGCGTAAAGGGTGCGTAGGCGGCGCGACAAGTTACTTGTGAAATCTCCGGGCTTAA	Bacteria	Acidobacteriota	Blastocatellia	Blastocatellales	Blastocatellaceae	Blastocatella
a1a03ced7cbad6628ccc63cd68785366	0	0	0	0	0	0	0	0	0	0	0	0	0	1517	0	0	0	0	1517	ASV212	TGGGGAATATTGCACAATGGGCGCAAGCCTGATGCAGCCATGCCGCGTGTGTGAAGAAGGCTTTCGGGTTGTAAAGCACTTTCAGCGAGGAGGAAAAGTTGTACTTTAATAGAGTGCAGCTGTGACGTTACTCGCAGAAGAAGCACCGGCTAACTCCGTGCCAGCAGCCGCGGTAATACGGAGGGTGCGAGCGTTAATCGGAATTACTGGGCGTAAAGCGCGCGTAGGCGGTTAATTAAG	Bacteria	Proteobacteria	Gammaproteobacteria	Alteromonadales	Psychromonadaceae	Psychromonas
e3c3e4256c1b169157bfee72336e0bd8	0	0	0	0	0	0	376	0	267	170	0	0	0	0	0	0	156	535	1504	ASV213	TGGGGAATATTGCACAATGGGCGCAAGCCTGATGCAGCCATGCCGCGTGTGTGAAGAAGGCCTTCGGGTTGTAAAGCACTTTCAGCAGTGAGGAAAGGTGAGTAGTTAATAGCTGCTTACTGTGACGTTAACTGCAGAAGAAGCACCGGCTAACTCCGTGCCAGCAGCCGCGGTAATACGGAGGGTGCAAGCGTTAATCGGAATTACTGGGCGTAAAGCGCGCGTAGGCGGCTAAGTCAG	Bacteria	Proteobacteria	Gammaproteobacteria	Oceanospirillales	Nitrincolaceae	Amphritea
c30803327d7250c5c441634e1170c4f0	0	0	0	0	0	0	182	168	367	305	0	0	0	0	0	0	271	209	1502	ASV214	TGGGGAATATTGCGCAATGGGCGAAAGCCTGACGCAGCCATGCCGCGTGTGTGAAGAAGGCTTTCGGGTTGTAAAGCACTTTCAGTAGGGAAAAAAGGCATACACCTAATACGTGTGTGAGTTGATATTACCTACAGAAGAAGCACCGGCTAACTCCGTGCCAGCAGCCGCGGTAATACGGAGGGTGCAAGCGTTAATCGGAATTACTGGGCGTAAAGCGCGCGTAGGCGGCTTGGTCAG	Bacteria	Proteobacteria	Gammaproteobacteria	Cellvibrionales	NA	NA
eaa2752511663d83a710d8d5d0b192a8	0	0	0	1137	229	0	0	0	0	0	0	0	0	85	22	0	0	0	1473	ASV215	TGGGGAATATTGGACAATGGGCGCAAGCCTGATCCAGCCATGCCGCGTGTGTGAAGAAGGCCTTAGGGTTGTAAAGCACTTTCAGGAGTGAGGAAGGGTGCGTTGCTAATACCAGCGTACTTTGACGTTAGCTCCAGAAGAAGCACCGGCTAACTCTGTGCCAGCAGCCGCGGTAATACAGAGGGTGCAAGCGTTAATCGGAATTACTGGGCGTAAAGCGCGCGTAGGTGGTTTGTTAAG	Bacteria	Proteobacteria	Gammaproteobacteria	Oceanospirillales	Marinomonadaceae	Marinomonas
23a83aa08d639de2a0e1294794058cb8	0	0	0	0	0	0	223	305	301	219	0	0	0	0	0	0	226	188	1462	ASV216	TAGGGAATCTTGCACAATGGGCGAAAGCCTGATGCAGCGACGCCGCGTGGGGGATGAAGGCCTTAGGGTCGTAAACCCCTTTCAGTAGGGACGAAAATGACGGTACCTACAGAAGAAGCTCCGGCCAACTACGTGCCAGCAGCCGCGGTAAGACGTAGGGGGCGAGCGTTGTCCGGATTTATTGGGCGTAAAGGGCTCGTAGGCGGTTACGTAAGTCGGATGTGAAAACTCGAGGCTCAA	Bacteria	Actinobacteriota	Acidimicrobiia	Microtrichales	Microtrichaceae	NA
ed02d6db1c26d1b7e9a319f129fe77eb	0	0	0	0	0	0	229	211	432	189	0	0	0	0	0	0	229	170	1460	ASV217	TGGGGAATATTGGACAATGGGGGCAACCCTGATCCAGCAATGCCGCGTGTGTGAAGAAGGCCTGCGGGTTGTAAAGCACTTTCAGTAGAGAAGAAAAGCTTAGGGATAATACCCCTGAGTCTTGACGTTACCTACAGAAGAAGCACCGGCTAACTCCGTGCCAGCAGCCGCGGTAATACGGAGGGTGCAAGCGTTAATCGGAATTACTGGGCGTAAAGCGCGCGTAGGCGGTTTTGTAAG	Bacteria	Proteobacteria	Gammaproteobacteria	Steroidobacterales	Woeseiaceae	Woeseia
1d7fa33750e4af7701b1d4195fa12acc	0	0	0	0	0	0	181	255	304	189	0	0	0	0	0	0	274	247	1450	ASV218	TGGGGAATCTTGCACAATGGGCGAAAGCCTGATGCAGCGACGCCTCGTGGGGGATGAAGGCCCTAGGGTCGTAAACCCCTTTCAGGAGGGACGAAAATGACGGTACCTCCAGAAGAAGCCCCGGCCAACTACGTGCCAGCAGCCGCGGTAAGACGTAGGGGGCGAGCGTTGTCCGGATTTATTGGGCGTAAAGGGCTCGTAGGTGGTTGCGTAAGTCGGATGTGAAAACTCAGGGCTCAA	Bacteria	Actinobacteriota	Acidimicrobiia	Microtrichales	Microtrichaceae	NA
1f8c764ed12d6d19fbbb6551be7b565e	0	0	0	0	0	0	259	257	412	179	0	0	0	0	0	0	217	113	1437	ASV219	TAGGGAATCTTGCGCAATGGGCGAAAGCCTGACGCAGCGACGCCGCGTGTGGGACGAAGGCCTTCGGGTTGTAAACCACTTTCAGGAGGGAAGAAGCGAGAGTGACGGTACCTCCAGAAGAAGCCCCGGCCAACTACGTGCCAGCAGCCGCGGTAATACGTAGGGGGCAAGCGTTGTCCGGAATTATTGGGCGTAAAGAGCTCGTAGGCGGTTTTTTAAGTCGGATGTGAAATCTCAGGG	Bacteria	Actinobacteriota	Actinobacteria	Euzebyales	Euzebyaceae	Euzebya
763bf3e8e6d781599702577480bbd30d	0	24	0	36	0	443	0	0	0	0	0	0	0	0	221	711	0	0	1411	ASV220	TGGGGAATATTGCACAATGGGGGAAACCCTGATGCAGCCATGCCGCGTGTGTGAAGAAGGCCTTCGGGTTGTAAAGCACTTTCAGTTGTGAGGAAAGTTTGTTGGTTAATACCCATCAGATGTGACGTTAGCAACAGAAGAAGCACCGGCTAACTCCGTGCCAGCAGCCGCGGTAATACGGAGGGTGCGAGCGTTAATCGGAATTACTGGGCGTAAAGCGCACGCAGGCGGTTTGTTAAG	Bacteria	Proteobacteria	Gammaproteobacteria	Alteromonadales	Alteromonadaceae	NA
28311dc5356de85704cfa1928b40c2d4	0	0	0	0	0	0	174	268	362	164	0	0	0	0	0	0	249	212	1429	ASV221	TGGGGAATCTTGCACAATGGGCGAAAGCCTGATGCAGCGACGCCGCGTGGGGGATGACGGCCCTAGGGTTGTAAACCCCTTTCAGGAGGGACGAAAATGACGGTACCTCCAGAAGAAGCCCCGGCCAACTACGTGCCAGCAGCCGCGGTAAGACGTAGGGGGCGAGCGTTGTCCGGATTTATTGGGCGTAAAGGGCTCGTAGGTGGTTGCGTAAGTCGGATGTGAAAACTCAGGGCTCAA	Bacteria	Actinobacteriota	Acidimicrobiia	Microtrichales	Microtrichaceae	NA
ec3fa387d7e64ce8b16a998b140176e7	0	0	1345	0	0	0	0	0	0	0	0	0	3	73	0	0	0	0	76	ASV222	TCGAGAATCATTCACAATGGACGAAAGTCTGATGGTGCAACGCCGCGTGGAGGATGAAGGCCCTAGGGTCGTAAACTCCTGTCATGTGAGAGTAAGGCATAGTCGGTTAAGAGCTAGCTATGTTTGATAGTATCACAAGAGGAAGGGACGGCTAACTTCGTGCCAGCAGCCGCGGTAATACGAAGGTCCCAAGCGTTATTCGGAATCACTGGGCGTAAAGAGTACGTAGGCGGTTTGGTA	Bacteria	Verrucomicrobiota	Verrucomicrobiae	Verrucomicrobiales	Rubritaleaceae	Persicirhabdus
be735d3eb67c6bb11f2b4615060d41ff	0	0	0	0	0	0	214	170	354	177	0	0	0	0	0	0	310	189	1414	ASV223	TGGGGAATATTGCGCAATGGGGGCAACCCTGACGCAGCCATGCCGCGTGTGTGAAGAAGGCTCTAGGGTTGTAAAGCACTTTAAGCAGGGAGGAAAGGTTGATGATTAATAGTCATTAGCTGTGACGTTACCTGCAGAATAAGCACCGGCTAACTCCGTGCCAGCAGCCGCGGTAATACGGAGGGTGCAAGCGTTAATCGGAATTACTGGGCGTAAAGCGCGCGTAGGCGGTTTGTTAAG	Bacteria	Proteobacteria	Gammaproteobacteria	NA	NA	NA
2e203a766ee059fb0e304175a5acd98e	0	0	0	0	0	0	211	217	279	161	0	0	0	0	0	0	290	253	1411	ASV224	GCGAGAAAACTTTGCAATGTGCGAAAGCACGACAAGGTTAATCCGAGTGATTCCTGCTAAAGGAATCTTTTGTTAGTCATAGAACCACTGATGAATAAGGGGTGGGCAAGTTCTGGTGTCAGCCGCCGCGGTAAAACCAGCACCTCAAGTGGTCAGGATGATTATTGGGCCTAAAGCATCCGTAGCCTGCTCTATAAGTTTTCGGTTAAATCTATACGCTCAACGTATAGGCTGCCGGGA	Archaea	Crenarchaeota	Nitrososphaeria	Nitrosopumilales	Nitrosopumilaceae	NA
dd639231e4e14f7b389d401b1b826862	0	0	0	0	0	0	168	156	397	214	0	0	0	0	0	0	223	253	1411	ASV225	TGAGGAATATTGGGCAATGGGCGAAAGCCTGACCCAGCCACGCCGCGTGTGTGATGAAGGCCTTCGGGTCGTAAAGCACTGTGGGGAGAGACGAACAAGCGCAGTAGGAAATGACTGCGCCCTGACGGTACCTCCTTAGCAAGCACCGGCTAACTCTGTGCCAGCAGCCGCGGTAATACAGAGGGTGCAAACGTTGCTCGGATTTACTGGGCGTAAAGCGCGTGTAGGCGGACTCGCAAG	Bacteria	Myxococcota	Polyangia	Polyangiales	Sandaracinaceae	NA
f6ea3553c369f36538010a85e6fb9049	0	0	0	0	0	0	213	237	283	195	0	0	0	0	0	0	267	214	1409	ASV226	TGGGGAATATTGGACAATGGGCGCAAGCCTGATCCAGCAATGCCGCGTGTGTGAAGAAGGCCTGAGGGTTGTAAAGCACTTTCAATAGAGACGAAAAGCTTAGGCTTAATACGCCTGAGTCTTGACTTAACCTATAGAAGAAGCACCGGCTAACTCCGTGCCAGCAGCCGCGGTAATACGGAGGGTGCAAGCGTTAATCGGAATTACTGGGCGTAAAGCGCTCGTAGGCGGTTTGTTAAG	Bacteria	Proteobacteria	Gammaproteobacteria	BD7-8	NA	NA
41b01f9827e508c3040e57eb877b85ac	0	0	19	0	95	0	1190	0	0	0	0	0	0	0	0	38	0	55	1378	ASV227	TGAGGAATATTGGTCAATGGAGGCAACTCTGAACCAGCCATGCCGCGTGAAGGATGACTGCCCTATGGGTTGTAAACTTCTTTTATATGGGAAGAACTGTAGATACGTGTATTTGCTTGACGGTACCATACGAATAAGGACCGGCTAACTCCGTGCCAGCAGCCGCGGTAATACGGAGGGTCCAAGCGTTATCCGGAATCATTGGGTTTAAAGGGTTCGTAGGCGGGCTAATCAGTCAGA	Bacteria	Bacteroidota	Bacteroidia	Flavobacteriales	Flavobacteriaceae	Wenyingzhuangia
2d4a036dac716668e64b4a06317ae193	0	0	0	0	0	0	211	224	360	217	0	0	0	0	0	0	192	193	1397	ASV228	TGGGGAATCTTGCACAATGGGCGAAAGCCTGATGCAGCGACGCCGCGTGGGGGATGAAGGCCCTAGGGTCGTAAACCCCTTTCAGTGGGGACGAAAATGACGGTACCCACAGAAGAAGGTCCGGCCAACTACGTGCCAGCAGCCGCGGTAAGACGTAGGGACCGAGCGTTGTCCGGATTTATTGGGCGTAAAGAGCTCGTAGGCGGTTGCGTAAGTCGGATGTGAAAACTCGGGGCTCAA	Bacteria	Actinobacteriota	Acidimicrobiia	Microtrichales	Microtrichaceae	NA
e7c0f2778a53e345093bde359f7c8f24	0	0	0	0	0	0	215	306	239	192	0	0	0	0	0	0	212	230	1394	ASV229	TAGGGAATCTTGCGCAATGGGCGAAAGCCTGACGCAGCAACGCCGCGTGGGGGATGAAGGCCTTCGGGTTGTAAACCCCTTTCAGCAGGGACGAAAATGACGGTACCTGCAGAAGAAGCCCCGGCCAACTACGTGCCAGCAGCCGCGGTAATACGTAGGGGGCAAGCGTTGTCCGGAATTATTGGGCGTAAAGAGCTCGTAGGCGGTTCGGTAAGTCGGGTGTGAAAATCCAGGGCTCAA	Bacteria	Actinobacteriota	Acidimicrobiia	Microtrichales	Microtrichaceae	Sva0996_marine_group
9fc2fad7eeaed5c9b415ec8bbdf06eb0	0	0	0	0	0	0	174	188	275	169	0	0	0	0	0	0	351	233	1390	ASV230	TGGGGAATATTGGACAATGGGGGCAACCCTGATCCAGCAATGCAGCGTGTGTGAAGAAGGCCTGCGGGTTGTAAAGCACTTTCAGTAGAGAAGAAATGTTTAGGGTTAATACCCCTGAATCTTGACGTAACCTACAGAAGAAGGACCGGCTAACTCCGTGCCAGCAGCCGCGGTAATACGGAGGGTCCGAGCGTTAATCGGAATTACTGGGCGTAAAGCGCGCGTAGGCGGCTTCGTCAG	Bacteria	Proteobacteria	Gammaproteobacteria	SZB50	NA	NA
ebcecf52d46b77c9501919528340a495	0	0	11	0	0	0	248	199	328	156	0	0	0	0	0	0	271	175	1377	ASV231	TGGGGAATCTTAGACAATGGGGGAAACCCTGATCTAGCCATGCCGCGTGAGTGACGAAGGCCCTAGGGTCGTAAAGCTCTTTCGCCAGGGAAGATAATGACGGTACCTGGTAAAGAAGTCCCGGCTAACTCCGTGCCAGCAGCCGCGGTAATACGGAGGGGACTAGCGTTGTTCGGAATTACTGGGCGTAAAGCGCACGTAGGCGGACTATTAAGTCAGGGGTGAAATCCCGGGGCTCAA	Bacteria	Proteobacteria	Alphaproteobacteria	Rhodobacterales	Rhodobacteraceae	Actibacterium
cb1f80bfa475a24c4c60a9aa3760bb6d	0	0	0	0	0	0	114	246	265	259	0	0	0	0	0	0	298	198	1380	ASV232	TGGGGAATATTGCACAATGGGGGAAACCCTGATGCAGCCATGCCGCGTGTGTGAAGAAGGCCTTCGGGTTGTAAAGCACTTTCAGTCGTGAGGAAAGGTTGGTAGTTAATACCTGCCAACTGTGACGTTAGCGACAGAAGAAGCACCGGCTAACTCCGTGCCAGCAGCCGCGGTAATACGGAGGGTGCGAGCGTTAATCGGAATTACTGGGCGTAAAGCGCACGCAGGCGGATTGTTAAG	Bacteria	Proteobacteria	Gammaproteobacteria	Alteromonadales	Alteromonadaceae	NA
f317fdd4647eff1fab31dc8dfd664225	0	0	0	0	0	0	149	241	399	188	0	0	0	0	0	0	260	136	1373	ASV233	TAAGGAATATTGGACAATGGAGGAAACTCTGATCCAGCCATCCCGCGTGCAGGATGACGGCCCTACGGGTTGTAAACTGCTTTTAGAAGGGAAGAAACGCCTGGTTTTAACTGGGCCTGACGGTACCTTCAGAATAAGCACCGGCTAACTCCGTGCCAGCAGCCGCGGTAATACGGAGGGTGCAAGCGTTATCCGGAATCACTGGGTTTAAAGGGTGCGTAGGCGGCTATATAAGTCAGA	Bacteria	Bacteroidota	Bacteroidia	Chitinophagales	Saprospiraceae	Portibacter
4299a9a76e0b98de7c4b0ecc61ea80b4	0	0	0	0	0	0	182	245	262	175	0	0	0	0	0	0	289	219	1372	ASV234	TAGGGAATCTTGCGCAATGGGCGAAAGCCTGACGCAGCGATGCCGCGTGGGGGATGAAGGCTCTCGGGTCGTAAACCCCTTTCAGCAGGGACGAAAATGACGGTACCTGCAGAAGAAGCCCCGGCCAACTACGTGCCAGCAGCCGCGGTAACACGTAGGGGGCAAGCGTTGTCCGGATTTATTGGGCGTAAAGAGCTCGTAGGCAGTTCAGTAAGTCAGGTGTGAAAACCCAAGGCTCAA	Bacteria	Actinobacteriota	Acidimicrobiia	Microtrichales	Microtrichaceae	Sva0996_marine_group
d561e64b345ed7f7c67124b73be97441	0	0	0	0	19	0	213	973	0	0	0	0	0	26	136	0	0	0	1367	ASV235	TGGGGAATATTGCACAATGGGGGAAACCCTGATGCAGCCATGCCGCGTGTGTGAAGAAGGCCTTCGGGTTGTAAAGCACTTTCAGTTGTGAGGAAAGGGTAGTCGCTAATATCGGCTATCTGTGACGTTAGCAACAGAAGAAGCACCGGCTAACTCCGTGCCAGCAGCCGCGGTAATACGGAGGGTGCGAGCGTTAATCGGAATTACTGGGCGTAAAGCGTGCGTAGGCGGTTAATTAAG	Bacteria	Proteobacteria	Gammaproteobacteria	Alteromonadales	NA	NA
b4c58bb809b2cc599bdbe8afce3b65a2	0	0	0	0	0	0	202	236	314	215	0	0	0	0	0	0	241	156	1364	ASV236	TGGGGAATCTTAGACAATGGGCGAAAGCCTGATCTAGCCATGCCGCGTGAGTGACGAAGGCCCTAGGGTCGTAAAGCTCTTTCGCCAGGGAAGATAATGACGGTACCTGGTAAAGAAGTCCCGGCTAACTCCGTGCCAGCAGCCGCGGTAATACGGAGGGGACTAGCGTTGTTCGGAATTACTGGGCGTAAAGCGCGCGTAGGCGGACTATTAAGTCAGGGGTGAAATCCCGGGGCTCAA	Bacteria	Proteobacteria	Alphaproteobacteria	Rhodobacterales	Rhodobacteraceae	Actibacterium
80af9de73dfcbf0d0ee94e7585d4c56f	0	0	0	0	0	0	188	225	386	161	0	0	0	0	0	0	252	149	1361	ASV237	TAGGGAATCTTGCGCAATGGGCGAAAGCCTGACGCAGCGATGCCGCGTGGGGGATGAAGGCTCTCGGGTCGTAAACCCCTTTCAGCAGGGACGAAATTGACGGTACCTGCAGAAGAAGCCCCGGCCAACTACGTGCCAGCAGCCGCGGTAACACGTAGGGGGCAAGCGTTGTCCGGATTTATTGGGCGTAAAGAGCTCGTAGGCAGTTCAGTAAGTCAGGTGTGAAAACCCAAGGCTCAA	Bacteria	Actinobacteriota	Acidimicrobiia	Microtrichales	Microtrichaceae	Sva0996_marine_group
eda312e47c11a6d282422bcc4c44a202	0	0	0	0	0	0	179	237	333	136	0	0	0	0	0	0	263	212	1360	ASV238	TGGGGAATATTGGACAATGGGGGAAACCCTGATCCAGCAATGCCGCGTGTGTGAAGAAGGCCTGCGGGTTGTAAAGCACTTTCAGTAGAGAAGAAAAGCTTACGGATAATACCCGTGAGTCTTGACGTAACCTACAGAAGAAGCACCGGCTAACTCCGTGCCAGCAGCCGCGGTAATACGGAGGGTGCAAGCGTTAATCGGAATTACTGGGCGTAAAGCGCACGCAGGCGGCTGAGCAAG	Bacteria	Proteobacteria	Gammaproteobacteria	Steroidobacterales	Woeseiaceae	Woeseia
e699f53ca4b9f7c979fecc530e42d37c	0	0	0	0	0	0	182	218	359	168	0	0	0	0	0	0	251	170	1348	ASV239	TGGGGAATATTGGACAATGGGGGCAACCCTGATCCAGCAATGCCGCGTGTGTGAAGAAGGCCTGCGGGTTGTAAAGCACTTTCAGTAGAGAAGAAAAGCCTACGGTTAATAACCGTGAGTCTTGACGTAACCTACAGAAGAAGCACCGGCTAACTCCGTGCCAGCAGCCGCGGTAATACGGAGGGTGCAAGCGTTAATCGGAATTACTGGGCGTAAAGCGCGCGTAGGCGGCTTTGTAAG	Bacteria	Proteobacteria	Gammaproteobacteria	Steroidobacterales	Woeseiaceae	Woeseia
faa04e5cbfe91a82114ed2bffd831bc4	0	0	0	0	0	0	37	44	247	397	0	0	0	0	0	0	331	281	1337	ASV240	TGGGGAATATTGGACAATGGGCGCAAGCCTGATCCAGCAATGCCGCGTGTGTGAAGAAGGCCTGAGGGTTGTAAAGCACTTTCAATTGTGAAGAAGAGTTTGAGGCTAATACCCTTGATCTTTGACGTTAACTTTAGAAGAAGCACCGGCTAACTCCGTGCCAGCAGCCGCGGTAATACGGAGGGTGCAAGCGTTAATCGGAATTACTGGGCGTAAAGCGCGCGTAGGCGGTTATTTAAG	Bacteria	Proteobacteria	Gammaproteobacteria	Thiotrichales	Thiotrichaceae	Leucothrix
5ea207fa2ded34e640f3ae6bd0e83079	0	0	0	0	0	0	133	203	376	195	0	0	0	0	0	0	234	184	1325	ASV241	TGGGGAATATTGGACAATGGGCGAAAGCCTGATCCAGCAATGCCGCGTGAGTGATGAAGGCCTTAGGGTTGTAAAGCTCTTTTGCCAGGGATGATAATGACAGTACCTGGAGAATAAGCTCCGGCTAACTCCGTGCCAGCAGCCGCGGTAATACGGAGGGAGCTAGCGTTGTTCGGAATTACTGGGCGTAAAGCGCGCGTAGGCGGCTTTGCAAGTTAGAGGTGAAATCCCAGGGCTTAA	Bacteria	Proteobacteria	Alphaproteobacteria	Sphingomonadales	Sphingomonadaceae	Sphingomicrobium
b94747aa16d6a2befda9f297e96446d3	0	0	0	0	0	0	50	0	213	505	0	0	0	0	0	0	397	158	1323	ASV242	TGGGGAATATTGCACAATGGGCGCAAGCCTGATGCAGCCATGCCGCGTGTGTGAAGAAGGCCTTAGGGTTGTAAAGCACTTTCAGCAGTGAGGAAAGGTTAGTCGTTAATATCGGCTAGCTGTGACGTTAACTGCAGAAGAAGGACCGGCTAACTCCGTGCCAGCAGCCGCGGTAATACGGAGGGTCCAAGCGTTAATCGGAATTACTGGGCGTAAAGCGCGCGTAGGCGGTTTGTTAAG	Bacteria	Proteobacteria	Gammaproteobacteria	Oceanospirillales	Nitrincolaceae	Amphritea
fce9ef3a978f3401e7e6a02de265d2e8	0	0	0	0	0	0	130	202	378	185	0	0	0	0	0	0	240	175	1310	ASV243	TGGGGAATATTGGACAATGGGCGAAAGCCTGATCCAGCAATGCCGCGTGAGTGATGAAGGCCTTAGGGTTGTAAAGCTCTTTTACCAGGGATGATAATGACAGTACCTGGAGAATAAGCTCCGGCTAACTCCGTGCCAGCAGCCGCGGTAATACGGAGGGAGCTAGCGTTGTTCGGAAATACTGGGCGTAAAGCGCACGTAGGCGGTGTCGCAAGTCAGGGGTGAAATCCCGGGGCTCAA	Bacteria	Proteobacteria	Alphaproteobacteria	Sphingomonadales	Sphingomonadaceae	Erythrobacter
16480a42e2c655a5865c33f2c8f61a24	0	0	0	0	0	0	188	200	337	202	0	0	0	0	0	0	229	150	1306	ASV244	TGGGGAATATTGCGCAATGGGCGAAAGCCTGACGCAGCAATACCGCGTGTGTGAAGAAGGCCTGCGGGTTGTAAAGCACTTTCAGTAGGGAGGAAAGGTTTAGTGTTAATAGCACTAAGCTGTGACGTTACCTACAGAAGAAGCACCGGCTAACTCCGTGCCAGCAGCCGCGGTAATACGGAGGGTGCAAGCGTTAATCGGAATTACTGGGCGTAAAGCGCGCGTAGGTGGATTACTAAG	Bacteria	Proteobacteria	Gammaproteobacteria	NA	NA	NA
82658465eb737234bd2888bfb434fb87	0	0	0	0	0	0	162	300	298	185	0	0	0	0	0	0	164	194	1303	ASV245	TGGGGAATCTTGCGCAATGGGCGAAAGCCTGACGCAGCCACGCCGCGTGAGGGATGAAGGCTTTCGGGTTGTAAACCTCTTTCAGCAGGGACGAAAATGACGGTACCTGCAGAAGAAGCTCCGGCCAACTACGTGCCAGCAGCCGCGGTAACACGTAGGGAGCAAGCGTTGTCCGGATTTATTGGGCGTAAAGAGCTCGTAGGCGGTTCAGTAAGTCAGGTGTGAAAGTCCAAGGCTCAA	Bacteria	Actinobacteriota	Acidimicrobiia	Microtrichales	Microtrichaceae	Sva0996_marine_group
414d401b998246baa6ed834ef4d76569	0	0	0	0	0	0	185	204	262	170	0	0	0	0	0	0	268	208	1297	ASV246	TGGGGAATATTGGACAATGGGGGAAACCCTGATCCAGCAATGCCGCGTGTGTGAAGAAGGCCTGCGGGTTGTAAAGCACTTTCAGTAGAGAAGAAAAGCTTACGGATAATACCCGTGAGTCTTGACGTAACCTACAGAAGAAGCACCGGCTAACTCCGTGCCAGCAGCCGCGGTAATACGGAGGGTGCAAGCGTTAATCGGAATTACTGGGCGTAAAGCGCACGCAGGCGGTTGAGCAAG	Bacteria	Proteobacteria	Gammaproteobacteria	Steroidobacterales	Woeseiaceae	Woeseia
af89fa5c70087104d073709b0ac0ee67	0	0	0	0	0	0	103	174	412	155	0	0	0	0	0	0	235	214	1293	ASV247	GCGAGAAAACTTTGCAATGTGCGAAAGCACGACAAGGTTAATCCGAGTGGTTTGTGCTAAACGAACCTTTTGTCAGTCCTAGAAACACTAACGAATAAGGGGTGGGCAAGTTCTGGTGTCAGCCGCCGCGGTAAAACCAGCACCTCAAGTGGTCAGGATGATTATTGGGCCTAAAGCATCCGTAGCCGGCTCTGTAAGTTTTCGGTTAAATCTGTACGCTCAACGTACAGGCTGCCGGGA	Archaea	Crenarchaeota	Nitrososphaeria	Nitrosopumilales	Nitrosopumilaceae	Candidatus_Nitrosopumilus
b5e957246289101f11f98db6fd4cb8e5	0	0	0	60	146	503	0	88	0	0	0	0	0	112	148	220	0	0	1277	ASV248	TGGGGAATATTGGACAATGGGCGCAAGCCTGATCCAGCCATGCCGCGTGTGTGAAGAAGGCCTTAGGGTTGTAAAGCACTTTCAGGAGTGAGGAAGGGTGATTTGCTAATACCAGATCATTTTGACGTTAGCTCCAGAAGAAGCACCGGCTAACTCTGTGCCAGCAGCCGCGGTAATACAGAGGGTGCAAGCGTTAATCGGAATTACTGGGCGTAAAGCGCGCGTAGGTGGTTTGTTAAG	Bacteria	Proteobacteria	Gammaproteobacteria	Oceanospirillales	Marinomonadaceae	Marinomonas
e955891199e438957c07a0583a3c0c10	0	0	0	0	0	0	210	225	247	179	0	0	0	0	0	0	236	177	1274	ASV249	TGGGGAATATTGCACAATGGGCGCAAGCCTGATGCAGCAACGCCGCGTGCGGGAAGAAGGCCCTAGGGTTGTAAACCGCTTTCAGCAGGGAAGAAACTGACGGTACCTGCAGAAGAAGGTGCGGCCAACTACGTGCCAGCAGCCGCGGTGACACGTAGGCACCAAGCGTTGTCCGGATTTATTGGGCGTAAAGAGCTCGTAGGCGGTTCAGTAAGTCGGGTGTGAAAACTCTGGGCTCAA	Bacteria	Actinobacteriota	Acidimicrobiia	Microtrichales	Ilumatobacteraceae	Ilumatobacter
5f1be8e1c6084dabf39b29ec207d3389	0	0	0	0	0	0	141	182	309	248	0	0	0	0	0	0	213	171	1264	ASV250	TGGGGAATCTTGCGCAATGGGCGAAAGCCTGACGCAGCAACGCCGCGTGTGTGATGAAGGCCCTAGGGTCGTAAAGCACTGTCAGGAGGGAAGAATTTTGACGGTACCTCCAAAGGAAGCACCGGCTAACTCCGTGCCAGCAGCCGCGGTAATACGGAGGGTGCAAGCGTTGTTCGGAATCATTGGGCGTAAAGCGCGCGCAGGTGGTCTGCCAAGTCTGGTGTGAAAGCCCAGGGCTCA	Bacteria	Desulfobacterota	Desulfuromonadia	Bradymonadales	NA	NA
e0373fc8908c7aee50310d33e55dac0f	0	0	0	0	0	0	210	186	289	219	0	0	0	0	0	0	160	199	1263	ASV251	CAGGGAATCTTGCACAATGGACGAAAGTCTGATGCAGCGACGCCGCGTGGGGGATGAAGGCCCTAGGGTCGTAAACCCCTTTCAGTGGGGACGAAAATGACGGTACCCACAGAAGAAGGTCCGGCCAACTACGTGCCAGCAGCCGCGGTAAGACGTAGGGACCGAGCGTTGTCCGGAATTATTGGGCGTAAAGAGCTCGTAGGCGGTTGCGTAAGTCGGATGTGAAAGCTCAGGGCTCAA	Bacteria	Actinobacteriota	Acidimicrobiia	Microtrichales	Microtrichaceae	NA
429ea36e8e46de66d72db27c858283af	0	0	0	0	0	0	95	140	276	239	0	0	0	0	0	0	244	267	1261	ASV252	GCGAGAAAACTTTGCAATGTGCGAAAGCACGACAAGGTTAATCCGAGTGGTTCCTGCTAAAGGAACCTTTTGTCGGTCCTAGAAACACCGATGAATAAGGGGTGGGCAAGTTCTGGTGTCAGCCGCCGCGGTAAAACCAGCACCTCAAGTGGTCAGGATGATTATTGGGCCTAAAGCATCCGTAGCCGGCTCTGTTAGTTTTCGGTTAAATCTGTACGCTCAACGTACAGGCTGCCGGGA	Archaea	Crenarchaeota	Nitrososphaeria	Nitrosopumilales	Nitrosopumilaceae	Candidatus_Nitrosopumilus
6404da94e7efca75ba8207c1063221ee	0	0	0	0	0	0	212	169	274	176	0	0	0	0	0	0	246	168	1245	ASV253	CAGGGAATATTGCGCAATGGGCGAAAGCCTGACGCAGCGACACCGCGTGAAGGATGAAGGCCCTCGGGTTGTAAACTTCTTTCAGTGGGGAAGAAGCGAAAGTGACGGTACCCACAGAAGAAGCCCCGGCCAACTACGTGCCAGCAGCCGCGGTAATACGTAGGGGGCAAGCGTTGTCCGGATTCATTGGGCGTAAAGAGCTCGTAGGCGGCTTAGCAAGTCGGTCGTGAAATACCGAGG	Bacteria	Actinobacteriota	Acidimicrobiia	Actinomarinales	NA	NA
d6a2a6c4fe956cb157b5acc21b22f36c	0	0	0	0	0	0	140	182	298	157	0	0	0	0	0	0	263	199	1239	ASV254	TGGGGAATATTGGACAATGGGCGAAAGCCTGATCCAGCAATGCCGCGTGTGTGAAGAAGGCCTGCGGGTTGTAAAGCACTTTCAGTAGCGAAGAAAAGCCTCGGGTTAATAACCCGGAGTCTTGACGTAACCTACAGAAGAAGCACCGGCTAACTCCGTGCCAGCAGCCGCGGTAATACGGAGGGTGCAAGCGTTAATCGGAATTACTGGGCGTAAAGCGCGCGTAGGCGGTTGCGTAAG	Bacteria	Proteobacteria	Gammaproteobacteria	NA	NA	NA
c2bedb75da4af2f721d15a334ad1b06a	0	0	1237	0	0	0	0	0	0	0	0	0	0	0	0	0	0	0	0	ASV255	TGGGGAATATTGGACAATGGGGGCAACCCTGATCCAGCAATACCGCGTGTGTGAAGAAGGCCTGCGGGTTGTAAAGCACTTTCAGTAGGGAAGAAAGGCCGACGGTTAATACCCGTTTGGCGTTGACGTTACCTACAGAAGAAGCACCGGCTAACTCCGTGCCAGCAGCCGCGGTAATACGGAGGGTGCAAGCGTTAATCGGAATTACTGGGCGTAAAGCGCGCGTAGGTGGTTTGGTTA	Bacteria	Proteobacteria	Gammaproteobacteria	NA	NA	NA
805208ae9f8f4251940e3493bfa86b68	0	0	1226	0	0	0	0	0	0	0	5	0	4	0	0	0	0	0	9	ASV256	TCGGGAATATTGGACAATGGGCGCAAGCCTGATCCAGCAATGCCGCGTGTGTGAAGAAGGCCTGCGGGTTGTAAAGCACTTTCAAAAGTGAAGAAAAGTTGGTTGTTAATAGCAGCTAGCCTTGACGTTAACTTTAGAAGAAGCACCGGCTAATTTAGTGCCAGCAGCCGCGGTAATACTAAAGGTGCGAGCGTTAATCGGAATTACTGGGCGTAAAGCGCGTGCAGGCGGCTTGGTAAG	Bacteria	Proteobacteria	Gammaproteobacteria	NA	NA	NA
bd1a201d49efb0774653e05bde2b3023	0	0	0	0	0	0	147	242	233	235	0	0	0	0	0	0	221	155	1233	ASV257	TCGGGAATTTTGGGCAATGGGCGAAAGCCTGACCCAGCAACGCCGCGTGAGGGATGAAGGCCTTCGGGTCGTAAACCTCTGTCGGGAGGGAAGAACGGTGACGTTTCGAATAGGCTCGTCACCTGACGGTACCTCCAAAGGAAGCACCGGCTAACTCCGTGCCAGCAGCCGCGGTAATACGGAGGGTGCAAGCGTTGTTCGGAATCATTGGGCGTAAAGAGCATGTAGGCGGCTTGGCAA	Bacteria	NB1-j	NA	NA	NA	NA
8a721bcfee0dcbeda82e5b9beb7fa9b9	0	0	0	0	0	0	126	201	315	160	0	0	0	0	0	0	250	181	1233	ASV258	TAGGGAATATTGGACAATGGGCGCAAGCCTGATCCAGCAATGCCGCGTGTGTGAAGAAGGCCTGCGGGTTGTAAAGCACTTTCAGTAGAGAAGAAAAGCTTACGGTTAATAACTGTGAGTCTTGACGTTACCTACAGAAGAAGCACCGGCTAACTCCGTGCCAGCAGCCGCGGTAATACGGAGGGTGCAAGCGTTAATCGGAATTACTGGGCGTAAAGCGCGCGTAGGCGGTTTTGTAAG	Bacteria	Proteobacteria	Gammaproteobacteria	Steroidobacterales	Woeseiaceae	Woeseia
f54bf11c164c7221577b9b672ffcdac2	0	0	0	0	0	0	178	164	238	149	0	0	0	0	0	0	260	233	1222	ASV259	TGGGGAATATTGGACAATGGGCGCAAGCCTGATCCAGCAATACCGCGTGTGTGAAGAAGGCTCTAGGGTCGTAAAGCACTTTCAGTAGGGAGGAAAGGGTTGTAGTTAATACCTGCAATCTGTGACGTTACCTACAGAAGAAGCACCGGCTAACTCCGTGCCAGCAGCCGCGGTAATACGGAGGGTGCAAGCGTTAATCGGAATTACTGGGCGTAAAGCGCGCGTAGGCGGATTGTTAAG	Bacteria	Proteobacteria	Gammaproteobacteria	Oceanospirillales	Kangiellaceae	Aliikangiella
8f4edc27b22d62b7b5ad63612a6f3e9e	0	0	0	0	0	0	170	175	337	151	0	0	0	0	0	0	212	176	1221	ASV260	TGGGGAATATTGGACAATGGGCGCAAGCCTGATCCAGCAATACCGCGTGTGTGAAGAAGGCCTGAGGGTTGTAAAGCACTTTCAATAGGGACGAAAAGCTCAGGGTTAATACCCTTGAGTCTTGACTTAACCTATACAAGAAGCACCGGCTAACTCCGTGCCAGCAGCCGCGGTAATACGGAGGGTGCAAGCGTTAATCGGAATTACTGGGCGTAAAGCGCTCGTAGGCGGTTTGTTAAG	Bacteria	Proteobacteria	Gammaproteobacteria	BD7-8	NA	NA
570c1ee8f15b4bd3045ca12fd77fbd26	0	0	0	0	0	0	150	109	450	189	0	0	0	0	0	0	157	157	1212	ASV261	TGGGGAATATTGGACAATGGGCGCAAGCCTGATCCAGCAATACCGCGTGTGTGAAGAAGGCCTGCGGGTTGTAAAGCACTTTCAGTAGGGAGGAAGGGTTTAAGGTTAATAACCTTGAGCATTGACGTTACCTACAGAAGAAGCACCGGCTAACTCTGTGCCAGCAGCCGCGGTAATACAGAGGGTGCAAGCGTTAATCGGAATTACTGGGCGTAAAGGGTGCGTAGGTGGTTTGGTAAG	Bacteria	Proteobacteria	Gammaproteobacteria	NA	NA	NA
0dbfa754c24886493263284fb4cd6956	0	0	0	0	0	0	162	156	248	167	0	0	0	0	0	0	235	239	1207	ASV262	TGGGGAATATTGGACAATGGGGGCAACCCTGATCCAGCAATACCGCGTGTGTGAAGAAGGCCTTAGGGTTGTAAAGCACTTTCAATTGGGAAGAAAAGCATTCGGTTAATACCCGGGTGTCTTGACGGTACCTTTACAAGAAGCACCGGCTAACTCCGTGCCAGCAGCCGCGGTAATACGGAGGGTGCAAGCGTTAATCGGAATCACTGGGCGTAAAGCGCACGCAGGCGGTTTGTTAAG	Bacteria	Proteobacteria	Gammaproteobacteria	UBA10353_marine_group	NA	NA
ac0fb81af12c255de6ab0154ba6addd3	0	0	0	0	0	0	161	186	213	162	0	0	0	0	0	0	312	173	1207	ASV263	TGAGGAATATTGGACAATGGGCGCGAGCCTGATCCAGCCATGCCGCGTGCAGGAAGACGGCCCTACGGGTTGTAAACTGCTTTTATACGGGAAGAAACCCACGCTCGTGAGCGTGGCTGACGGTACCGTAAGAATAAGGACCGGCTAACTCCGTGCCAGCAGCCGCGGTAATACGGAGGGTCCGAGCGTTATCCGGAATTATTGGGTTTAAAGGGTCCGTAGGCGGGCCGTTAAGTCAGA	Bacteria	Bacteroidota	Bacteroidia	Flavobacteriales	Flavobacteriaceae	NA
464397485389a32c8f89501577f8b62c	0	0	0	0	0	0	142	164	373	160	0	0	0	0	0	0	217	149	1205	ASV264	CAGGGAATATTGCACAATGGGCGAAAGCCTGATGCAGCGACGCCGCGTGAGGGATGAAGGCCTTCGGGTTGTAAACCTCTTTCAGGAGGGAAGAAGCGCAAGTGACGGTACCTCCACAAGAAGGCCCGGCCAACTACGTGCCAGCAGCCGCGGTAATACGTAGGGGCCAAGCGTTATCCGGAATCATTGGGCGTAAAGAGCTCGTAGGCGGCTTGGCAAGTCGGTCGTGAAAGTCCGAGG	Bacteria	Actinobacteriota	Acidimicrobiia	Actinomarinales	NA	NA
f0c6542d78a81b027143b04ae937cfa2	0	0	0	0	0	0	150	199	280	174	0	0	0	0	0	0	212	189	1204	ASV265	TGGGGAATATTGGACAATGGGCGCAAGCCTGATCCAGCAATGCCGCGTGTGTGAAGAAGGCCTGCGGGTTGTAAAGCACTTTCAGTAGAGAAGAAAAGCTCGTGGTTAATACCCTAGAGTCTTGACGTAACCTACAGAAGAAGCACCGGCTAACTCCGTGCCAGCAGCCGCGGTAATACGGAGGGTGCAAGCGTTAATCGGAATTACTGGGCGTAAAGCGCGCGTAGGCGGTTTTGTTAG	Bacteria	Proteobacteria	Gammaproteobacteria	Steroidobacterales	Woeseiaceae	Woeseia
31f97ebe8a555b8e790c243edda1f722	0	0	0	0	0	0	0	0	0	0	0	0	0	854	177	173	0	0	1204	ASV266	TGGGGAATTTTCTGCAATGGGCGAAAGCCTGACAGAGCAATACCGCGTGAGGGAAGAAAGCCCACAGGGTTGTAAACCTCTTTTGTCAAGGAAGAAGTTCTGACGTTACTTGACGAATAAGCACCGGCTAACTCCGTGCCAGCAGCCGCGGTAATACGGAGGGTGCGAGCGTTAATCGGAATTACTGGGCGTAAAGCGCGCGTAGGCGGTTAATTAAGTCAGATGTGAAATCCCAGGGCT	Bacteria	Cyanobacteria	Cyanobacteriia	NA	NA	NA
22ca599d7c22d76bd65e4d2703393199	0	0	0	0	0	0	170	197	277	250	0	0	0	0	0	0	198	110	1202	ASV267	TAGGGAATCTTGCGCAATGGGCGAAAGCCTGACGCAGCGACGCCGCGTGTGGGACGAAGGCCCTCGGGTTGTAAACCACTTTCAGGAGGGAAGAAGCGCAAGTGACGGTACCTCCAGAAGAAGCCCCGGCCAACTACGTGCCAGCAGCCGCGGTAATACGTAGGGGGCAAGCGTTGTCCGGAATTATTGGGCGTAAAGAGCTCGTAGGCGGTTCTCTAAGTCGGATGTGAAATCTCAGGG	Bacteria	Actinobacteriota	Actinobacteria	Euzebyales	Euzebyaceae	Euzebya
b3e8f80bdf656ee615f9de6e264ffbfb	0	0	0	0	0	0	0	58	260	745	0	0	0	0	0	0	0	133	1196	ASV268	GCGCGAAAACTGCACAATGTGGGAAATCACGATGCGGGAACCCCGAGTGTCTGCACAATGTGTAGACTGTCGTCAAGCGTTCATTGCTTGACAAGAAAGTGCTGGGTAAGACGGGTGCCAGCCGCCGCGGTAATACCCGCAGCACGAGTGGTGGTCACTCTTATTGGGCCTAAAGCGTCCGTAGCCGGTCGCATAAATGCCTGGGTAAATCGATGCGCTCAACGTATCGAATTCCGGGTA	Archaea	Thermoplasmatota	Thermoplasmata	NA	NA	NA
eb9c9e65c43bdc62b6115803354825c7	0	0	0	0	0	0	56	0	116	478	0	0	0	0	0	0	320	224	1194	ASV269	TGGGGAATATTGCACAATGGGCGCAAGCCTGATGCAGCCATGCCGCGTGTGTGAAGAAGGCCTTAGGGTTGTAAAGCACTTTCAGCAGTGAGGAAAGGTTAGTAGTTAATAGCTGCTAGCTGTGACGTTAACTGCAGAAGAAGGACCGGCTAACTCCGTGCCAGCAGCCGCGGTAATACGGAGGGTCCAAGCGTTAATCGGAATTACTGGGCGTAAAGCGCGCGTAGGCGGTTTGTTAAG	Bacteria	Proteobacteria	Gammaproteobacteria	Oceanospirillales	Nitrincolaceae	Amphritea
ce842a4a23f5adcdba3bb9609de138e2	0	0	0	0	0	0	157	150	297	152	0	0	0	0	0	0	262	170	1188	ASV270	TGGGGAATATTGGACAATGGGGGCAACCCTGATCCAGCAATGCCGCGTGTGTGAAGAAGGCCTGCGGGTTGTAAAGCACTTTCAGTAGAGAAGAAAAGCCTGAGGTTAATACCCTCGAGTCTTGACGTAACCTACAGAAGAAGCACCGGCTAACTCCGTGCCAGCAGCCGCGGTAATACGGAGGGTGCGAGCGTTAATCGGAATTACTGGGCGTAAAGCGCGCGTAGGCGGTTTGGTCAG	Bacteria	Proteobacteria	Gammaproteobacteria	Steroidobacterales	Woeseiaceae	Woeseia
40f0fc9aee914c4e3997a67c2a4d48f2	0	0	0	0	0	0	133	192	215	150	0	0	0	0	0	0	255	243	1188	ASV271	TGAGGAATATTGCGCAATGGGCGAAAGCCTGACGCAGCGACGCCGCGTGGAGGACGAAGGCCTTCGGGTCGTAAACTCCTGTCAAGAGGGACGAAGTCCGTACGGATGAATAAGCCGTACGGTTGACGGTACCTCTGGAGGAAGCCCCGGCTAACTCCGTGCCAGCAGCCGCGGTAATACGGAGGGGGCCAGCGTTGTTCGGAATTATTGGGCGTAAAGGGCGCGTAGGCGGCCCGGTCA	Bacteria	Acidobacteriota	Subgroup_22	NA	NA	NA
72a20868df802b6ce965597400030c00	0	0	0	0	0	0	134	226	223	198	0	0	0	0	0	0	200	205	1186	ASV272	TCGAGAATCATTCACAATGGGGGAAACCCTGATGGTGCAACGCCGCGTGGAGGATGACGGCCTTCGGGTTGTAAACTCCTGTCATCTGGGAGTAAGCCTTGTTCGTTAATAGCGTGCAAGGTTGATAGTACCAGAAGAGGAAGGGACGGCTAACTTCGTGCCAGCAGCCGCGGTAATACGAAGGTCCCAAGCGTTGTTCGGAATCACTGGGCGTAAAGCGTGCGTAGGCGGCATGGTAAG	Bacteria	Verrucomicrobiota	Verrucomicrobiae	Verrucomicrobiales	Rubritaleaceae	Roseibacillus
687320716fa32efcd3fe625460386450	0	0	0	0	0	0	645	51	0	0	0	0	0	0	0	0	0	483	1179	ASV273	TGGGGAATATTGGACAATGGGGGCAACCCTGATCCAGCCATGCCGCGTGTGTGAAGAAGGCCTTCGGGTTGTAAAGCACTTTCAGTGGTGAGGAAAGGGTAACCGCTAATATCGGTTATCTGTGACGTTAGCCACAGAAGAAGCACCGGCTAATTCCGTGCCAGCAGCCGCGGTAATACGGAAGGTGCGAGCGTTAATCGGAATAACTGGGCGTAAAGCGCGCGTAGGTGGTTGAGTCAG	Bacteria	Proteobacteria	Gammaproteobacteria	Oceanospirillales	Nitrincolaceae	Marinobacterium
bbdd791ca460ab34eaa061eb7ce5e0b9	0	0	0	0	0	0	96	150	277	200	0	0	0	0	0	0	274	169	1166	ASV274	TGGGGAATATTGCACAATGGGCGCAAGCCTGATGCAGCCATGCCGCGTGTGTGAAGAAGGCCTTAGGGTTGTAAAGCACTTTCAGTAGGGAGGAAAGGTTGTAAGTTAATACCTTGCAGCTGTGACGTTACCTACAGAAGAAGCACCGGCTAACTCCGTGCCAGCAGCCGCGGTAATACGGAGGGTGCAAGCGTTAATCGGAATTACTGGGCGTAAAGCGCGCGTAGGCGGTTTGGTCAG	Bacteria	Proteobacteria	Gammaproteobacteria	Cellvibrionales	Cellvibrionaceae	Maricurvus
8d838528e1c663b2f5bdb79add7e0ccf	0	0	0	0	0	0	177	199	284	133	0	0	0	0	0	0	212	158	1163	ASV275	TGAGGAATATTGCGCAATGGGCGAAAGCCTGACGCAGCGACGCCGCGTGGAGGACGAAGGCCTTCGGGTCGTAAACTCCTGTCAAGGGGGACGAAGTCCGTACGGATGAATAAGCCGTGCGGTTGACGGTACCCCTGGAGGAAGCCCCGGCTAACTCCGTGCCAGCAGCCGCGGTAATACGGAGGGGGCCAGCGTTGTTCGGAATTATTGGGCGTAAAGGGCGCGTAGGCGGCCCGGTCA	Bacteria	Acidobacteriota	Subgroup_22	NA	NA	NA
7cfee9330d1b7c35003e10aa3cf63d90	0	0	0	276	753	129	0	0	0	0	0	0	0	0	0	0	0	0	1158	ASV276	TGGGGAATATTGCACAATGGGCGCAAGCCTGATGCAGCCATGCCGCGTGTGTGAAGAAGGCCTTCGGGTTGTAAAGCACTTTCAGTCAGGAGGAAAGGTTAGTAGTTAATACCTTCTAGCTGTGACGTTACTGACAGAAGAAGCACCGGCTAACTCCGTGCCAGCAGCCGCGGTAATACGGAGGGTGCGAGCGTTAATCGGAATTACTGGGCGTAAAGCGTACGCAGGCGGTTTGTTAAG	Bacteria	Proteobacteria	Gammaproteobacteria	Alteromonadales	Pseudoalteromonadaceae	Pseudoalteromonas
cc70098a705b8867056a9edb8927f935	0	0	0	0	0	0	189	183	271	165	0	0	0	0	0	0	203	147	1158	ASV277	TGGGGAATTTTGGACAATGGGGGCAACCCTGATCCAGCCATGCCGCGTGCGGGAAGAAGGCCTTCGGGTTGTAAACCGCTTTCATACGGGACGAAATGGATAAGGTTAATAGCCTTGTTTGATGACGGTACCGTAAGAAGAAGCACCGGCTAACTACGTGCCAGCAGCCGCGGTAATACGTAGGGTGCGAGCGTTAATCGGAATTACTGGGCGTAAAGCGTGCGCAGGCGGCTCTTTAAG	Bacteria	Proteobacteria	Gammaproteobacteria	Burkholderiales	Nitrosomonadaceae	oc32
792ee269eebfcd19696a3dbb3032fff8	0	0	0	0	0	0	131	178	274	132	0	0	0	0	0	0	239	201	1155	ASV278	TGGGGAATCTTAGACAATGGGGGAAACCCTGATCTAGCCATGCCGCGTGGACGATGAAGGCCCTAGGGTTGTAAAGTCCTTTCAGCTGGGAAGATAATGACGGTACCAGCAGAAGAAGCCCCGGCTAACTCCGTGCCAGCAGCCGCGGTAATACGGAGGGGGCTAGCGTTGTTCGGAATTACTGGGCGTAAAGCGCACGTAGGCGGATTGGAAAGTTGGGGGTGAAATCCCAGGGCTCAA	Bacteria	Proteobacteria	Alphaproteobacteria	Rhodobacterales	Rhodobacteraceae	Defluviimonas
85e997d40371dbb4ec50ef3813aa248a	0	0	0	0	0	0	148	237	285	127	0	0	0	0	0	0	245	110	1152	ASV279	TGGGGAATCTTGCACAATGGGCGAAAGCCTGATGCAGCGACGCCGCGTGGGGGATGAAGGCCTTAGGGTCGTAAACCCCTTTCAGGAGGGACGAAAATGACGGTACCTCCAGAAGAAGCCCCGGCCAACTACGTGCCAGCAGCCGCGGTAAGACGTAGGGGGCGAGCGTTGTCCGGATTTATTGGGCGTAAAGGGCTCGTAGGTGGTTGCGTAAGTCGGATGTGAAAACTCAAGGCTCAA	Bacteria	Actinobacteriota	Acidimicrobiia	Microtrichales	Microtrichaceae	NA
7b75142dff672065e1b02fea3aefda19	0	0	0	0	0	0	149	183	292	183	0	0	0	0	0	0	200	144	1151	ASV280	TGGGGAATCTTGCGCAATGGGCGAAAGCCTGACGCAGCAACGCCGCGTGTGGGATGAAGGCTCTAGAGTTGTAAACCACTTTCAGCAGGGACGAAATTGACGGTACCTGCAGAAGAAGCTCCGGCCAACTACGTGCCAGCAGCCGCGGTAAGACGTAGGGAGCAAGCGTTGTCCGGATTTATTGGGCGTAAAGAGCTCGTAGGCGGTTCCGTAAGTCGGATGTGAAAACTCAAGGCTCAA	Bacteria	Actinobacteriota	Acidimicrobiia	Microtrichales	Microtrichaceae	Sva0996_marine_group
b943b12cbec7cb3d5e5e75b6c763311e	0	0	0	0	0	0	170	185	288	183	0	0	0	0	0	0	156	166	1148	ASV281	TGGGGAATATTGGACAATGGGCGAAAGCCTGATCCAGCAATACCGCGTGTGTGAAGAAGGCCTGCGGGTTGTAAAGCACTTTCAGCAAGGAAGAAAAGCCACCGGTCAATACCCGGAGGTCTTGACGTTACTTGCAGAAGAAGCACCGGCTAACTCCGTGCCAGCAGCCGCGGTAATACGGAGGGTGCAAGCGTTAATCGGAATTACTGGGCGTAAAGCGCGCGTAGGCGGCTCGGTCAG	Bacteria	Proteobacteria	Gammaproteobacteria	NA	NA	NA
941ab0efe06406f42b411c4c328854ef	0	0	0	0	0	0	122	149	300	263	0	0	0	0	0	0	145	164	1143	ASV282	TGGGGAATATTGGACAATGGGGGCAACCCTGATCCAGCAATGCAGCGTGTGTGAAGAAGGCCCTAGGGTTGTAAAGCACTTTAAGCAGGGAAGAACCAGTACTGGGTTAATACCCCTTTACTCTGACGGTACCTGCAGAATAAGCACCGGCTAACTCCGTGCCAGCAGCCGCGGTAATACGGAGGGTGCGAGCGTTAATCGGATTTACTGGGCGTAAAGCGTACGTAGGCGGTTTCATAA	Bacteria	Proteobacteria	Gammaproteobacteria	NA	NA	NA
0284602942c8a064e17839947f79408e	0	0	0	0	676	278	14	125	0	0	0	0	0	0	33	14	0	0	1140	ASV283	TGGGGAATATTGCACAATGGGGGGAACCCTGATGCAGCCATGCCGCGTGTGTGAAGAAGGCCTTCGGGTTGTAAAGCACTTTCAGTTGTGAGGAAAGGTTGATGGTTAATACCCATCAGCTGTGACGTTAGCAACAGAAGAAGGACCGGCTAACTCCGTGCCAGCAGCCGCGGTAATACGGAGGGTCCGAGCGTTAATCGGAATTACTGGGCGTAAAGCGCACGCAGGCGGTTTGTTAAG	Bacteria	Proteobacteria	Gammaproteobacteria	Alteromonadales	Alteromonadaceae	Paraglaciecola
3290144729e2bf0b49a29c93f2697e33	0	0	0	262	544	152	124	54	0	0	0	0	0	0	0	0	0	0	1136	ASV284	TGGGGAATATTGGACAATGGGCGCAAGCCTGATCCAGCCATGCCGCGTGTGTGAAGAAGGCCTTAGGGTTGTAAAGCACTTTCAGGAGTGAGGAAGGGTGGTTTGTTAATACCAAATCATTTTGACGTTAGCTCCAGAAGAAGCACCGGCTAACTCTGTGCCAGCAGCCGCGGTAATACAGAGGGTGCAAGCGTTAATCGGAATTACTGGGCGTAAAGCGCGCGTAGGTGGTTTGTTAAG	Bacteria	Proteobacteria	Gammaproteobacteria	Oceanospirillales	Marinomonadaceae	Marinomonas
526b4ff9ab5556c9176a855de69544f1	0	0	0	0	0	0	161	227	221	146	0	0	0	0	0	0	193	188	1136	ASV285	TGGGGAATATTGCACAATGGGCGCAAGCCTGATGCAGCCATGCCGCGTGAGTGAAGAAGGCCCTAGGGTTGTAAAGCTCTTTCGGCGGGGACGATAATGACGGTACCCGCAGAAGAAGCCCCGGCTAACTCCGTGCCAGCAGCCGCGGTAATACGGAGGGGGCTAGCGTTGTTCGGAATTACTGGGCGTAAAGCGCGCGTAGGCGGATCTTTAAGTCAGGGGTGAAATCCCGGGGCTCAA	Bacteria	Proteobacteria	Alphaproteobacteria	Rhizobiales	Rhizobiales_Incertae_Sedis	Anderseniella
7ed97ce1a4a79b8ca7cb8468c429078b	0	0	0	0	0	0	179	124	271	112	0	0	0	0	0	0	313	133	1132	ASV286	TGGGGAATATTGGACAATGGGGGCAACCCTGATCCAGCAATGCCGCGTGTGTGAAGAAGGCCTGCGGGTTGTAAAGCACTTTCAGTGGGGAAGAAAAGCACAGGGTTAATAACCTTGTGTCTTGACGTCACCCACAAAAGAAGCACCGGCTAACTCCGTGCCAGCAGCCGCGGTAATACGGAGGGTGCAAGCGTTAATCGGAATTACTGGGCGTAAAGCGCGCGTAGGTGGTTGTGTAAG	Bacteria	Proteobacteria	Gammaproteobacteria	NA	NA	NA
39fc0be29e96eee7089fe7b839658ab1	0	0	0	0	0	0	349	782	0	0	0	0	0	0	0	0	0	0	1131	ASV287	TTTCGAATCATTCACAATGGGGGCAACCCTGATGGTGCAACGCCGCGTGAGGGATGAAGGCCTTCGGGTCGTAAACCTCTGTCATCAAGGAGCAACAAGCAGGTTCATAGCCTGCCCTGAGTTAACTTGAAGAGGAAGCAGTGGCTAACTCCGTGCCAGCAGCCGCGGTAATACGGAGACTGCAAGCGTTACTCGGATTCACTGGGCGTAAAGGGTGCGTAGGCGGATAGGTGTGTTAGG	Bacteria	Verrucomicrobiota	Verrucomicrobiae	Opitutales	Puniceicoccaceae	Lentimonas
2fda5928882f0603c4c23e33c49d56a6	0	0	0	0	0	0	37	58	258	692	0	0	0	0	0	0	0	69	1114	ASV288	GCGCGAAAACTGCACAATGTGGGAAATCACGATGCGGGAAACCTGAGTGTCTGCACAAAGTGTAGACTGTCGTCAAGCGTTCATTGCTTGACAAGAAAGTGCTGGGTAAGACGGGTGCCAGCCGCCGCGGTAATACCCGCAGCACGAGTGGTGGTCACTATTACTGGGCCTAAAGCGTCCGTAGCCGGTTGGGTAAATGCCTGGGTAAATCGATGCGCTCAACGTATCGAATTCCGGGTA	Archaea	Thermoplasmatota	Thermoplasmata	NA	NA	NA
0b774024a8c3134a2b7b85f8aceb3553	0	0	1110	0	0	0	0	0	0	0	0	0	0	0	0	0	0	0	0	ASV289	TGGGGAATTTTCCGCAATGGGCGAAAGCCTGACGGAGCAACGCCGCGTGAGGGAGGAATGTCTTTGGATTGTAAACCTCTTTTCTCAAGGAAGATAATGACGGTACTTGAGGAATCAGCATCGGCTAACTCCGTGCCAGCAGCCGCGGTAATACGGGGGATGCAAGCGTTATCCGGAATTATTGGGCGTAAAGCGTCCGTAGGCGGCTAGACAAGTCTGCTGTTAAAGCGTGCGGCTCAA	Bacteria	Cyanobacteria	Cyanobacteriia	NA	NA	NA
aa940f5ce56f6aacccedfa37900d50e6	0	0	0	0	0	0	107	167	323	152	0	0	0	0	0	0	224	131	1104	ASV290	TGGGGAATATTGCGCAATGGGCGAAAGCCTGACGCAGCGACGCCGCGTGTGGGAGGAAGCCTTTCGGGGTGTAAACCACTGTCAGAGGGGAAGAACAGCGTCCATGTCGAATAGGCATGGCGTTTGACGGTACCCTCAAAGGAAGCGCCGGCTAACTCCGTGCCAGCAGCCGCGGTAAGACGGAGGGCGCAAGCGTTGTTCGGAATTACTGGGCGTAAAGCGCGGGCAGGTGGTCTGTTA	Bacteria	Gemmatimonadota	BD2-11_terrestrial_group	NA	NA	NA
fcfc5d563748722df61c28040d4eab15	0	0	0	0	0	0	142	175	276	135	0	0	0	0	0	0	206	162	1096	ASV291	TGGGGAATATTGGACAATGGGGGCAACCCTGATCCAGCAATGCCGCGTGTGTGAAGAAGGCCTGCGGGTTGTAAAGCACTTTCAGTAGAGAAGAAAAGTTGAAGGTTAATACCCTTCAGTCTTGACGTAACCTACAGAAGAAGCACCGGCTAACTCCGTGCCAGCAGCCGCGGTAATACGGAGGGTGCGAGCGTTAATCGGAATTACTGGGCGTAAAGCGCGCGTAGGCGGTTTTGTAAG	Bacteria	Proteobacteria	Gammaproteobacteria	Steroidobacterales	Woeseiaceae	Woeseia
aa0733e9be82cfcff99149615efa14c8	0	0	0	0	0	0	141	161	274	128	0	0	0	0	0	0	209	181	1094	ASV292	TGAGGAATATTGGACAATGGAGGCAACTCTGATCCAGCCATGCCGCGTGCAGGAAGACTGCCCTATGGGTTGTAAACTGCTTTTATACGGGAAGAAACACTCCCTCGTGAGGGGGCTTGACGGTACCGTAAGAATAAGGATCGGCTAACTCCGTGCCAGCAGCCGCGGTAATACGGAGGATCCAAGCGTTATCCGGAATCATTGGGTTTAAAGGGTCCGTAGGCGGGCTATTAAGTCAGA	Bacteria	Bacteroidota	Bacteroidia	Flavobacteriales	Flavobacteriaceae	Aureisphaera
f88e1514d17e11f7fc872867c3734c72	0	0	0	0	0	0	144	232	171	174	0	0	0	0	0	0	218	150	1089	ASV293	TGGGGAATCTTAGACAATGGGCGCAAGCCTGATCTAGCCATGCCGCGTGAGTGATGAAGGCCCTAGGGTCGTAAAGCTCTTTCGCCAGGGATGATAATGACAGTACCTGGTAAAGAAACCCCGGCTAACTCCGTGCCAGCAGCCGCGGTAATACGGAGGGGGTTAGCGTTGTTCGGAATTACTGGGCGTAAAGCGCGCGTAGGCGGACTATTAAGTCAGGGGTGAAATCCCGGGGCTCAA	Bacteria	Proteobacteria	Alphaproteobacteria	Rhodobacterales	Rhodobacteraceae	NA
5caed7705caaa22eda3f3644eaf5b8ff	0	0	0	0	0	0	147	211	252	113	0	0	0	0	0	0	213	149	1085	ASV294	TGGGGAATATTGGACAATGGGCGCAAGCCTGATCCAGCAATGCCGCGTGTGTGAAGAAGGCCCGAGGGTTGTAAAGCACTTTCAATAGAGACGAAAAGCTCGAGGTTAATACCCTCAAGTCTTGACTTAACCTATAGAAGAAGCACCGGCTAACTCCGTGCCAGCAGCCGCGGTAATACGGAGGGTGCAAGCGTTAATCGGAATTACTGGGCGTAAAGCGCTCGTAGGCGGTTTGTTGAG	Bacteria	Proteobacteria	Gammaproteobacteria	BD7-8	NA	NA
d171e423e4a28fbf1c2a04276936a003	0	0	0	0	0	0	164	160	279	105	0	0	0	0	0	0	232	141	1081	ASV295	TGGGGAATATTGGACAATGGGGGCAACCCTGATCCAGCAATGCCGCGTGTGTGAAGAAGGCCTGCGGGTTGTAAAGCACTTTCAGTAGGGAAGAAATGGCTTGGGTTAATACCCCCGGCAATTGACGTTACCTACAGAAGAAGCACCGGCTAACTCCGTGCCAGCAGCCGCGGTAATACGGAGGGTGCGAGCGTTAATCGGAATTACTGGGCGTAAAGCGCGCGTAGGCGGTTTTGTAAG	Bacteria	Proteobacteria	Gammaproteobacteria	NA	NA	NA
81aa103088dffcdfef304cf3e688afb8	0	0	0	0	0	0	135	183	234	123	0	0	0	0	0	0	227	176	1078	ASV296	TGGGGAATATTGGACAATGGGGGCAACCCTGATCCAGCAATGCCGCGTGTGTGAAGAAGGCCTGCGGGTTGTAAAGCACTTTCAGTAGAGAAGAAAAGCTAGAGGTTAATACCCTCGAGTCTTGACGTAACCTACAGAAGAAGCACCGGCTAACTCCGTGCCAGCAGCCGCGGTAATACGGAGGGTGCGAGCGTTAATCGGAATTACTGGGCGTAAAGCGCGCGTAGGCGGTTTTGTAAG	Bacteria	Proteobacteria	Gammaproteobacteria	NA	NA	NA
d57d8ab86e206823df89294847238754	0	0	0	0	0	0	170	186	228	158	0	0	0	0	0	0	176	155	1073	ASV297	TGGGGAATATTGCACAATGGGCGCAAGCCTGATGCAGCGATGCCGCGTGCGGGATGAAGGCCCTAGGGTTGTAAACCGCTTTCAGCAGGGAAGAAAATGACGGTACCTGCAGAAGAAGGTGCGGCCAACTACGTGCCAGCAGCCGCGGTGACACGTAGGCACCAAGCGTTGTCCGGATTTATTGGGCGTAAAGAGCTCGTAGGCGGTTCAGTTAGTCGGGTGTGAAAACTCTGGGCTCAA	Bacteria	Actinobacteriota	Acidimicrobiia	Microtrichales	Ilumatobacteraceae	Ilumatobacter
68a1d4340ff1ed863a09b9b074013643	0	0	0	0	0	0	117	177	300	156	0	0	0	0	0	0	188	135	1073	ASV298	TCGGGAATTTTGGGCAATGGGCGAAAGCCTGACCCAGCAACGCCGCGTGAAGGATGAAGTCTTTCGGGATGTAAACTTCGGAAATATGGGAAGAACACAATGACGGTACCATATCTAAGGTCCGGCTAACTACGTGCCAGCAGCCGCGGTAATACGTAGGGACCAAGCGTTGTTCGGATTTACTGGGCGTAAAGGGTGCGTAGGCGGCGCCGCAAGTCACTTGTGAAATCTCCGGGCTTA	Bacteria	Acidobacteriota	Blastocatellia	Blastocatellales	Blastocatellaceae	Blastocatella
18e30adbc8dcae85a060c9acf2d97516	0	0	0	0	0	0	155	170	243	170	0	0	0	0	0	0	210	125	1073	ASV299	TCGGGAATATTGGACAATGGGGGCAACCCTGATCCAGCCATGCCGCGTGTGTGAAGAAGGCCTTCGGGTTGTAAAGCACTTTAAGCAGGGAGGAAGGCTTGGTGGTTAATAGCCATCAGGATTGACGTTACCTGCAGAATAAGCACCGGCTAACTCCGTGCCAGCAGCCGCGGTAATACGGAGGGTGCAAGCGTTAATCGGAATTACTGGGCGTAAAGCGCGCGTAGGCGGTTTGTTAAG	Bacteria	Proteobacteria	Gammaproteobacteria	Oceanospirillales	NA	NA
8956081590ba61d56b789efbfdd34d0e	0	0	0	67	0	0	241	345	0	148	0	0	0	163	0	0	34	71	1069	ASV300	TGGGGAATATTGCACAATGGGCGAAAGCCTGATGCAGCCATGCCGCGTGTATGAAGAAGGCCTTCGGGTTGTAAAGTACTTTCAGTTGTGAGGAAGGGTGTGTAGTTAATAGCTGCGCATCTTGACGTTAGCAACAGAAGAAGCACCGGCTAACTCCGTGCCAGCAGCCGCGGTAATACGGAGGGTGCGAGCGTTAATCGGAATTACTGGGCGTAAAGCGCATGCAGGTGGTTCATTAAG	Bacteria	Proteobacteria	Gammaproteobacteria	Vibrionales	Vibrionaceae	Vibrio
06612f408d1e680312d13ac58b8a5a70	0	0	0	136	215	17	0	77	0	0	0	0	0	53	570	0	0	0	1068	ASV301	TGAGGAATATTGGACAATGGAGGCAACTCTGATCCAGCCATGCCGCGTGCAGGAAGACTGCCCTATGGGTTGTAAACTGCTTTTATACAGGAAGAAACACCTCTACGTGTAGAGACTTGACGGTACTGTAAGAATAAGGATCGGCTAACTCCGTGCCAGCAGCCGCGGTAATACGGAGGATCCAAGCGTTATCCGGAATCATTGGGTTTAAAGGGTCCGTAGGTGGATAATTAAGTCAGA	Bacteria	Bacteroidota	Bacteroidia	Flavobacteriales	Flavobacteriaceae	NA
701d547d1f2bd20aac84622692254885	0	0	0	0	0	0	109	270	323	143	0	0	0	0	0	0	149	69	1063	ASV302	TAGGGAATATTGGTCAATGGGCGAGAGCCTGAACCAGCCATGCCGCGTGCAGGATGACGGCCTTCTGGGTTGTAAACTGCTTTTCTACAGGAAGAAAAAGATCATGCGTGATCAATTGCCGGTATTGTAGGAATAAGCACCGGCTAACTCCGTGCCAGCAGCCGCGGTAATACGGAGGGTGCGAGCGTTGTCCGGATTTATTGGGTTTAAAGGGTGCGTAGGCGGGTCTTTAAGTCCGTG	Bacteria	Bacteroidota	Bacteroidia	Cytophagales	Cyclobacteriaceae	Ekhidna
d004050a7d1c6d24aef68f0e0a1763fc	0	0	0	0	0	0	130	154	331	132	0	0	0	0	0	0	195	115	1057	ASV303	TAGGGAATATTGGACAATGGGCGAAAGCCTGATCCAGCCATGCCGCGTGCAGGAAGACGGCCCTATGGGTTGTAAACTGCTTTTATATAGGAAGAAACCCTCGGACGTGTCCGAGGTTGACGGTACTATAAGAATAAGGACCGGCTAACTCCGTGCCAGCAGCCGCGGTAATACGGAGGGTCCAAGCGTTGTCCGGATTTATTGGGTTTAAAGGGTACGTAGGCGGGATATTAAGTCAGT	Bacteria	Bacteroidota	Bacteroidia	NA	NA	NA
55731590e6e053fd2589421de56d5987	0	0	0	0	0	0	155	106	314	195	0	0	0	0	0	0	167	118	1055	ASV304	TGGGGAATATTGGACAATGGGCGCAAGCCTGATCCAGCAATGCCGCGTGTGTGAAGAAGGCCTGCGGGTTGTAAAGCACTTTTATGGTTGAAGAACGCTCCTCGATTAAGAGTCAGGGAGTCTGACGGTAAACCAGGAATAAGCACCGGCTAACTCCGTGCCAGCAGCCGCGGTAATACGGAGGGTGCAAGCGTTAATCGGAATTACTGGGCGTAAAGGGTACGTAGGCGGCCTTTTAAG	Bacteria	Proteobacteria	Gammaproteobacteria	NA	NA	NA
734c6f3451141cb91e637b875beb4bcd	0	0	0	0	0	0	143	128	261	200	0	0	0	0	0	0	181	141	1054	ASV305	TGGGGAATATTGGACAATGGGCGCAAGCCTGATCCAGCAATGCCGCGTGTGTGAAGAAGGCCTTAGGGTTGTAAAGCACTTTCAGTAGGGAAGAAACGCAGAGGGCCAATACCCCTCTGTAATGACGTTACCTACAGAAGAAGCACCGGCTAACTCCGTGCCAGCAGCCGCGGTAATACGGAGGGTGCGAGCGTTAATCGGAATTACTGGGCGTAAAGGGCGCGTAGGCGGTTCGATAAG	Bacteria	Proteobacteria	Gammaproteobacteria	Nitrosococcales	Nitrosococcaceae	NA
5cc6bd1b8d5e88ba2e39928a0535c5c3	0	0	683	0	0	0	157	87	0	46	0	0	0	27	22	0	0	28	367	ASV306	TGGGGAATCTTAGACAATGGGCGCAAGCCTGATCTAGCCATGCCGCGTGAGTGACGAAGGCCTTAGGGTCGTAAAGCTCTTTCGCCAGAGATGATAATGACAGTATCTGGTAAAGAAACCCCGGCTAACTCCGTGCCAGCAGCCGCGGTAATACGGAGGGGGTTAGCGTTGTTCGGAATTACTGGGCGTAAAGCGTACGTAGGCGGATTAGTCAGTCAGAGGTGAAATCCCAGGGCTCAA	Bacteria	Proteobacteria	Alphaproteobacteria	Rhodobacterales	Rhodobacteraceae	Litoreibacter
e9455f61dd2037a6ffd66638e7af74fc	0	0	0	0	0	0	120	132	244	215	0	0	0	0	0	0	130	196	1037	ASV307	TGGGGAATCTTAGACAATGGGCGCAAGCCTGATCTAGCCATGCCGCGTGTGTGATGAAGGCCTTAGGGTCGTAAAGCACTTTCGCCAGGGATGATAATGACAGTACCTGGTAAAGAAACCCCGGCTAACTCCGTGCCAGCAGCCGCGGTAATACGGAGGGGGTTAGCGTTGTTCGGAATTACTGGGCGTAAAGCGTACGTAGGCGGATCAGAAAGTAGGGGGTGAAATCCCGAGGCTCAA	Bacteria	Proteobacteria	Alphaproteobacteria	Rhodobacterales	Rhodobacteraceae	Sulfitobacter
b11b0aa37abc1f27c619a373495c2157	0	0	0	0	0	0	91	85	196	268	0	0	0	0	0	0	150	247	1037	ASV308	GCGAGAAAACTTTGCAATGTGCGAAAGCACGACAAGGTTAATCCGAGTGGTTTCTGCTAAAGGAACCTTTTGTCGGTCCTAGAAACACCGATGAATAAGGGGTGGGCAAGTTCTGGTGTCAGCCGCCGCGGTAAAACCAGCACCTCAAGTTGTCAGGATGATTATTGGGCCTAAAGCATCCGTAGCCGGCTCTGTTAGTTTTCGGTTAAATCTATACGCTCAACGTATAGGCTGCCGGGA	Archaea	Crenarchaeota	Nitrososphaeria	Nitrosopumilales	Nitrosopumilaceae	Candidatus_Nitrosopumilus
6de3f3be40d4e463b8cf647f20831424	0	0	0	0	0	0	85	208	267	179	0	0	0	0	0	0	155	136	1030	ASV309	TGAGGAATATTGGACAATGGGCGAGAGCCTGATCCAGCCATGCCGCGTGCAGGAAGACTGCCCTATGGGTTGTAAACTGCTTTTATACAGGAAGAAACACCTCTACGTGTAGAGGCTTGACGGTACTGTAAGAATAAGGATCGGCTAACTCCGTGCCAGCAGCCGCGGTAATACGGAGGATCCAAGCGTTATCCGGAATCATTGGGTTTAAAGGGTCCGTAGGTGGATAATTAAGTCAGA	Bacteria	Bacteroidota	Bacteroidia	Flavobacteriales	Flavobacteriaceae	Formosa
8b974c76c6c7e478bc74224779d6c00e	0	0	0	0	0	0	132	137	311	167	0	0	0	0	0	0	193	89	1029	ASV310	TGGGGAATATTGCACAATGGGCGCAAGCCTGATGCAGCCATGCCGCGTGTGTGAAGAAGGCCTTCGGGTTGTAAAGCACTTTCAGTAGGGAGGAAGGCCCTAAAGTTAATACCTTTGGGGATTGACGTTACCTACAGAAGAAGCACCGGCTAACTCCGTGCCAGCAGCCGCGGTAATACGGAGGGTGCGAGCGTTAATCGGAATTACTGGGCGTAAAGCGCGCGTAGGCGGCTACTTAAG	Bacteria	Proteobacteria	Gammaproteobacteria	Cellvibrionales	Microbulbiferaceae	Microbulbifer
6baa4909993e43352a93af1812e8ccd1	0	0	0	0	0	0	127	150	224	143	0	0	0	0	0	0	205	179	1028	ASV311	CAGGGAATATTGCACAATGGGCGCAAGCCTGATGCAGCGACGCCGCGTGAGGGATGAAGGCTTTCGGGTTGTAAACCTCTTTCAGTGGGGAAGAAGCGCAAGTGACGGTACCCACACAAGAAGGCCCGGCCAACTACGTGCCAGCAGCCGCGGTAATACGTAGGGGCCAAGCGTTATCCGGATTTATTGGGCGTAAAGAGCTCGTAGGCGGTTTGGTAAGTCGGTCGTGAAAGTCCGAGG	Bacteria	Actinobacteriota	Acidimicrobiia	Actinomarinales	NA	NA
3a5237fa3f295452ff47bda789d4d312	0	0	0	0	0	0	145	158	242	218	0	0	0	0	0	0	118	146	1027	ASV312	TGAGGAATATTGCACAATGGGGGCAACCCTGATGCAGCAACGCCGCGTGGAGGACGAAGGCCTTTGGGTTGTAAACTCCTTTTCTGCGGGAAGAGGAAGGACGGTACCGCAGGAATAAGTCACGGCTAACTACGTGCCAGCAGCCGCGGTAATACGTAGGTGGCGAGCGTTATCCGGAATTACTGGGCGTAAAGCGCACGCAGGCGGCTATGTAAGTCTGACGTGAAAGCTCCTGGCTTA	Bacteria	Chloroflexi	Anaerolineae	Caldilineales	Caldilineaceae	NA
d799b8473297f2d7e4cef8cb8f77ca1b	0	0	0	0	0	0	112	161	245	162	0	0	0	0	0	0	186	161	1027	ASV313	TGAGGAATATTGGACAATGGGCGAGAGCCTGATCCAGCCATGCCGCGTGCAGGAAGACTGCCCTATGGGTTGTAAACTGCTTTTATACGGGAAGAAACACTCCCTCGTGAGGGGGCTTGACGGTACCGTAAGAATAAGGATCGGCTAACTCCGTGCCAGCAGCCGCGGTAATACGGAGGATCCAAGCGTTATCCGGAATCATTGGGTTTAAAGGGTCCGTAGGCGGGCAATTAAGTCAGG	Bacteria	Bacteroidota	Bacteroidia	Flavobacteriales	Flavobacteriaceae	NA
226d53c22e7cda9a26be908c4b0bf2ff	0	0	0	0	0	0	93	134	257	136	0	0	0	0	0	0	213	189	1022	ASV314	TGGGGAATATTGGACAATGGGGGCAACCCTGATCCAGCCATGCCGCGTGTGTGAAGAAGGCCTTCGGGTTGTAAAGCACTTTCAGTGGGGACGAAAATCTCAAGGTTAATACCCTTGGGCCTTGACGGTACCTACAGAAGAAGCACCGGCTAATTCCGTGCCAGCAGCCGCGGTAATACGGAAGGTGCAAGCGTTAATCGGAATCACTGGGCGTAAAGCGCGCGTAGGCGGTTTGGTAAG	Bacteria	Proteobacteria	Gammaproteobacteria	NA	NA	NA
6d36cd410db4a40c6166b3223ba6c330	0	0	0	0	0	0	135	133	219	127	0	0	0	0	0	0	254	153	1021	ASV315	TGGGGAATCTTGGACAATGGGGGCAACCCTGATCCAGCCATGCCGCGTGAGCGATGAAGGCCTTAGGGTTGTAAAGCTCTTTCACCGGTGAAGATAATGACGGTAGCCGGAGAAGAAGCCCCGGCTAACTCCGTGCCAGCAGCCGCGGTAATACGGAGGGGGCTAGCGTTGTTCGGAATTACTGGGCGTAAAGCGCGCGTAGGCGGGCTGTTAAGTCGGGGGTGAAATCCCGGGGCTCAA	Bacteria	Proteobacteria	Alphaproteobacteria	Rhodobacterales	Rhodobacteraceae	Limibaculum
1623969004d74daef30376539f68127c	0	0	0	0	0	0	165	191	210	120	0	0	0	0	0	0	184	148	1018	ASV316	TAGGGAATCTTGGTCAATGGGCGCAAGCCTGAACCAGCGATGCCGCGTGTGCGAAGAAGGCCCTAGGGTTGTAAAGCACTTTCAGTCGCGAAGAAAAGCTTACCGTTAATAACGGTGAGTCTTGACGTTAACGACAGAAGAAGATCCGGCTAACTCCGTGCCAGCAGCCGCGGTAATACGGAGGGATCGAACGTTAATCGGAATTACTGGGCGTAAAGCGCGCGTAGGCGGTTTGATAAG	Bacteria	Proteobacteria	Gammaproteobacteria	KI89A_clade	NA	NA
2b8a60aa8a6db65914834044315d94c1	0	0	0	0	0	0	83	146	238	244	0	0	0	0	0	0	168	134	1013	ASV317	TGGGGAATATTGCGCAATGGGCGAAAGCCTGACGCAGCAACGCCGCGTGTGTGAAGAAGGCCTTCGGGTCGTAAAGCACTGTTGAGGGGAACGAGCCGGTCATGTTTAAGAGATGTGGCCCCGACGGTACCCCTTGAGGAAGCACCGGCTAACTCCGTGCCAGCAGCCGCGGTAATACGGAGGGTGCAAGCGTTGTTCGGAATTATTGGGCGTAAAGCGCGCGTAGGCGGGCCACTCAGT	Bacteria	NA	NA	NA	NA	NA
608d4a1f13bb972f25488714f8ea7b69	0	0	0	0	0	0	127	204	228	136	0	0	0	0	0	0	173	143	1011	ASV318	TGGGGAATCTTAGACAATGGGGGCAACCCTGATCTAGCCATGCCGCGTGGACGATGAAGGCCTTAGGGTTGTAAAGTCCTTTCAGCAGGGACGATAATGACGGTACCTGCAGAAGAAGCCCCGGCTAACTCCGTGCCAGCAGCCGCGGTAATACGGAGGGGGCTAGCGTTGTTCGGAATTACTGGGCGTAAAGCGCACGTAGGCGGACCAGTCAGTGAGGGGTGAAATCCCAGGGCTCAA	Bacteria	Proteobacteria	Alphaproteobacteria	Rhodobacterales	Rhodobacteraceae	NA
fcfae210ed43f43a22a71f2931e29252	0	0	0	0	0	0	66	142	244	380	0	0	0	0	0	0	25	149	1006	ASV319	GCGCGAAAACTGCACAATGTGGGAAATCACGATGCGGGAAACCTGAGTGTCTGCACAATGTGTAGACTGTCGTCAAGCGTTCATTGCTTGACAAGAAAGTGCTGGGTAAGACGGGTGCCAGCCGCCGCGGTAATACCCGCAGCACGAGTGGTGGTCACTCTTATTGGGCCTAAAACGTCCGTAGCCTGTCACATAAATGCCTGGGTAAATCGATGCGCTCAACGTATCGAATTCCGGGTA	Archaea	Thermoplasmatota	Thermoplasmata	NA	NA	NA
819251ec1f93f83cda02418c353646a5	0	0	0	0	0	0	107	153	207	179	0	0	0	0	0	0	192	161	999	ASV320	TGAGGAATATTGGGCAATGGGCGCAAGCCTGACCCAGCCACGCCGCGTGAGTGATGAAGGCCTTCGGGTCGTAAAGCTCTGTGGGGAGGGACGAAAAATCTCCATTCGAATAGGGTGGAGACTTGACGGTACCTCCTTAGCAAGCACCGGCTAACTCTGTGCCAGCAGCCGCGGTAATACAGAGGGTGCGAACGTTGCTCGGATTTACTGGGCGTAAAGCGCGTGTAGGCGGACTCGCAA	Bacteria	Myxococcota	Polyangia	Polyangiales	Sandaracinaceae	NA
952549682fcc7a4dbfc622a0c9561f76	0	0	0	0	0	8	0	64	332	530	0	0	0	0	0	0	0	65	999	ASV321	GCGCGAAAACTGCACAATGTGGGAAATCACGATGCGGGAAACCCGAGTGTCTGCGCAAAGCGTAGACTGTCGTCAAGCGTTCATTGCTTGACAAGAAAGTGCTGGGTAAGACGGGTGCCAGCCGCCGCGGTAATACCCGCAGCACGAGTGGTGGTCACTATTACTGGGCCTAAAGCGTCCGTAGCCGGTTGAGTAAATGCCTGGGTAAATCGAAGTGCTCAACGCTTCGAATTCCGGGTA	Archaea	Thermoplasmatota	Thermoplasmata	NA	NA	NA
2d73dd58095fb5cdced69d4d104fa6e0	0	0	0	0	0	0	319	175	190	107	0	0	0	0	0	0	121	75	987	ASV322	TGGGGAATCTTCGGCAATGGGCGCAAGCCTGACCGAGCCATGCCGCGTGAGTGAAGAAGGCCTTAGGGTCGTAAAGCTCTTTCGCCAGGGAAGATAATGACGGTACCTGGTAAAGAAACCCCGGCTAACTCCGTGCCAGCAGCCGCGGTAATACGGAGGGGGTTAGCGTTGTTCGGAATTACTGGGCGTAAAGCGCGCGTAGGCGGATTGGAAAGTTGGGGGTGAAATCCCAGGGCTCAA	Bacteria	Proteobacteria	Alphaproteobacteria	Rhodobacterales	Rhodobacteraceae	NA
3c314dd3bcf70b350ae05157dbe4e854	0	0	0	0	0	0	59	164	323	133	0	0	0	0	0	0	182	114	975	ASV323	TGGGGAATATTGGACAATGGGCGCAAGCCTGATCCAGCAATACCGCGTGTGTGAAGAAGGGTTTCGGCTCGTAAAGCACTTTCAGTCGGGAGGAAAGGAATGTAGTTAATACCTGCATTCTGTGACGTTACCGACAGAAGAAGCACCGGCTAACTCCGTGCCAGCAGCCGCGGTAATACGGAGGGTGCAAGCGTTAATCGGAATTACTGGGCGTAAAGCGCGCGTAGGCGGAATATTAAG	Bacteria	Proteobacteria	Gammaproteobacteria	Oceanospirillales	Kangiellaceae	Aliikangiella
1fda672a1afa9646f737be3b25179333	0	0	0	0	0	0	171	185	252	0	0	0	0	0	0	0	208	158	974	ASV324	CAGGGAATATTGCACAATGGGCGAAAGCCTGATGCAGCAACGCCGCGTGCGGGATGAAGGCCTTCGGGTTGTAAACCGCTTTCAGTAGGGAAGAAAATGACGGTACCTACAGAAGAAGCCCCGGCCAACTACGTGCCAGCAGCCGCGGTAACACGTGGGGGGCAAGCGTTGTCCGGATTTATTGGGCGTAAAGGGCTCGTAGGCGGCTTGACAAGTCGGGCGTGAAAGCCCGGGGCTTAA	Bacteria	Actinobacteriota	Acidimicrobiia	Actinomarinales	NA	NA
1e31ebf52a558c30ec9570a00a2fb802	0	0	0	967	0	0	0	0	0	0	0	0	0	0	0	0	0	0	967	ASV325	TGGGGAATATTGCACAATGGAGGCAACTCTGATGCAGCCATGCCGCGTGTGTGAAGAAGGCTTTCGGGTTGTAAAGCACTTTCAGCGAGGAGGAAAGGGTGTGTTTTAATAGAGCACATTTGTGACGTTACTCGCAGAAGAAGCACCGGCTAACTCCGTGCCAGCAGCCGCGGTAATACGGAGGGTGCGAGCGTTAATCGGAATTACTGGGCGTAAAGCGCGCGTAGGCGGTTAATTAAG	Bacteria	Proteobacteria	Gammaproteobacteria	Alteromonadales	Psychromonadaceae	Psychromonas
493d844da2043eafc7582cae45fdadcf	0	0	0	0	0	0	134	0	71	55	0	0	0	20	287	284	62	52	965	ASV326	TGGGGAATCTTGGACAATGGGCGCAAGCCTGATCCAGCCATGCCGCGTGAGTGATGAAGGCCCTAGGGTCGTAAAGCTCTTTCGCCAGAGATGATAATGACAGTATCTGGTAAAGAAACCCCGGCTAACTCCGTGCCAGCAGCCGCGGTAATACGGAGGGGGTTAGCGTTGTTCGGAATTACTGGGCGTAAAGCGCACGTAGGCGGATCAGAAAGTATAGGGTGAAATCCCAGGGCTCAA	Bacteria	Proteobacteria	Alphaproteobacteria	Rhodobacterales	Rhodobacteraceae	Pseudophaeobacter
060cf3579dab91e499c49d7058f066a2	0	0	0	0	0	0	217	308	263	0	0	0	0	0	0	0	174	0	962	ASV327	TGGGGAATCTTGGACAATGGGCGCAAGCCTGATCCAGCCATGCCGCGTGAGTGATGAAGGCCCTAGGGTCGTAAAGCTCTTTCGCCAGGGATGATAATGACAGTACCTGGTAAAGAAACCCCGGCTAACTCCGTGCCAGCAGCCGCGGTAATACGGAGGGGGTTAGCGTTGTTCGGAATTACTGGGCGTAAAGCGCTCGTAGGCGGTTTGTTAAGTCGGATGTGAAAGCCCCGGGCTCAA	Bacteria	Proteobacteria	Alphaproteobacteria	Rhodobacterales	Rhodobacteraceae	Oceanobacterium
168b11c521da258a073d95666382f831	0	0	0	0	0	0	0	202	214	212	0	0	0	0	0	0	168	166	962	ASV328	TGGGGAATATTGGACAATGGGGGCAACCCTGATCCAGCAACGCCGCGTGGAGGAAGAAGGCCTTCGGGTCGTAAACTCCTGTCAGGTGGGACGAAACAGCCAAGGTCAATAGCCTTGGTTTCTGACGGTACCGCCAGAGGAAGCCCCGGCTAACTCCGTGCCAGCAGCCGCGGTAATACGGAGGGGGCAAGCGTTATTCGGAATTACTGGGCGTAAAGGGCACGTAGGCGGCCTCGCAAG	Bacteria	Acidobacteriota	Thermoanaerobaculia	Thermoanaerobaculales	Thermoanaerobaculaceae	Subgroup_10
165172a7794084d57b1d094e89d16c23	0	0	0	0	0	0	119	186	124	210	0	0	0	0	0	0	177	144	960	ASV329	TGGGGAATCTTGCACAATGGGCGAAAGCCTGATGCAGCGACGCCGCGTGGGGGATGAAGGCCCTAGGGTCGTAAACCCCTTTCAGTAGGGACGAAAATGACGGTACCTACAGAAGAAGCTCCGGCCAACTACGTGCCAGCAGCCGCGGTAAGACGTAGGGGGCGAGCGTTGTCCGGAATCATTGGGCGTAAAGAGCTCGTAGGCGGTTCCGTAAGTCGGATGTGAAAACTCAGGGCTCAA	Bacteria	Actinobacteriota	Acidimicrobiia	Microtrichales	Microtrichaceae	NA
62da32c212215c29a967ef952da543ca	0	0	0	0	0	0	99	153	264	141	0	0	0	0	0	0	201	94	952	ASV330	TGGGGAATTTTGGTCAATGGGCGAAAGCCTGAACCAGCAACGCCGCGTGCAGGATGAAGGCCCTCGGGTCGTAAACTGCTGTCAAGAGGGACGAACGGCGGTTCGGTTAATACCCGGGCCGCGTGACGGTACCTCTGAAGGAAGCACCGGCTAACTCCGTGCCAGCAGCCGCGGTAAGACGGAGGGTGCAAGCGTTGTTCGGAATTACTGGGCGTAAAGCGCGTGTAGGCGGCTTGGTAA	Bacteria	NB1-j	NA	NA	NA	NA
d17e17bece627a90a1a70fa362585041	0	0	0	6	0	0	0	0	0	0	0	0	0	247	418	280	0	0	951	ASV331	TGGGGAATTTTCTGCAATGGGCGAAAGCCTGACAGAGCAATACCGCGTGAGGGAAGAAAGCCCACAGGGTTGTAAACCTCTTTTGTCAAGGAAGAAGTTCTGACGTTACTTGACGAATAAGCATCGGCTAACTCCGTGCCAGCAGCCGCGGTAATACGGAGGGTCCGAGCGTTATCCGGAATTATTGGGTTTAAAGGGTCCGTAGGCGGGCCGATAAGTCAGGGGTGAAAGTCTGCCGCT	Bacteria	NA	NA	NA	NA	NA
401e716f3f09b5391f78b535adad3233	0	0	0	0	0	0	125	166	265	147	0	0	0	0	0	0	128	120	951	ASV332	CAGGGAATATTGCGCAATGGGCGAAAGCCTGACGCAGCGACGTCGCGTGAGGGATGAAGGCTTTCTGAGTTGTAAACCTCTTTCAGTAGGGACGAAGCGAAAGTGACGGTACCTACAGAAGAAGGCCCGGCCAACTACGTGCCAGCAGCCGCGGTAATACGTAGGGGCCAAGCGTTATCCGGATTTATTGGGCGTAAAGAGCTCGTAGGCGGCTTGGCAAGTCGGTGGTGAAATTCCGAG	Bacteria	Actinobacteriota	Acidimicrobiia	Actinomarinales	NA	NA
46d28bebcd404478f31059174bb6d5a0	0	0	0	0	0	0	163	179	223	144	0	0	0	0	0	0	147	89	945	ASV333	TGAGGAATATTGCACAATGGGGGGAACCCTGATGCAGCAACGCCGCGTGAAGGATGAAGGCTTTCGAGTTGTAAACTTCTTTTCTGCGGGAAGAGAGCGGACGGTACCGCAGGAATAAGACACGGCTAACTACGTGCCAGCAGCCGCGGTAATACGTAGGTGTCGAGCGTTATCCGGAATTACTGGGCGTAAAGGGCGCGCAGGCGGCTATAAGGGTCTGACGTGAAAGCTCCTGGCTTA	Bacteria	Chloroflexi	Anaerolineae	Caldilineales	Caldilineaceae	NA
517ad46a2d687cfbd5a939dd25c97ad4	0	0	0	0	0	0	117	187	282	80	0	0	0	0	0	0	202	76	944	ASV334	TAAGGAATATTGGACAATGGGCGCAAGCCTGATCCAGCCATCCCGCGTGCAGGATGACAGCCCTATGGGTCGTAAACTGCTTTTGTCAGGGAAGAAACGCCCTCATTTATGAGGGCCTGACGGTACCTGAAGAATAAGCACCGGCTAACTCCGTGCCAGCAGCCGCGGTAATACGGAGGGTGCAAGCGTTATCCGGAATCACTGGGTTTAAAGGGTGCGTAGGCGGTTTGATAAGTCAGA	Bacteria	Bacteroidota	Bacteroidia	Chitinophagales	Saprospiraceae	NA
eb5b9efbfd629bff0d9caba683627594	0	0	0	0	0	0	153	146	107	201	0	0	0	0	0	0	154	182	943	ASV335	TGGGGAATTTTGGACAATGGGCGCAAGCCTGATCCAGCCATGCCGCGTGCGGGAAGAAGGCCTTCGGGTTGTAAACCGCTTTTGTCAGGGAAGAAACGGCTTTTTCTAATAAAGAGAGCTAATGACGGTACCTGAAGAATAAGCACCGGCTAACTACGTGCCAGCAGCCGCGGTAATACGTAGGGTGCGAGCGTTAATCGGAATTACTGGGCGTAAAGCGTGCGCAGGCGGCTTTGCAAG	Bacteria	Proteobacteria	Gammaproteobacteria	Burkholderiales	Comamonadaceae	NA
f149b34d5c7a3b51dc93bda82a9377d9	0	0	0	0	0	0	0	244	294	0	0	0	0	0	0	0	222	182	942	ASV336	TGGGGAATATTGGACAATGGGCGAAAGCCTGATCCAGCAATGCCGCGTGAGTGATGAAGGCCTTAGGGTTGTAAAGCTCTTTTACCAGGGATGATAATGACAGTACCTGGAGAATAAGCTCCGGCTAACTCCGTGCCAGCAGCCGCGGTAATACGGAGGGAGCTAGCGTTGTTCGGAATTACTGGGCGTAAAGCGCGCGTAGGCGGCTTTGTAAGTCAGAGGTGAAATCCCGGGGCTCAA	Bacteria	Proteobacteria	Alphaproteobacteria	Sphingomonadales	Sphingomonadaceae	Sphingomicrobium
0ac2e9a3d55bff1f5974e5e51f949472	0	0	0	0	0	0	116	145	262	111	0	0	0	0	0	0	157	150	941	ASV337	TCGGGAATCTTGGGCAATGGGCGAAAGCCTGACCCAGCAACGCCGCGTGAGGGATGAAGGCCTTCGGGTCGTAAACCTCTGTCGGGAGGGAAGAACGGTGACGTTTCAAATAGGCTCGTCACCTGACGGTACCTCCAAAGGAAGCACCGGCTAACTCCGTGCCAGCAGCCGCGGTAATACGGAGGGTGCAAGCGTTGTTCGGAATCACTGGGCGTAAAGCGCGTGTAGGCGGCTTGGCAA	Bacteria	NB1-j	NA	NA	NA	NA
4896ca737f4c53533470b71785d058ab	0	0	0	0	0	0	150	96	228	148	0	0	0	0	0	0	156	161	939	ASV338	TGGGGAATATTGGACAATGGGCGCAAGCCTGATCCAGCAATACCGCGTGTGTGAAGAAGGGTTTCGGCTCGTAAAGCACTTTCAGTAGGGAGGAAAGGTTTGTAGTTAATACCTGCAAGCTGTGACGTTACCTACAGAAGAAGCACCGGCTAACTCCGTGCCAGCAGCCGCGGTAATACGGAGGGTGCAAGCGTTAATCGGAATTACTGGGCGTAAAGCGCGCGTAGGCGGAATGTTAAG	Bacteria	Proteobacteria	Gammaproteobacteria	Oceanospirillales	Kangiellaceae	Aliikangiella
60d810b469d5e5eff895f22c8bcb14b2	0	0	0	397	539	0	0	0	0	0	0	0	0	0	0	0	0	0	936	ASV339	TGGGGAATATTGCACAATGGGGGAAACCCTGATGCAGCCATGCCGCGTGTGTGAAGAAGGCCTTCGGGTTGTAAAGCACTTTCAGCGAGGAGGAAAGTATGTTGGTTAATACCCATCATATGTGACGTTACTCGCAGAAGAAGGACCGGCTAACTCCGTGCCAGCAGCCGCGGTAATACGGAGGGTCCGAGCGTTAATCGGAATTACTGGGCGTAAAGCGTACGCAGGCGGCCTTTTAAG	Bacteria	Proteobacteria	Gammaproteobacteria	Alteromonadales	Pseudoalteromonadaceae	Psychrosphaera
851c54d957daf101b726b6cc130cb05a	0	0	0	0	0	0	135	162	210	100	0	0	0	0	0	0	187	139	933	ASV340	TGGGGAATATTGGACAATGGGCGCAAGCCTGATCCAGCAATACCGCGTGTGTGAAGAAGGCCTGAGGGTTGTAAAGCACTTTCAATAGAGACGAAAAGCTCAGGATTAATACCCCTGAGTCTTGACTTAACCTATAGAAGAAGCACCGGCTAACTCCGTGCCAGCAGCCGCGGTAATACGGAGGGTGCAAGCGTTAATCGGAATTACTGGGCGTAAAGCGCTCGTAGGCGGTTTGTTAAG	Bacteria	Proteobacteria	Gammaproteobacteria	BD7-8	NA	NA
13ce0004eb7eee77c3328047296ef0d6	0	0	0	0	0	0	100	135	256	151	0	0	0	0	0	0	163	126	931	ASV341	TGAGGAATATTGGGCAATGGGCGCAAGCCTGACCCAGCCACGCCGCGTGAGTGATGAAGGCCTTCGGGTCGTAAAGCTCTGTGGGGAGGGACGAAAAACCTCCATTCGAATAGGATGGAGACTTGACGGTACCTCCTTAGCAAGCACCGGCTAACTCTGTGCCAGCAGCCGCGGTAATACAGAGGGTGCGAACGTTGCTCGGATTTACTGGGCGTAAAGCGCGTGTAGGCGGACTCGCAA	Bacteria	Myxococcota	Polyangia	Polyangiales	Sandaracinaceae	NA
370a0a1ea0a9989802f93dcfc34610c0	0	0	0	0	0	0	109	165	223	135	0	0	0	0	0	0	144	155	931	ASV342	TGGGGAATATTGGACAATGGGCGCAAGCCTGATCCAGCAATACCGCGTGTGTGAAGAAGGCCTGAGGGTTGTAAAGCACTTTCAATAGGGACGAAAAGCTTAGGGTTAATACCCCTGAGTCTTGACTTAACCTATACAAGAAGCACCGGCTAACTCCGTGCCAGCAGCCGCGGTAATACGGAGGGTGCAAGCGTTAATCGGAATTACTGGGCGTAAAGCGCTCGTAGGCGGTTTGTTAAG	Bacteria	Proteobacteria	Gammaproteobacteria	BD7-8	NA	NA
f52648a7dd1862733449d37e7f585d5d	0	0	0	0	0	0	900	29	0	0	0	0	0	0	0	0	0	0	929	ASV343	TTTCGAATCTTTCACAATGGGCGAAAGCCTGATGGAGCAACGCCGCGTGGGGGATGAAGGCCTTCGGGTTGTAAACCCCTGTCACCAAGGATAAAACGTAATCTATTAATACTAGGTTGCCTGATGTAACTTGGAGAGGAAGGAGTGGCTAACTCTGTGCCAGCAGCCGCGGTAATACAGAGACTCCAAGCGTTATTCGGATTCACTGGGCGTAAAGGGAGCGCAGGCGGCCAGATGTGT	Bacteria	Verrucomicrobiota	Verrucomicrobiae	Opitutales	Puniceicoccaceae	Pelagicoccus
42447d090afb03e96ea214591c4d7422	0	0	0	0	0	0	154	151	232	131	0	0	0	0	0	0	134	123	925	ASV344	TGGGGAATCTTAGACAATGGGCGAAAGCCTGATCTAGCCATGCCGCGTGAGTGACGAAGGCCCTAGGGTCGTAAAGCTCTTTCGCCAGGGAAGATAATGACGGTACCTGGTAAAGAAACCCCGGCTAACTCCGTGCCAGCAGCCGCGGTAATACGGAGGGGGTTAGCGTTGTTCGGAATTACTGGGCGTAAAGCGCGCGTAGGCGGACTGATCAGTCAGAGGTGAAATCCCAGGGCTCAA	Bacteria	Proteobacteria	Alphaproteobacteria	Rhodobacterales	Rhodobacteraceae	NA
1e9677ee9dbf4c118e8e08f9052d4953	0	0	0	0	0	0	124	121	207	113	0	0	0	0	0	0	203	154	922	ASV345	TGGGGAATATTGGACAATGGGGGCAACCCTGATCCAGCAATGCCGCGTGTGTGAAGAAGGCCTGCGGGTTGTAAAGCACTTTCAGTAGGGAAGAAAACGCCAGGGCGAATAGTCCTGGTGCTTGACGTTACCTACACAAGAAGCACCGGCTAACTCCGTGCCAGCAGCCGCGGTAATACGGAGGGTGCAAGCGTTAATCGGAATTACTGGGCGTAAAGAGCACGTAGGCGGTCCGGTCAG	Bacteria	Proteobacteria	Gammaproteobacteria	Thiohalorhabdales	Thiohalorhabdaceae	NA
bce31dd3f10f2b7b25b738d7f4b192cb	0	0	0	0	0	0	102	149	203	165	0	0	0	0	0	0	171	132	922	ASV346	TAGGGAATCTTGCGCAATGGGCGAAAGCCTGACGCAGCGACGCCGCGTGAGGGATGAAGGCTCTCGGGTCGTAAACCTCTTTCAGCAGGGACGAAAATGACGGTACCTGCAGAAGAAGCCCCGGCCAACTACGTGCCAGCAGCCGCGGTAACACGTAGGGGGCGAGCGTTGTCCGGATTTATTGGGCGTAAAGAGCTCGTAGGCGGTTCGGTAAGTCGGGTGTGAAAACTCAAGGCTCAA	Bacteria	Actinobacteriota	Acidimicrobiia	Microtrichales	Microtrichaceae	Sva0996_marine_group
833a30b529fb86ce5704a618c9425a52	0	0	0	0	0	0	851	0	0	0	0	0	0	0	0	0	0	70	921	ASV347	TGGGGAATATTGGACAATGGGGGCAACCCTGATCCAGCCATGCCGCGTGTGTGAAGAAGGCCTTCGGGTTGTAAAGCACTTTCAGATGTGAGGAAAGGTTAGTAGCTAATAACTGCTAGCTGTGACGTTAACATCAGAAGAAGGACCGGCTAACTCCGTGCCAGCAGCCGCGGTAATACGGAGGGTCCGAGCGTTAATCGGAATTACTGGGCGTAAAGCGCGCGTAGGCGGCTAAGTCAG	Bacteria	Proteobacteria	Gammaproteobacteria	Oceanospirillales	Nitrincolaceae	Marinobacterium
70b4383fadca8e06ef9bc791dea2256e	0	0	0	0	0	0	112	146	251	94	0	0	0	0	0	0	174	143	920	ASV348	TAAGGAATATTGGACAATGGGCGCAAGCCTGATCCAGCCATCCCGCGTGCAGGATGACAGCCCTATGGGTCGTAAACTGCTTTTGGAAGGGACGAAACCCCTGGATTTATCTGGGGCTGACGGTACCTTCAGAATAAGCACCGGCTAACTCCGTGCCAGCAGCCGCGGTAATACGGAGGGTGCAAGCGTTATCCGGAATCACTGGGTTTAAAGGGTGCGTAGGCGGCGTTGTAAGTCAGA	Bacteria	Bacteroidota	Bacteroidia	Chitinophagales	Saprospiraceae	Portibacter
a230d5b3e5500827134f2196a02affdc	0	0	0	0	0	0	114	191	210	125	0	0	0	0	0	0	152	125	917	ASV349	TAGGGAATATTGGTCAATGGGTGAGAGCCTGAACCAGCCATGCCGCGTGCAGGAAGACGGCCTTCTGGGTTGTAAACTGCTTTTATCTGGGGATAAAATGACCGTGCGCGGTTAATTGAAGGTACCAGATGAATAAGCACCGGCTAACTACGTGCCAGCAGCCGCGGTAATACGTAGGGTGCAAGCGTTGTCCGGATTTATTGGGTTTAAAGGGTGCGTAGGCGGCCTGTTAAGTCAGTG	Bacteria	Bacteroidota	Bacteroidia	Cytophagales	Microscillaceae	NA
ead4edb046aa3d8ef14dea24da7e2b96	0	0	0	159	479	0	84	148	0	0	0	0	0	30	0	0	0	14	914	ASV350	TGAGGAATATTGGACAATGGGCGGGAGCCTGATCCAGCCATGCCGCGTGCAGGAAGACGGTCCTATGGATTGTAAACTGCTTTTGTACGGGAAGAATAAGGGCTACGTGTAGCCTGTTGACGGTACCGTAAGAATAAGGATCGGCTAACTCCGTGCCAGCAGCCGCGGTAATACGGAGGATCCGAGCGTTATCCGGAATCATTGGGTTTAAAGGGTCCGTAGGCGGGCCATTAAGTCAGG	Bacteria	Bacteroidota	Bacteroidia	Flavobacteriales	Flavobacteriaceae	Arenibacter
385fc00fae87f88eac3883013ddbd4aa	0	0	0	0	0	0	140	175	175	107	0	0	0	0	0	0	183	132	912	ASV351	TCGGGAATATTGGACAATGGGGGCAACCCTGATCCAGCCATGCCGCGTGTGTGAAGAAGGCCTTCGGGTTGTAAAGCACTTTCAGTAGGGAGGAAGGGTGAGTCGTTAATAGCGGCTTGCATTGACGTTACCTACAGAAGCAGCACCGGCTAACTCCGTGCCAGCAGCCGCGGTAATACGGAGGGTGCAAGCGTTAATCGGAATTACTGGGCGTAAAGCGCGCGTAGGCGGTTTGGTCAG	Bacteria	Proteobacteria	Gammaproteobacteria	Oceanospirillales	Pseudohongiellaceae	Pseudohongiella
79c90e965d72ced3ed36bc8585efeaf2	0	0	0	0	0	0	115	141	268	132	0	0	0	0	0	0	142	113	911	ASV352	TGGGGAATATTGGACAATGGGCGCAAGCCTGATCCAGCCATGCCGCGTGAGTGATGACGGCCCTAGGGTTGTAAAGCTCTTTCAACGGTGAAGATAATGACGGTAACCGTAGAAGAAGCCCCGGCTAACTTCGTGCCAGCAGCCGCGGTAATACGAAGGGGGCTAGCGTTGTTCGGAATAACTGGGCGTAAAGCGCGCGTAGGCGGATTAGTCAGTCAGGGGTGAAATCCCGGGGCTCAA	Bacteria	Proteobacteria	Alphaproteobacteria	Rhizobiales	Rhizobiaceae	NA
33b088481ad15507e91ca95db98fedcf	0	0	0	30	73	334	0	0	0	0	0	0	0	294	67	112	0	0	910	ASV353	TGGGGAATCTTAGACAATGGGCGCAAGCCTGATCTAGCCATGCCGCGTGTGTGATGAAGGCCTTAGGGTCGTAAAGCACTTTCGCCAGAGATGATAATGACAGTATCTGGTAAAGAAACCCCGGCTAACTCCGTGCCAGCAGCCGCGGTAATACGGAGGGTGCGAGCGTTAATCGGAATTACTGGGCGTAAAGCGCGCGTAGGCGGTTAATTAAGTCAGATGTGAAATCCCAGGGCTCAA	Bacteria	Proteobacteria	Alphaproteobacteria	Rhodobacterales	Rhodobacteraceae	NA
056cf0ee667a508946218d8eccf03604	0	0	0	0	0	0	83	169	253	134	0	0	0	0	0	0	166	104	909	ASV354	TGAGGAATATTGCGCAATGGAGGAAACTCTGACGCAGCCACGCCGCGTGCAGGAAGACACCCCTCAGGGGCGTAAACTGCTTTTATACGGGAAGAACACCCTCTTCTGGAGGGTCTGACGGTACCGTACGAATAAGGACCGGCTAACTCCGTGCCAGCAGCCGCGGTAATACGGAGGGTCCAAGCGTTGTCCGGAATCACTGGGTGTAAAGGGTGCGCAGGCGGGCGTGTAAGTCAGGGG	Bacteria	Bacteroidota	Rhodothermia	Rhodothermales	Rhodothermaceae	Rubrivirga
5df617f4138e591c05e039877becc69c	0	0	0	0	0	0	151	121	255	119	0	0	0	0	0	0	158	100	904	ASV355	TGGAGAATCTTGCACAATGGGCGCAAGCCTGATGCAGCCACGCCGCGTGGGGGAAGAAGGCTTTCGAGTTGTAAACCCCTTTCAGCAGGGAAGAAGCGCAAGTGACGGTACCTGCAGAAGAAGCCCCGGCCAACTACGTGCCAGCAGCCGCGGTAATACGTAGGGGGCGAGCGTTGTCCGGAATTATTGGGCGTAAAGCGCGTGTAGGCGGCCCGTTAAGTCGGCTGTGAAATCCTGGGG	Bacteria	Actinobacteriota	Actinobacteria	Nitriliruptorales	Nitriliruptoraceae	NA
92a548f3767efb26803fe2e11ad3dbe5	0	0	0	0	0	0	108	109	290	189	0	0	0	0	0	0	104	96	896	ASV356	TGGGGAATATTGGACAATGGGCGAAAGCCTGATCCAGCAATGCAGCGTGTGTGAAGAAGGCCCTAGGGTTGTAAAGCACTTTAAGCAGGGAAGAACAAGTTACAGGTTAATACCCTGTAGCCCTGACGGTACCTGCAGAATAAGCACCGGCTAACTCCGTGCCAGCAGCCGCGGTAATACGGAGGGTGCGAGCGTTAATCGGATTTACTGGGCGTAAAGCGTACGTAGGTGGTGACGTAA	Bacteria	Proteobacteria	Gammaproteobacteria	NA	NA	NA
b51159140002fbce4fcd558232aef537	0	0	0	143	429	62	33	226	0	0	0	0	0	0	0	0	0	0	893	ASV357	TGAGGAATATTGGGCAATGGAGGAAACTCTGACCCAGCCATGCCGCGTGCAGGAAGACTGCCCTATGGGTTGTAAACTGCTTTTATACAGGAAGAAACACTAGTACGTGTACTAGCTTGACGGTACTGTAAGAATAAGGACCGGCTAACTCCGTGCCAGCAGCCGCGGTAATACGGAGGGTCCGAGCGTTATCCGGAATCATTGGGTTTAAAGGGTCCGCAGGCGGTCGATTAAGTCAGA	Bacteria	Bacteroidota	Bacteroidia	Flavobacteriales	Flavobacteriaceae	Polaribacter
f438608d2d416e160116ea93a4fe269c	0	0	0	0	0	0	116	163	233	136	0	0	0	0	0	0	134	107	889	ASV358	TGAGGAATCTTGCGCAATGGACGAAAGTCTGACGCAGCCACGCCGCGTGCAGGAAGACACCCCTCAGGGGCGTAAACTGCTTTTATATGGGAAGAACACCCTCCTCGGGAGGGTCTGACGGTACCATACGAATAAGGACCGGCTAACTCCGTGCCAGCAGCCGCGGTAATACGGAGGGTCCAAGCGTTGTCCGGAATCACTGGGTGTAAAGGGTGTGTAGGCGGGCCTGCAAGTCAGAGG	Bacteria	Bacteroidota	Rhodothermia	Rhodothermales	Rhodothermaceae	NA
4b95027fa880c4f57558a18b12226019	0	0	0	0	0	0	142	139	199	126	0	0	0	0	0	0	184	92	882	ASV359	TGGGGAATATTGGACAATGGGGGCAACCCTGATCCAGCAATGCCGCGTGTGTGAAGAAGGCCTGCGGGTTGTAAAGCACTTTCAATCGCGAAGAAAAGCTTACGGATAATACCCGTAAGTCTTGACGTTAACGATACAAGAAGCACCGGCTAACTCCGTGCCAGCAGCCGCGGTAATACGGAGGGTGCGAGCGTTAATCGGAATTACTGGGCGTAAAGCGCACGTAGGCGGTTTGGTCAG	Bacteria	Proteobacteria	Gammaproteobacteria	pItb-vmat-80	NA	NA
2a7672a8d04420a8717756212aad1e2e	0	0	0	92	59	0	56	0	0	0	0	0	0	71	160	442	0	0	880	ASV360	TGAGGAATATTGGACAATGGAGGCAACTCTGATCCAGCCATGCCGCGTGCAGGAAGACTGCCCTATGGGTTGTAAACTGCTTTTATACAGGAAGAAACATCTCTACGTGTAGAGACTTGACGGTACTGTAAGAATAAGGATCGGCTAACTCCGTGCCAGCAGCCGCGGTAATACGGAGGATCCAAGCGTTATCCGGAATCATTGGGTTTAAAGGGTCCGTAGGTGGATAATTAAGTCAGA	Bacteria	Bacteroidota	Bacteroidia	Flavobacteriales	Flavobacteriaceae	Algibacter
86ef252c9b1e271c028cdebf90127f4b	0	0	0	0	0	0	104	160	237	111	0	0	0	0	0	0	135	131	878	ASV361	TGGGGAATATTGGACAATGGGCGCAAGCCTGATCCAGCAATGCCGCGTGTGTGAAGAAGGCCTGAGGGTTGTAAAGCACTTTCAATAGAGACGAAAAGCAAGGGATTAATACTCCCGTGTCTTGACTTAACCTATAGAAGAAGCACCGGCTAACTCCGTGCCAGCAGCCGCGGTAATACGGAGGGTGCAAGCGTTAATCGGAATTACTGGGCGTAAAGCGCTCGTAGGCGGTTTGTTAAG	Bacteria	Proteobacteria	Gammaproteobacteria	BD7-8	NA	NA
bfa79709d68ec03f4dce7d68bac67154	0	0	0	0	0	0	93	149	267	106	0	0	0	0	0	0	133	130	878	ASV362	TGGGGAATATTGGACAATGGGCGCAAGCCTGATCCAGCAATGCCGCGTGTGTGAAGAAGGCCTGAGGGTTGTAAAGCACTTTCAATAGAGACGAAAAGCTAGGGGTTAATACCCCCGAGTCTTGACTTAACCTATAGAAGAAGCACCGGCTAACTCCGTGCCAGCAGCCGCGGTAATACGGAGGGTGCAAGCGTTAATCGGAATTACTGGGCGTAAAGCGCTCGTAGGCGGTTTGTTAAG	Bacteria	Proteobacteria	Gammaproteobacteria	BD7-8	NA	NA
d2e2dd9f49927bb6b2d8dcc8976659b5	0	0	0	0	0	0	93	163	187	149	0	0	0	0	0	0	127	155	874	ASV363	TCGGGAATTTTGCTCAATGGGCGCAAGCCTGAAGCAGCAACGCCGCGTGAGGGATGAAGGCCTTCGGGTTGTAAACCTCTTTTCTCAGGGACGATAATGACGGTACCTGTGGAATAAGCCACGGCTAACTACGTGCCAGCAGCCGCGGTAATACGTAGGTGGCAAGCGTTGTCCGGATTTACTGGGCGTAAAGAGCGCGCAGGCGGTCGAGTAAGTCGAATGTGAAAGCTCCCGGCTCAA	Bacteria	Chloroflexi	KD4-96	NA	NA	NA
bddde9b6f977b01c43ce7e67f4c8dd93	0	0	0	139	41	0	53	0	0	0	0	0	0	559	28	50	0	0	870	ASV364	TGGGGAATATTGGACAATGGGCGCAAGCCTGATCCAGCCATGCCGCGTGTGTGAAGAAGGCCTTAGGGTTGTAAAGCACTTTCAGGAGTGAGGAAGGGCATTTGGTTAATACCCAAATGTTTTGACGTTAGCTCCAGAAGAAGCACCGGCTAACTCTGTGCCAGCAGCCGCGGTAATACAGAGGGTGCAAGCGTTAATCGGAATTACTGGGCGTAAAGCGCGCGTAGGTGGTTTGTTAAG	Bacteria	Proteobacteria	Gammaproteobacteria	Oceanospirillales	Marinomonadaceae	Marinomonas
25701509f210e4b467f3a91cffa69533	0	0	0	0	0	0	210	252	122	57	0	0	0	0	0	0	126	103	870	ASV365	TGGGGAATATTGGACAATGGGGGCAACCCTGATCCAGCAATACCGCGTGTGTGAAGAAGGCCTGCGGGTTGTAAAGCACTTTCAGTAGGGAAGAAAAGCGCCGGCTTAATACGTCGGAGTCTTGACGTTACCTACAGAAGAAGCACCGGCTAACTCCGTGCCAGCAGCCGCGGTAATACGGAGGGTGCAAGCGTTAATCGGAATTACTGGGCGTAAAGCGCGCGTAGGCGGCTTGGTCAG	Bacteria	Proteobacteria	Gammaproteobacteria	Granulosicoccales	Granulosicoccaceae	Granulosicoccus
c6979c72b07f3c4702e144080eee29c7	0	0	0	0	230	430	0	207	0	0	0	0	0	0	0	0	0	0	867	ASV366	TGGGGAATATTGCACAATGGGGGGAACCCTGATGCAGCCATGCCGCGTGTGTGAAGAAGGCCTTCGGGTTGTAAAGCACTTTCAGTTGTGAGGAAAGGGTAGTAGTTAATACCTGCTATCTGTGACGTTAGCAACAGAAGAAGCACCGGCTAACTCCGTGCCAGCAGCCGCGGTAATACGGAGGGTGCGAGCGTTAATCGGAATTACTGGGCGTAAAGCGCACGCAGGCGGTTTGTTAAG	Bacteria	Proteobacteria	Gammaproteobacteria	Alteromonadales	Alteromonadaceae	NA
63b52899d080958635ef89fc7a0dcd85	0	0	43	0	0	0	108	128	171	112	0	0	0	0	0	0	183	121	823	ASV367	TGGGGAATATTGGACAATGGGCGCAAGCCTGATCCAGCCATGCCGCGTGAGTGATGAAGGCCCTAGGGTTGTAAAGCTCTTTCAACGGTGAAGATAATGACGGTAACCGTAGAAGAAGCCCCGGCTAACTTCGTGCCAGCAGCCGCGGTAATACGAAGGGGGCTAGCGTTGTTCGGAATAACTGGGCGTAAAGCGCACGTAGGCGGATTGGAAAGTTAGAGGTGAAATCCCAGGGCTCAA	Bacteria	Proteobacteria	Alphaproteobacteria	Rhizobiales	Rhizobiaceae	Pseudahrensia
4f4f97e8f5e73f99d2eaf51345db8cf9	0	0	0	0	0	0	120	160	206	123	0	0	0	0	0	0	144	109	862	ASV368	TGGGGAATCTTGCGCAATGGGCGAAAGCCTGACGCAGCAACGCCGCGTGGGGGATGAAGGCTCTCGGGTTGTAAACCCCTTTCAGCAGGGACGAAAATGACGGTACCTGCAGAAGAAGCCCCGGCCAACTACGTGCCAGCAGCCGCGGTAACACGTAGGGGGCGAGCGTTGTCCGGATTTATTGGGCGTAAAGAGCTCGTAGGCGGTTCGGTAAGTCAGGTGTGAAAACTCAAGGCTCAA	Bacteria	Actinobacteriota	Acidimicrobiia	Microtrichales	Microtrichaceae	Sva0996_marine_group
4ed9a07cd07a2ba510aec306bfc56942	0	0	0	56	60	31	0	113	0	0	0	0	0	113	228	236	0	22	859	ASV369	TGGGGAATATTGGACAATGGGGGAAACCCTGATCCAGCCATGCCGCGTGTGTGAAGAAGGCCTTCGGGTTGTAAAGCACTTTCAGCAGTGAGGAAAGGGTGTAGATTAATACTCTGCATCTGTGACGTTAACTGCAGAAGAAGCACCGGCTAACTTCGTGCCAGCAGCCGCGGTAATACGAGGGGTGCAAGCGTTAATCGGAATTACTGGGCGTAAAGCGCGCGTAGGTGGTGAAGTCAG	Bacteria	Proteobacteria	Gammaproteobacteria	Cellvibrionales	Cellvibrionaceae	NA
52765ca183e65efadfe1f0ba86f60ba9	0	0	0	0	0	0	137	123	140	93	0	0	0	0	0	0	223	143	859	ASV370	TGGGGAATATTGGACAATGGGGGCAACCCTGATCCAGCAATGCAGCGTGTGTGAAGAAGGCCTGCGGGTTGTAAAGCACTTTCAATTGGGAAGAAAAGCTTAAGGTTAATACCCTTGAGTCTTGACGTTACCTTTACAAGAAGCACCGGCTAACTCCGTGCCAGCAGCCGCGGTAATACGGAGGGTGCAAGCGTTAATCGGAATTACTGGGCGTAAAGCGCGCGTAGGCGGCTTCGTCAG	Bacteria	Proteobacteria	Gammaproteobacteria	SZB50	NA	NA
eb9b68b454d297a5cfc084e9bd4ce8c2	0	0	0	0	0	0	140	127	215	86	0	0	0	0	0	0	182	104	854	ASV371	TGGGGAATATTGGACAATGGGGGCAACCCTGATCCAGCAATGCCGCGTGTGTGAAGAAGGCCTGCGGGTTGTAAAGCACTTTCAGTAGAGAAGAAAAGCCTAACGATAATACCGTTGGGTCTTGACGTAACCTACAGAAGAAGCACCGGCTAACTCCGTGCCAGCAGCCGCGGTAATACGGAGGGTGCAAGCGTTAATCGGAATTACTGGGCGTAAAGCGCGCGTAGGCGGCTTTGTAAG	Bacteria	Proteobacteria	Gammaproteobacteria	Steroidobacterales	Woeseiaceae	Woeseia
cbf419900ded2209ce27a3c67fbe5a9c	0	0	0	0	0	0	129	131	230	83	0	0	0	0	0	0	165	111	849	ASV372	TGGGGAATCTTGCGCAATGGGCGAAAGCCTGACGCAGCAACGCCGCGTGGGGGATGAAGGCTCTCGGGTCGTAAACCCCTTTCAGCAGGGACGAAAATGACGGTACCTGCAGAAGAAGCCCCGGCCAACTACGTGCCAGCAGCCGCGGTAACACGTAGGGGGCGAGCGTTGTCCGGATTTATTGGGCGTAAAGAGCTCGTAGGCGGTTCAGTAAGTCAGGTGTGAAAACCCAAGGCTCAA	Bacteria	Actinobacteriota	Acidimicrobiia	Microtrichales	Microtrichaceae	Sva0996_marine_group
e8afa7433afea21129b8b824fa59958d	0	0	0	0	0	19	158	102	117	144	0	0	0	33	0	23	145	108	849	ASV373	TGGGGAATCTTAGACAATGGGCGCAAGCCTGATCTAGCCATGCCGCGTGAGTGATGAAGGCCCTAGGGTCGTAAAGCTCTTTCGCCAGGGATGATAATGACAGTACCTGGTAAAGAAACCCCGGCTAACTCCGTGCCAGCAGCCGCGGTAATACGGAGGGGGTTAGCGTTGTTCGGAATTACTGGGCGTAAAGCGCACGTAGGCGGATCAGAAAGTTGGGGGTGAAATCCCGGGGCTCAA	Bacteria	Proteobacteria	Alphaproteobacteria	Rhodobacterales	Rhodobacteraceae	Roseobacter
f8e2900594a0f579dbec95928c125f2d	0	0	0	0	0	0	67	116	325	161	0	0	0	0	0	0	115	60	844	ASV374	TGAGGAATATTGCGCAATGGAGGAAACTCTGACGCAGCCACGCCGCGTGCAGGAAGACACCCCTCAGGGGCGTAAACTGCTTTTGTATGGGAAGAACACCCATCCTCGGATGGGTCTGACGGTACCATACGAATAAGGACCGGCTAACTCCGTGCCAGCAGCCGCGGTAATACGGAGGGTCCAAGCGTTGTCCGGAATCACTGGGTGTAAAGGGTGCGCAGGCGGGCGTGTAAGTCAGGG	Bacteria	Bacteroidota	Rhodothermia	Rhodothermales	Rhodothermaceae	Rubrivirga
43ae28e35abab39ddf1b5378137e86ba	0	0	0	464	223	0	24	0	0	0	0	0	0	101	30	0	0	0	842	ASV375	TGGGGAATATTGGACAATGGGCGCAAGCCTGATCCAGCCATGCCGCGTGTGTGAAGAAGGCCTTAGGGTTGTAAAGCACTTTCAGGAGTGAGGAAGGGTGCGTTGCTAATACCAACGTATTTTGACGTTAGCTCCAGAAGAAGCACCGGCTAACTCTGTGCCAGCAGCCGCGGTAATACAGAGGGTGCAAGCGTTAATCGGAATTACTGGGCGTAAAGCGCGCGTAGGTGGTTTGTTAAG	Bacteria	Proteobacteria	Gammaproteobacteria	Oceanospirillales	Marinomonadaceae	Marinomonas
e288f74d039c90e74a90875b740c3578	0	0	0	0	0	0	129	120	179	114	0	0	0	0	0	0	163	135	840	ASV376	TGGGGAATATTGGACAATGGGCGCAAGCCTGATCCAGCCATGCCGCGTGAGTGAAGAAGGCCTTAGGGTTGTAAAACTCTTTCACCCGTGAAGATGATGACGGTAGCGGGAGAAGAAGCCCCGGCTAACTCCGTGCCAGCAGCCGCGGTAATACGGAGGGGGCAAGCGTTGTTCGGATTTACTGGGCGTAAAGGGCGCGTAGGCGGGCGAACAAGTCAGAGGTGAAAGGCCTGGGCTCAA	Bacteria	Proteobacteria	Alphaproteobacteria	Kiloniellales	NA	NA
ce1683f031de0184e9cbac684f2e3ded	0	0	0	0	0	0	80	152	236	96	0	0	0	0	0	0	168	106	838	ASV377	TAAGGAATATTGGACAATGGAGGCAACTCTGATCCAGCCATCCCGCGTGCAGGATGACAGCCCTATGGGTTGTAAACTGCTTTTGGAAGGGAAGAAACCCGTAGATTTATCTGCGGCTGACGGTACCTTCAGAATAAGCACCGGCTAACTCCGTGCCAGCAGCCGCGGTAATACGGAGGGTGCAAGCGTTATCCGGAATCACTGGGTTTAAAGGGTGCGTAGGCGGCGTTATAAGTCAGA	Bacteria	Bacteroidota	Bacteroidia	Chitinophagales	Saprospiraceae	Portibacter
b48884846314f1233b2cf51bc25de6eb	0	0	0	0	0	0	100	86	208	90	0	0	0	0	0	0	219	132	835	ASV378	TGAGGAATATTGGACAATGGGGGCAACCCTGATCCAGCCATGCCGCGTGCAGGAAGACTGCCCTATGGGTTGTAAACTGCTTTTATACAGGAAGAAACCTCCCTACGTGTAGGGAGCTGACGGTACTGTAAGAATAAGGATCGGCTAACTCCGTGCCAGCAGCCGCGGTAATACGGAGGATCCAAGCGTTATCCGGAATCATTGGGTTTAAAGGGTCCGTAGGTGGATAATTAAGTCAGA	Bacteria	Bacteroidota	Bacteroidia	Flavobacteriales	Flavobacteriaceae	NA
fc5f39259652d55e00185b526aa25369	0	0	0	0	0	0	101	128	165	123	0	0	0	0	0	0	193	122	832	ASV379	TGAGGAATATTGGACAATGGGCGGAAGCCTGATCCAGCCATGCCGCGTGCAGGAAGACTGCCCTATGGGTTGTAAACTGCTTTTGTACGGGAAGAAACCCACCTACGTGTAGGTGGCTGACGGTACCGTAAGAATAAGCATCGGCTAACTCCGTGCCAGCAGCCGCGGTAATACGGAGGATGCAAGCGTTATCCGGAATCATTGGGTTTAAAGGGTCCGTAGGTGGATAATTAAGTCAGG	Bacteria	Bacteroidota	Bacteroidia	Flavobacteriales	Flavobacteriaceae	Winogradskyella
78572b092f2fbcfe774d234d60f3f0bf	0	0	0	0	0	0	92	123	193	99	0	0	0	0	0	0	192	127	826	ASV380	TGGGGAATATTGGACAATGGGGGCAACCCTGATCCAGCAATGCCGCGTGTGTGAAGAAGGCCTGCGGGTTGTAAAGCACTTTCAGTAGAGAAGAAAAGCTTAACGTTAATATCGTTGAGTCTTGACGTAACCTACAGAAGAAGCACCGGCTAACTCCGTGCCAGCAGCCGCGGTAATACGGAGGGTGCAAGCGTTAATCGGAATTACTGGGCGTAAAGCGCGCGTAGGCGGCTTTGTAAG	Bacteria	Proteobacteria	Gammaproteobacteria	Steroidobacterales	Woeseiaceae	Woeseia
c9b72ca8339ac3fe41551cddf42ba4bd	0	0	0	0	0	0	95	134	190	122	0	0	0	0	0	0	167	117	825	ASV381	TGGGGAATATTGGACAATGGGCGCAAGCCTGATCCAGCAATACCGCGTGTGTGAAGAAGGCCCGAGGGTTGTAAAGCACTTTCAATAGAGACGAAAAGCTTGAGGTTAATACCCTCGAGTCTTGACTTAACCTATAGAAGAAGCACCGGCTAACTCCGTGCCAGCAGCCGCGGTAATACGGAGGGTGCAAGCGTTAATCGGAATTACTGGGCGTAAAGCGCTCGTAGGCGGTTTGTTAAG	Bacteria	Proteobacteria	Gammaproteobacteria	BD7-8	NA	NA
db4b2d3433864a1f54736276fa61d214	0	0	0	0	0	0	87	132	277	100	0	0	0	0	0	0	131	91	818	ASV382	TGAGGAATATTGGACAATGGGCGAGAGCCTGATCCAGCCATCCCGCGTGCAGGATGAATGCCCTACGGGTTGTAAACTGCTTTTATTAGGGAAGAATAGCAGGCATTTATGCTTGTGTGACGGTACCTAAAGAATAAGCACCGGCTAACTCCGTGCCAGCAGCCGCGGTAATACGGAGGGTGCAAGCGTTATCCGGAATCACTGGGTTTAAAGGGTGCGTAGGCGGCGTTATAAGTCAGA	Bacteria	Bacteroidota	Bacteroidia	Chitinophagales	Saprospiraceae	Portibacter
3e45770ca936ceffed9df79d5aedbdc2	0	0	0	0	0	0	79	139	187	129	0	0	0	0	0	0	145	136	815	ASV383	TGGGGAATATTGGACAATGGGGGCAACCCTGATCCAGCAATGCCGCGTGTGTGAAGAAGGCCTGCGGGTTGTAAAGCACTTTCAGCAGGGAAGAAAAGCCTGAGGTTAATACCCTCGAGTCTTGACGTTACCTGCAGAAGAAGCACCGGCTAACTCCGTGCCAGCAGCCGCGGTAATACGGAGGGTGCAAGCGTTAATCGGAATTACTGGGCGTAAAGGGCATGCAGGTGGCTTGACTAG	Bacteria	Proteobacteria	Gammaproteobacteria	NA	NA	NA
717df8d5b22696df430f77a6b60da2bd	0	0	0	0	0	0	88	144	277	99	0	0	0	0	0	0	116	90	814	ASV384	TAAGGAATATTGGACAATGGAGGCAACTCTGATCCAGCCATCCCGCGTGCAGGATGAATGCCCTCTGGGTAGTAAACTGCTTTTATAGACCAAGAATAGCGAGGATTTATCTTCGTGTGACGGTAGTCTATGAATAAGCACCGGCTAACTCCGTGCCAGCAGCCGCGGTAATACGGAGGGTGCAAGCGTTATCCGGAATTACTGGGTTTAAAGGGTGCGTAGGCGGTCTGGTAAGTCAGA	Bacteria	Bacteroidota	Bacteroidia	Chitinophagales	Saprospiraceae	Lewinella
f0d19bb75a353324f942c3708d1edd59	0	0	0	0	0	0	143	175	213	0	0	0	0	0	0	0	170	113	814	ASV385	CAGGGAATATTGCACAATGGGCGAAAGCCTGATGCAGCGACGCCGCGTGAGGGATGAAGGCCTTCGGGTTGTAAACCTCTTTCAGGAGGGAAGAAGCGCAAGTGACGGTACCTCCACAAGAAGGCCCGGCCAACTACGTGCCAGCAGCCGCGGTAATACGTAGGGGCCAAGCGTTATCCGGAATCATTGGGCGTAAAGAGCTCGTAGGCGGCTTGGTAAGTCGGTCGTGAAAGTCCGAGG	Bacteria	Actinobacteriota	Acidimicrobiia	Actinomarinales	NA	NA
9da284152e30dc28fd0144ef1d8e4488	0	0	0	0	183	0	0	148	82	117	0	0	0	0	0	0	136	146	812	ASV386	TGGGGAATATTGCACAATGGGCGAAAGCCTGATGCAGCCATGCCGCGTGTGTGAAGAAGGCCTTCGGGTTGTAAAGCACTTTCAGTCAGGAGGAAAGGGTGTGAGTTAATACCTCATATCTGTGACGTTACTGACAGAAGAAGCACCGGCTAACTCCGTGCCAGCAGCCGCGGTAATACGGAGGGTGCGAGCGTTAATCGGAATTACTGGGCGTAAAGCGTACGCAGGCGGTTTGTTAAG	Bacteria	Proteobacteria	Gammaproteobacteria	Alteromonadales	Pseudoalteromonadaceae	Pseudoalteromonas
0458b2f7b89f4548aba1ed70976ce88a	0	0	0	0	0	0	111	129	275	84	0	0	0	0	0	0	120	92	811	ASV387	TGGGGAATATTGCGCAATGGGCGAAAGCCTGACGCAGCCACGCCGCGTGAGCGATGAAGGCTTTCGGGTCGTAAAGCTCTGTGGGGGGAGAAGAAGAAAGCCGGTGAAGAGCCGGCCTTGACGGTATCCCTTTAGCAAGCACCGGCTAACTCCGTGCCAGCAGCCGCGGTAATACGGAGGGTGCGAACGTTGCTCGGAATTATTGGGCGTAAAGCGCGCGTAGGCGGCTTTGTAAGTTGG	Bacteria	Myxococcota	Polyangia	Nannocystales	Nannocystaceae	Nannocystis
e30a6888e361624bff33aa2ea37c4ff8	0	0	0	0	0	0	80	147	250	123	0	0	0	0	0	0	120	91	811	ASV388	TGGGGAATCTTGCGCAATGGGCGAAAGCCTGACGCAGCGACGCCGCGTGCGGGAAGACGGCCTTCGGGTTGTAAACCGCTTTCAGCAGGGACGAAATTGACGGTACCTGCAGAAGAAGCTCCGGCCAACTACGTGCCAGCAGCCGCGGTAAGACGTAGGGGGCGAGCGTTGTCCGGAATCATTGGGCGTAAAGGGCTCCTAGGTTGTTCGGTAAGTCGACTGTGAAAATCCAAGGCTCAA	Bacteria	Actinobacteriota	Acidimicrobiia	Microtrichales	NA	NA
0789bb9e9103133250be529c31933b39	0	0	0	0	0	0	39	125	261	281	0	0	0	0	0	0	49	55	810	ASV389	GCGCGAAAACTGCACAATGTGGGAAATCACGATGCGGGAACCCCGAGTGTCTGCACAATGTGTAGACTGTCGTCAAGCGTTCATTGCTTGACAAGAAAGTGCTGGGTAAGACGGGTGCCAGCCGCCGCGGTAATACCCGCAGCACGAGTGGTGGTCACTCTTATTGGGCCTAAAACGTCCGTAGCCGGTTGCATAAATGCCTGGGTAAATCGATGCGCTCAACGTATCGAATTCCGGGTA	Archaea	Thermoplasmatota	Thermoplasmata	NA	NA	NA
bc113b47c5d0d0bb84c23de30258ff15	0	0	0	0	0	0	94	170	174	78	0	0	0	0	0	0	175	119	810	ASV390	TGGGGAATATTGGACAATGGGGGCAACCCTGATCCAGCAATGCCGCGTGTGTGAAGAAGGCCTGCGGGTTGTAAAGCACTTTCAGTAGGGAAGAAAAGCCCAGGGTTAATACCCCTGTGTATTGACGTTACCTACACAAGAAGCACCGGCTAACTCCGTGCCAGCAGCCGCGGTAATACGGAGGGTGCGAGCGTTAATCGGAATTACTGGGCGTAAAGCGCACGTAGGCGGTTAGGTAAG	Bacteria	Proteobacteria	Gammaproteobacteria	SZB50	NA	NA
bea9d82cf75b5cb4eb952c4f67426542	0	0	0	0	0	0	73	158	163	117	0	0	0	0	0	0	175	122	808	ASV391	TGGGGAATATTGGACAATGGGGGCAACCCTGATCCAGCAATGCCGCGTGTGTGAAGAAGGCCTGCGGGTTGTAAAGCACTTTCAGTGGGGAAGAAAACGCCCGGGTGAATAATCCGGGTGCTTGACGTTACCCACACAAGAAGCACCGGCTAACTCCGTGCCAGCAGCCGCGGTAATACGGAGGGTGCAAGCGTTAATCGGAATTACTGGGCGTAAAGAGCACGTAGGCGGTCCGGTCAG	Bacteria	Proteobacteria	Gammaproteobacteria	NA	NA	NA
5624c41189cb5f9e0546f8e53a0901d1	0	0	0	57	247	108	108	64	0	43	0	0	0	42	0	32	0	106	807	ASV392	TGGGGAATATTGGACAATGGGCGAAAGCCTGATCCAGCCATGCCGCGTGTGTGAAGAAGGCCTTCGGGTTGTAAAGCACTTTCAGCGAGGAAGAACGCCTTGGGATTAATACTCCCGAGGAAAGACATCACTCGCAGAAGAAGCACCGGCTAACTCCGTGCCAGCAGCCGCGGTAATACGGAGGGTGCAAGCGTTAATCGGAATTACTGGGCGTAAAGCGCGCGTAGGTGGCTAAGTCAG	Bacteria	Proteobacteria	Gammaproteobacteria	Oceanospirillales	Halomonadaceae	Cobetia
f37cea580b164b9fdf655ed4c2934c5c	0	0	0	0	0	0	70	152	185	124	0	0	0	0	0	0	152	123	806	ASV393	TGGGGAATATTGGACAATGGGGGCAACCCTGATCCAGCCATGCCGCGTGAGTGATGAAGGCCTTAGGGTTGTAAAGCTCTTTCAGCGGGGAAGATGATGACGGTACCCGCAGAAGAAGCCCCGGCTAACTCCGTGCCAGCAGCCGCGGTAATACGGAGGGGGCAAGCGTTGTTCGGAATTACTGGGCGTAAAGCGCGCGTAGGCGGTCCATTTAGTCAGGCGTGAAATCCCTGGGCTCAA	Bacteria	Proteobacteria	Alphaproteobacteria	NA	NA	NA
df5af3ef724682ebf3f68705f9e4a239	0	0	0	0	0	0	101	122	175	112	0	0	0	0	0	0	158	135	803	ASV394	TAGGGAATATTGGACAATGGGGGCAACCCTGATCCAGCAATGCCGCGTGTGTGAAGAAGGCCTGCGGGTTGTAAAGCACTTTCAGTAGAGAAGAAAAGCTTAGGGTTAATAACCCTGAGTCTTGACGTTACCTACAGAAGAAGCTCCGGCTAACTCCGTGCCAGCAGCCGCGGTAATACGGAGGGAGCGAGCGTTAATCGGAATTACTGGGCGTAAAGCGCGCGTAGGCGGCTTGGTAAG	Bacteria	Proteobacteria	Gammaproteobacteria	Steroidobacterales	Woeseiaceae	Woeseia
bde5ffb202312652a6dcbdcf4bfe9721	0	0	0	0	0	0	88	134	218	94	0	0	0	0	0	0	164	103	801	ASV395	TGGGGAATATTGGACAATGGGCGCAAGCCTGATCCAGCAATGCCGCGTGTGTGAAGAAGGCCTGCGGGTTGTAAAGCACTTTCAGTAGCGAAGAAAAGCCTAAGGTTAATACCCTTGAGTCTTGACGTTAACTACAGAAGAAGCACCGGCTAACTCCGTGCCAGCAGCCGCGGTAATACGGAGGGTGCAAGCGTTAATCGGAATTACTGGGCGTAAAGCGCGCGTAGGCGGCTTTGTAAG	Bacteria	Proteobacteria	Gammaproteobacteria	NA	NA	NA
2c817550a69a182e3b93bf88850b68e2	0	0	0	0	0	0	62	143	260	102	0	0	0	0	0	0	139	95	801	ASV396	TGAGGAATATTGGACAATGGGCGAGAGCCTGATCCAGCCATGCCGCGTGCAGGAAGACTGCCCTATGGGTTGTAAACTGCTTTTGTACGGGAAGAAACACCCCCACGTGTGGGGGCTTGACGGTACCGTAAGAATAAGCATCGGCTAACTCCGTGCCAGCAGCCGCGGTAATACGGAGGATGCAAGCGTTATCCGGAATCATTGGGTTTAAAGGGTCCGTAGGCGGATAATTAAGTCAGG	Bacteria	Bacteroidota	Bacteroidia	Flavobacteriales	Flavobacteriaceae	NA
880a4343042c1c6bf737f2c3d56dc9e0	0	0	0	0	0	0	125	141	227	71	0	0	0	0	0	0	155	76	795	ASV397	TGAGGAATATTGCGCAATGGACGAAAGTCTGACGCAGCGACGCCGCGTGGGTGACGAAGCCTTTCGAGGTGTAAAGCCCTGTCAGGTGAGACGAATGTCGGGTGGCAGAATACGCCATACCGGCTGACGGTACCACCAGAGGAAGCCCCGGCTAACTCCGTGCCAGCAGCCGCGGTAATACGGAGGGGGCGAGCGTTGTTCGGAATCACTGGGCGTAAAGGGTGTGCAGGCGGTCGGTTA	Bacteria	NA	NA	NA	NA	NA
08f6e4672b7d18b0fb17e6d8152b7e2e	0	0	0	0	0	0	45	124	183	144	0	0	0	0	0	0	167	130	793	ASV398	TGGGGAATCTTGCGCAATGGGCGAAAGCCTGACGCAGCAACGCCGCGTGAGCGATGAAGGCCTTCGGGTCGTAAAGCTCTGTCAAGTGGGAAGAACACAATGACGGTACCACTAGAGGAAGCCCCGGCTAACTTCGTGCCAGCAGCCGCGGTAATACGAAGGGGGCAAGCGTTGTTCGGAATTATTGGGCGTAAAGCGTATGTAGGTGGTTTATCAAGTCAGGCGTGCAAGCCCTCGGCT	Bacteria	Nitrospinota	Nitrospinia	Nitrospinales	Nitrospinaceae	Nitrospina
78c0662025f14755340d1995767545f4	0	0	0	0	0	0	67	100	167	145	0	0	0	0	0	0	166	145	790	ASV399	TAAGGAATATTGCGCAATGGACGAAAGTCTGACGCAGCGACGCCGCGTGTGGGAGGAAGCCTTTCGGGGTGTAAACCACTGTCAGAGGGGAAGAAACCCGTCTAGTCGAACAGGCTAGGCGATTGACGGTACCCTCACAGGAAGCGCCGGCTAACTCCGTGCCAGCAGCCGCGGTAAGACGGAGGGCGCAAGCGTTGTTCGGAATTACTGGGCGTAAAGCGCGGGCAGGTGGTCTGTTAA	Bacteria	Gemmatimonadota	BD2-11_terrestrial_group	NA	NA	NA
b76b47306dbb37bc11567e80dc4881ea	0	0	784	0	0	0	6	0	0	0	0	0	0	0	0	0	0	0	6	ASV400	TGGGGAATATTGGACAATGGGCGCAAGCCTGATCCAGCAATGCCGCGTGTGTGAAGAAGGCCTGAGGGTTGTAAAGCACTTTCAATTGTGAAGAAGGGTATAAGATTAATACTCTTGTACTTTGACGTTAACTTTAGAAGAAGCACCGGCTAACTCCGTGCCAGCAGCCGCGGTAATACGGAGGGTGCAAGCGTTAATCGGAATTACTGGGCGTAAAGCGCGCGTAGGCGGTTATTTAAG	Bacteria	Proteobacteria	Gammaproteobacteria	Thiotrichales	Thiotrichaceae	Leucothrix
0e82111677684ffc6b1aef719575d40b	0	0	0	0	0	0	97	205	192	0	0	0	0	0	0	0	159	136	789	ASV401	TGGGGAATATTGGACAATGGGCGCAAGCCTGATCCAGCAATGCCGCGTGTGTGAAGAAGGCCTGCGGGTTGTAAAGCACTTTCAGTAGAGAAGAAAAGCCTAGGGTTAATAACCCTGAGTCTTGACGTAACCTACAGAAGAAGCACCGGCTAACTCCGTGCCAGCAGCCGCGGTAATACGGAGGGTGCAAGCGTTAATCGGAATTACTGGGCGTAAAGCGCGCGTAGGCGGCTTTGTAAG	Bacteria	Proteobacteria	Gammaproteobacteria	Steroidobacterales	Woeseiaceae	Woeseia
1ac029601a627ff51b5f9ae0aa20b0ac	0	0	0	0	0	0	125	123	193	81	0	0	0	0	0	0	163	103	788	ASV402	TGGGGAATATTGGACAATGGGGGCAACCCTGATCCAGCCATGCCGCGTGAGTGACGAAGGCCCTAGGGTTGTAAAGCTCTTTCAGTGGTGACGATGATGACGGTAGCCACAGAAGAAGCCCCGGCTAACTCCGTGCCAGCAGCCGCGGTAATACGGAGGGGGCAAGCGTTGTTCGGAATTACTGGGCGTAAAGGGCGCGTAGGCGGTCTGTTGCGTCAGGTGTGAAAGCCCCGGGCTCAA	Bacteria	Proteobacteria	Alphaproteobacteria	Thalassobaculales	NA	NA
8a9dd71a5257e040cf1f0ada1d12e597	0	0	0	0	0	0	172	114	95	163	0	0	0	0	0	0	168	74	786	ASV403	TGGGGAATTTTGGACAATGGGCGAAAGCCTGATCCAGCAATGCCGCGTGCGGGAAGAAGGCCTTCGGGTTGTAAACCGCTTTTGTCAGGGACGAAATCCTTCGGGTTAATACCTCGGGGGGATGACGGTACCTGAAGAATAAGCACCGGCTAACTACGTGCCAGCAGCCGCGGTAATACGTAGGGTGCGAGCGTTAATCGGAATTACTGGGCGTAAAGCGTGCGCAGGCGGTTGTGCAAG	Bacteria	Proteobacteria	Gammaproteobacteria	Burkholderiales	Comamonadaceae	NA
29f0ee3176bc905963c0d3c59d18cf39	0	0	0	0	0	0	116	102	208	85	0	0	0	0	0	0	160	108	779	ASV404	TGGGGAATATTGGACAATGGGGGCAACCCTGATCCAGCAATACCGCGTGTGTGAAGAAGGCCTGCGGGTTGTAAAGCACTTTCAGCAGGGAAGAAAAGCCTAGGGTTAATACCCCTGAGTCTTGACGTTACCTGCAGAAGAAGCACCGGCTAACTCCGTGCCAGCAGCCGCGGTAATACGGAGGGTGCAAGCGTTAATCGGAATTACTGGGCGTAAAGGGCACGCAGGTGGCTTGGCAAG	Bacteria	Proteobacteria	Gammaproteobacteria	NA	NA	NA
8c52e2a15bda4ced48fe2eaea6a9ecc2	0	0	0	0	0	0	130	101	178	127	0	0	0	0	0	0	130	109	775	ASV405	TGGGGAATATTGCACAATGGGGGAAACCCTGATGCAGCCATGCCGCGTGTGTGAAGAAGGCTCTAGGGTTGTAAAGCACTTTCAATTGGGAGAAAAAGCTGGCGACTAATACTTGTCAGTCTTGATGTTACCTTTAGAAGAAGCACCGGCTAACTCCGTGCCAGCAGCCGCGGTAATACGGAGGGTGCAAGCGTTAATCGGAATTACTGGGCGTAAAGCGCGCGTAGGCGGTTTGGTCAG	Bacteria	Proteobacteria	Gammaproteobacteria	Cellvibrionales	Spongiibacteraceae	BD1-7_clade
da34faf8cabc62faa8148ae94279ecb0	0	0	0	0	773	0	0	0	0	0	0	0	0	0	0	0	0	0	773	ASV406	TGAGGAATATTGGTCAATGGAGGCAACTCTGAACCAGCCATGCCGCGTGAAGGATGACTGCCCTATGGGTTGTAAACTTCTTTTATATGGGAAGAAATGTAGTTACGTGTAATTATTTGACGGTACCATACGAATAAGGACCGGCTAACTCCGTGCCAGCAGCCGCGGTAATACGGAGGGTCCAAGCGTTATCCGGAATCATTGGGTTTAAAGGGTTCGTAGGCGGGCTAATCAGTCAGA	Bacteria	Bacteroidota	Bacteroidia	Flavobacteriales	Flavobacteriaceae	Wenyingzhuangia
8d7bb09ad626457e820171d1bcf10558	0	0	0	0	0	0	110	112	170	110	0	0	0	0	0	0	152	119	773	ASV407	TGGGGAATATTGGACAATGGGCGCAAGCCTGATCCAGCAATGCCGCGTGTGTGAAGAAGGCCTGAGGGTTGTAAAGCACTTTCAATCGTGAAGAAATGTTCGTAGTTAATAACTGCGGATCTTGACGTTAACGATACAAGAAGCACCGGCTAACTCCGTGCCAGCAGCCGCGGTAATACGGAGGGTGCAAGCGTTAATCGGAATTACTGGGCGTAAAGCGTACGTAGGTGGTTTTGTAAG	Bacteria	Proteobacteria	Gammaproteobacteria	NA	NA	NA
1aa8d1606e522b377ba78daf30bf059b	0	0	0	0	0	0	66	115	126	191	0	0	0	0	0	0	50	221	769	ASV408	TGGGGAATCTTAGACAATGGGCGCAAGCCTGATCTAGCCATGCCGCGTGAGTGATGAAGGCCCTAGGGTCGTAAAGCTCTTTCGCCTGTGAAGATAATGACGGTAGCAGGTAAAGAAACCCCGGCTAACTCCGTGCCAGCAGCCGCGGTAATACGGAGGGGGTTAGCGTTGTTCGGAATTACTGGGCGTAAAGCGCGCGTAGGCGGATTAGTAAGTTAGGGGTGAAATCCCGAGGCTCAA	Bacteria	Proteobacteria	Alphaproteobacteria	Rhodobacterales	Rhodobacteraceae	NA
9a19ce4426cbe05cb4541b4fc5f46193	0	0	0	0	0	0	97	121	193	147	0	0	0	0	0	0	100	110	768	ASV409	CAGGGAATCTTGCGCAATGGGCGAAAGCCTGACGCAGCAACGCCGCGTGGGGGATGAAGGCCTTCGGGTTGTAAACCCCTTTCAGGAGGGAAGAAATTGACGGTACCTCCAAAAGAAGCACCGGCCAACTACGTGCCAGCAGCCGCGGTAATACGTAGGGTGCAAGCGTTATCCGGAATCATTGGGCGTAAAGAGCTCGTAGGCGGTTCAGCAAGTCGGCTGTGAAAGTCCGAGGCTCAA	Bacteria	Actinobacteriota	Acidimicrobiia	Actinomarinales	NA	NA
893d45f5d90efe1aa349ca8393f60b6e	0	0	0	0	0	0	111	137	156	137	0	0	0	0	0	0	127	99	767	ASV410	TGGGGAATATTGGACAATGGGCGCAAGCCTGATCCAGCCATGCCGCGTGAGTGACGAAGGCCTTAGGGTTGTAAAACTCTTTTGGCGGGGACGATAATGACGGTACCCGCAGAATAAGCCCCGGCTAACTTCGTGCCAGCAGCCGCGGTAATACGAAGGGGGCTAGCGTTGTTCGGAATCACTGGGCGTAAAGCGCACGTAGGCGGACTGATCAGTTGGGGGTGAAATCCCAGGGCTCAA	Bacteria	Proteobacteria	Alphaproteobacteria	Rhizobiales	Hyphomicrobiaceae	Filomicrobium
132afb83a875221190eb0c04c6a1a978	0	0	0	0	0	0	79	103	187	161	0	0	0	0	0	0	115	118	763	ASV411	TGGGGAATATTGGACAATGGGGGCAACCCTGATCCAGCAATGCCGCGTGTGTGAAGAAGGCCTGCGGGTTGTAAAGCACTTTCAGTAGGGAGGAAAAAACATGGGGTTAATAGCCCTAAGTCTTGACGTAACCTACAGAAGAAGCACCGGCTAACTCCGTGCCAGCAGCCGCGGTAATACGGAGGGTGCGAGCGTTAATCGGAATTACTGGGCGTAAAGCGCGCGTAGGCGGTTTGGTCA	Bacteria	Proteobacteria	Gammaproteobacteria	NA	NA	NA
70394c1dae801b0579e3a9cc439a262d	0	0	0	0	0	0	97	66	207	98	0	0	0	0	0	0	178	109	755	ASV412	TGAGGAATATTGCGCAATGGGCGAAAGCCTGACGCAGCGACGCCGCGTGGGGGATGAAGGTTTTCGGATTGTAAACCCCTTTTGTGAGGAAAGATAAAGTGGGTAACCACTTAGACGGTACCTCAAGAAAAAGCCACGGCTAACTTCGTGCCAGCAGCCGCGGTAATACGAAGGTGGCGAGCGTTGTTCGGATTTACTGGGCGTAAAGAGCACGTAGGCGGTTGGGTAAGCCTCTTGGGA	Bacteria	Nitrospirota	Nitrospiria	Nitrospirales	Nitrospiraceae	Nitrospira
f69a1a5ac56738c9b1c3297b10bceb19	0	0	0	0	0	0	0	218	253	0	0	0	0	0	0	0	279	0	750	ASV413	TGGGGAATATTGGACAATGGGCGAAAGCCTGATCCAGCAATGCCGCGTGAGTGATGAAGGCCTTAGGGTTGTAAAGCTCTTTTACTAGGGATGATAATGACAGTACCTAGAGAATAAGCTCCGGCTAACTCCGTGCCAGCAGCCGCGGTAATACGGAGGGAGCTAGCGTTGTTCGGAATTACTGGGCGTAAAGCGCGCGTAGGCGGCTTTGTAAGTCGGATGTGAAAGCCCTGGGCTTAA	Bacteria	Proteobacteria	Alphaproteobacteria	Sphingomonadales	Sphingomonadaceae	NA
5c7467d73f9fb4de85321ca0b7a4ff45	0	0	0	0	0	0	90	87	191	175	0	0	0	0	0	0	115	87	745	ASV414	TGGAGAATCTTGCCCAATGGGCGCAAGCCTGAGGCAGCCACGCCGCGTGGGGGAAGAAGGTCTTCGGATTGTAAACCCCTTTCAGCAGTGAAGAAGCGCAAGTGACGGTAACTGCAGAAGAAGGTCCGGCCAACTACGTGCCAGCAGCCGCGGTAATACGTAGGGACCAAGCGTTGTCCGGAATTATTGGGCGTAAAGCGCGCGTAGGCGGTCCGTTAAGTCGGATGTGAAATCCCAGGG	Bacteria	Actinobacteriota	Actinobacteria	Nitriliruptorales	Nitriliruptoraceae	NA
c778e422ca3235a88ebbb7c1d5668caf	0	0	0	0	0	0	75	99	250	107	0	0	0	0	0	0	82	131	744	ASV415	TGGGGAATATTGGACAATGGGCGCAAGCCTGATCCAGCAATGCCGCGTGTGTGAAGAAGGCCTGAGGGTTGTAAAGCACTTTTATTAGGAAAGAAAAACCCAAGATTAATACTCTTGGCATTGACGGTACCTAAGGAATAAGCACCGGCTAACTCCGTGCCAGCAGCCGCGGTAATACGGAGGGTGCAAGCGTTAATCGGAATTACTGGGCGTAAAGCGAGTGTAGGCGGCTACGTAAGT	Bacteria	Proteobacteria	Gammaproteobacteria	Gammaproteobacteria_Incertae_Sedis	Unknown_Family	NA
bfdb7aaf77efbdf9992174f790d8905d	0	0	744	0	0	0	0	0	0	0	0	0	0	0	0	0	0	0	0	ASV416	TGAGGAATATTGGACAATGGAGGCAACTCTGATCCAGCCATGCCGCGTGCAGGAAGACTGCCCTATGGGTTGTAAACTGCTTTTATACAGGAAGAAACTGTTCTACGTGTAGAACACTGACGGTACTGTAAGAATAAGGACCGGCTAACTCCGTGCCAGCAGCCGCGGTAATACGGAGGGTCCGAGCGTTATCCGGAATCATTGGGTTTAAAGGGTCCGCAGGCGGTCAATTAAGTCAGA	Bacteria	Bacteroidota	Bacteroidia	Flavobacteriales	Flavobacteriaceae	Tenacibaculum
47400f4f87b9de1f0981077036492453	0	0	0	0	0	0	103	131	151	88	0	0	0	0	0	0	157	113	743	ASV417	TAGGGAATCTTGCGCAATGGGCGAAAGCCTGACGCAGCCACGCCGCGTGAGGGATGAAGGCTCTCGGGTTGTAAACCTCTTTCAGCAGGGACGAAAATGACGGTACCTGCAGAAGAAGCCCCGGCCAACTACGTGCCAGCAGCCGCGGTAACACGTAGGGGGCGAGCGTTGTCCGGATTTATTGGGCGTAAAGAGCTCGTAGGCGGTTCAGTAAGTCAGGTGTGAAAGTCCAAGGCTCAA	Bacteria	Actinobacteriota	Acidimicrobiia	Microtrichales	Microtrichaceae	Sva0996_marine_group
a8b3b02c0aa0de0d79cfb4b6172829c9	0	0	0	0	0	0	61	89	202	151	0	0	0	0	0	0	128	108	739	ASV418	TGGGGAATCTTGCGCAATGGGCGAAAGCCTGACGCAGCAACGCCGCGTGTGGGATGAAGGCTTTCGAGTTGTAAACCACTTTCAGCAGGGACGAAATTGACGGTACCTGCAGAAGAAGCTCCGGCCAACTACGTGCCAGCAGCCGCGGTAAGACGTAGGGAGCAAGCGTTGTCCGGATTTATTGGGCGTAAAGAGCTCGTAGGCGGTTCCGTAAGTCGGGTGTGAAAACTCAAGGCTCAA	Bacteria	Actinobacteriota	Acidimicrobiia	Microtrichales	Microtrichaceae	Sva0996_marine_group
03c5e26890b3e25d65e5ae5621453f21	54	0	0	0	0	0	0	65	59	232	0	0	0	0	0	0	173	153	682	ASV419	TGGGGAATATTGCACAATGGGCGCAAGCCTGATGCAGCCATGCCGCGTGTGTGAAGAAGGCCTTCGGGTTGTAAAGCACTTTCAGTCAGGAGGAAAGCGTGGTGGTTAATACCCATCATGTGTGACGTTACTGACAGAAGAAGCACCGGCTAACTCCGTGCCAGCAGCCGCGGTAATACGGAGGGTGCGAGCGTTAATCGGAATTACTGGGCGTAAAGCGTACGCAGGCGGTTTGTTAAG	Bacteria	Proteobacteria	Gammaproteobacteria	Alteromonadales	Pseudoalteromonadaceae	Pseudoalteromonas
22c3c594c80de6cc3a614824f9396d89	0	0	0	0	0	0	734	0	0	0	0	0	0	0	0	0	0	0	734	ASV420	TCGAGAATAATTCACAATGGGGGCAACCCTGATGGTGCAACGCCGCGTGGAGGATGACGGTCTTCGGATTGTAAACTCCTGTCATCCGGGAGAAAGACCTGGTCGTTAATAGCGAACAGGGTTGATAGTACCGGAAGAGGAAGGGACGGCTAACTTCGTGCCAGCAGCCGCGGTAATACGAAGGTCCCGAGCGTTATTCGGAATCACTGGGCGTAAAGGGAGCGTAGGCTGCGCGGTAAG	Bacteria	Verrucomicrobiota	Verrucomicrobiae	Verrucomicrobiales	Rubritaleaceae	Luteolibacter
ecb1b7f50ad6194b5b2ecbb4eafe9cdc	0	0	0	0	0	0	90	147	124	129	0	0	0	0	0	0	127	117	734	ASV421	TCGAGAATCATTCGCAATGGGCGAAAGCCTGACGGTGCGACGCCGCGTGGAGGATGACGGTCCTAGGATTGTAAACTCCTGTCATCAGGGAGTAAGGCAGTATTTGATAATACCTTATGCTGTTGATAGTACCTGAAGAGGAAGAGACGGCTAACTCTGTGCCAGCAGCCGCGGTAATACAGAGGTCTCAAGCGTTGTTCGGATTTACTGGGCGTAAAGCGTGCGTAGGCGGCGAGGTAA	Bacteria	Verrucomicrobiota	Verrucomicrobiae	Verrucomicrobiales	DEV007	NA
30894723c434409f213a8d9a2c475754	0	0	0	8	0	0	0	0	0	0	0	0	0	312	338	74	0	0	732	ASV422	TGGGGAATTTTCTGCAATGGGCGAAAGCCTGACAGAGCAATACCGCGTGAGGGAAGAAAGCCCACAGGGTTGTAAACCTCTTTTGTCAAGGAAGAAGTTCTGACGTTACTTGACGAATAAGCATCGGCTAACTCCGTGCCAGCAGCCGCGGTAAGACGGAGGATGCAAGTGTTATCCGGAATCACTGGGCGTAAAGCGCGCGTAGGTGGTTTGTTAAGTCTGATGTGAAATCCCAGGGCT	Bacteria	Cyanobacteria	Cyanobacteriia	NA	NA	NA
bc8f786565081b91ef118c2f597d0d2d	0	0	0	19	108	107	0	20	0	0	0	0	0	0	346	115	0	14	729	ASV423	TGAGGAATATTGGACAATGGGCGGAAGCCTGATCCAGCCATGCCGCGTGTAGGAAGACGGCCCTATGGGTTGTAAACTACTTTTGTACGGGAAGAAATATATCTACGCGTAGATATTTGACGGTACCGTAAGAATAAGCACCGGCTAACTCCGTGCCAGCAGCCGCGGTAATACGGAGGGTGCAAGCGTTATCCGGAATCATTGGGTTTAAAGGGTCCGTAGGCGGGCTAATAAGTCAGT	Bacteria	Bacteroidota	Bacteroidia	Flavobacteriales	Flavobacteriaceae	Nonlabens
d049d04ec3169059f79a4330738a19ec	0	0	0	0	0	0	95	167	157	98	0	0	0	0	0	0	106	103	726	ASV424	TGAGGAATATTGGACAATGGTGGGAACACTGATCCAGCCATGCCGCGTGCAGGATGACGGCCCTACGGGTTGTAAACTGCTTTTATACGGGAAGAAACGCGCCCACGTGTGGGCGTTTGACGGTACCGTACGAATAAGGACCGGCTAACTCCGTGCCAGCAGCCGCGGTAATACGGAGGGTCCGAGCGTTATCCGGAATCATTGGGTTTAAAGGGTCCGTAGGCGGGCCTGTAAGTCAGG	Bacteria	Bacteroidota	Bacteroidia	Flavobacteriales	Flavobacteriaceae	Muricauda
23f20bf18045fc3c98c29805c1676e6a	0	0	0	0	0	0	86	137	212	84	0	0	0	0	0	0	146	61	726	ASV425	TCGGGAATTTTGGGCAATGGGCGAAAGCCTGACCCAGCAACGCCGCGTGAAGGATGAAGTCTTTCGGGATGTAAACTTCGGAAATATGGGAAGAATAAATGACGGTACCATATCTAAGGTCCGGCTAACTACGTGCCAGCAGCCGCGGTAATACGTAGGGACCAAGCGTTGTTCGGATTTACTGGGCGTAAAGGGTGCGTAGGCGGCGCCGCAAGTCACTTGTGAAATCTCCGGGCTTAA	Bacteria	Acidobacteriota	Blastocatellia	Blastocatellales	Blastocatellaceae	Blastocatella
679df38d4ba6670d8bd842021497ad88	0	0	0	0	0	0	118	93	0	163	0	0	0	59	34	0	166	90	723	ASV426	TGGGGAATATTGCACAATGGGCGAAAGCCTGATGCAGCCATGCCGCGTGTATGAAGAAGGCCTTCGGGTTGTAAAGTACTTTCAGTTGTGAGGAAGGGGGTAGTGTTAATAGCGCTATCTCTTGACGTTAGCAACAGAAGAAGCACCGGCTAACTCCGTGCCAGCAGCCGCGGTAATACGGAGGGTGCGAGCGTTAATCGGAATTACTGGGCGTAAAGCGCATGCAGGTGGTTCATTAAG	Bacteria	Proteobacteria	Gammaproteobacteria	Vibrionales	Vibrionaceae	Vibrio
707026395e1947f2c951bd7f159ec6bf	0	0	0	0	0	0	102	117	145	100	0	0	0	0	0	0	143	114	721	ASV427	CAGGGAATATTGCACAATGGGCGCAAGCCTGATGCAGCGACGCCGCGTGAGGGATGAAGGCTTTCGGGTTGTAAACCTCTTTCAGTGGGGAAGAAGCGCAAGTGACGGTACCCACACAAGAAGGCCCGGCCAACTACGTGCCAGCAGCCGCGGTAATACGTAGGGGCCAAGCGTTATCCGGATTTATTGGGCGTAAAGAGCTCGTAGGCGGCTTGGTAAGTCGGTCGTGAAAGTCCGAGG	Bacteria	Actinobacteriota	Acidimicrobiia	Actinomarinales	NA	NA
d1585e3e1361f5ad9a0b77045afcea2c	0	0	0	0	0	0	111	109	194	73	0	0	0	0	0	0	138	94	719	ASV428	TAGGGAATCTTGCACAATGGGCGAAAGCCTGATGCAGCGACGCCGCGTGGGGGATGAAGGCCCTAGGGTCGTAAACCCCTTTCAGTGGGGACGAAAATGACGGTACCCACAGAAGAAGCCCCGGCCAACTACGTGCCAGCAGCCGCGGTAAGACGTAGGGGGCGAGCGTTGTCCGGATTTATTGGGCGTAAAGGGCTCGTAGGTGGTTGCGTAAGTCGGATGTGAAAACTCAGGGCTCAA	Bacteria	Actinobacteriota	Acidimicrobiia	Microtrichales	Microtrichaceae	NA
33f6bf5ea6657423e3bc41ad6f6f5d3e	0	0	0	0	0	0	98	121	135	117	0	0	0	0	0	0	124	122	717	ASV429	TGGGGAATCTTAGACAATGGGGGCAACCCTGATCTAGCCATGCCGCGTGAACGATGAAGGCCTTAGGGTTGTAAAGTTCTTTCACCGGGGAAGATAATGACGGTACCCGGAGAAGAAGCCCCGGCTAACTCCGTGCCAGCAGCCGCGGTAATACGGAGGGGGCTAGCGTTGTTCGGAATTACTGGGCGTAAAGCGCGCGTAGGCGGATTGTTAAGTCGGGGGTGAAATCCCGGGGCTCAA	Bacteria	Proteobacteria	Alphaproteobacteria	Rhodobacterales	Rhodobacteraceae	Limibaculum
fcd9f8954c368141a620dec783e76371	0	0	0	0	0	0	90	90	123	121	0	0	0	0	0	0	153	140	717	ASV430	TAGGGAATCTTGGGCAATGGGCGAAAGCCTGACCCAGCCATGCCGCGTGTGTGAAGAAGGCCTTAGGGTTGTAAAGCACTTTCAGCAGTGAAGAAACGCATCGGGCTAATACCCCGGTGTCTTGACGTTAACTGCAGAAGAAGCACCGGCTAACTCCGTGCCAGCAGCCGCGGTAATACGGAGGGTGCGAACGTTAATCGGAATTACTGGGCGTAAAGCGCGCGTAGGCGGTTAGATAAG	Bacteria	Proteobacteria	Gammaproteobacteria	KI89A_clade	NA	NA
08ea36291a144ba1fe2fdd8e2b4e076b	0	0	0	0	0	0	246	244	72	60	0	0	0	0	0	0	93	0	715	ASV431	TGGGGAATCTTAGACAATGGGCGCAAGCCTGATCTAGCCATGCCGCGTGAGTGATGAAGGCCTTAGGGTCGTAAAGCTCTTTCGCCAGGGATGATAATGACAGTACCTGGTAAAGAAACCCCGGCTAACTCCGTGCCAGCAGCCGCGGTAATACGGAGGGGGTTAGCGTTGTTCGGAATTACTGGGCGTAAAGCGCACGTAGGCGGACTAATAAGTCAGAGGTGAAATCCCAGGGCTCAA	Bacteria	Proteobacteria	Alphaproteobacteria	Rhodobacterales	Rhodobacteraceae	Tateyamaria
8901291c3b5afb0a0e4b3663545e017d	0	0	0	0	0	0	92	93	215	59	0	0	0	0	0	0	136	119	714	ASV432	TGGGGAATATTGGACAATGGGCGCAAGCCTGATCCAGCAATGCCGCGTGTGTGAAGAAGGCCTGCGGGTTGTAAAGCACTTTCAGTAGAGAAGAAAAGCTCAAGGATAATACCCTTGCGTCTTGACGTTACCTACAGAAGAAGCACCGGCTAACTCCGTGCCAGCAGCCGCGGTAATACGGAGGGTGCAAGCGTTAATCGGAATTACTGGGCGTAAAGCGCGCGTAGGCGGCTTTGTAAG	Bacteria	Proteobacteria	Gammaproteobacteria	NA	NA	NA
d6ba780f6e41ab9c2aa2bc91590e5ce6	0	0	0	0	0	0	57	144	180	64	0	0	0	0	0	0	132	137	714	ASV433	TGAGGAATATTGGACAATGGGCGTAAGCCTGATCCAGCCATGCCGCGTGCAGGAAGACAGCCCTACGGGTCGTAAACTGCTTTTATACGGGAAGAATAAGGGGCACGTGTGCCCTGGTGACGGTACCGTAAGAATAAGGACCGGCTAACTCCGTGCCAGCAGCCGCGGTAATACGGAGGGTCCAAGCGTTATCCGGAATTATTGGGTTTAAAGGGTCCGCAGGCGGGCAATTAAGTCAGA	Bacteria	Bacteroidota	Bacteroidia	Flavobacteriales	Flavobacteriaceae	Muriicola
b4c01684e43e66c136b4c63d83438a31	0	0	0	0	0	0	184	139	79	89	0	0	0	0	0	0	113	108	712	ASV434	TGGGGAATATTGGACAATGGGCGCAAGCCTGATCCAGCCATGCCGCGTGTGTGATGAAGGCCTTAGGGTTGTAAAGCACTTTCAACGGTGAAGATAATGACGGTAACCGTAGAAGAAGCCCCGGCTAACTTCGTGCCAGCAGCCGCGGTAATACGAAGGGGGCTAGCGTTGTTCGGAATTACTGGGCGTAAAGCGCACGTAGGCGGATTGATCAGTTAGAGGTGAAATCCCGGGGCTCAA	Bacteria	Proteobacteria	Alphaproteobacteria	Rhizobiales	Rhizobiaceae	Ahrensia
11ee5d675594f7fcd853aa8fd4b767c5	0	0	0	0	0	0	171	73	96	142	0	0	0	0	0	0	101	129	712	ASV435	TGGGGAATCTTGGACAATGGGGGCAACCCTGATCCAGCGACGCCGCGTGGGTGATGAAGGCCTTAGGGTTGTAAACCCCTTTCACCGGGGAGGATGATGACGTTACCCGGAGAAGAAGCACCGGCTAACTCCGTGCCAGCAGCCGCGGTAAGACGGAGGGTGCTAGCGTTGTTCGGAATCACTGGGCGTAAAGGGCGCGTAGGCGGCTTGGTCAGTCAGATGTGAAAGCCCAGGGCTCAA	Bacteria	Proteobacteria	Alphaproteobacteria	Tistrellales	Geminicoccaceae	NA
76c70242f2c6621b0ca0e96c8177fa85	0	0	0	0	0	0	71	122	107	126	0	0	0	0	0	0	132	152	710	ASV436	TGGGGAATATTGGACAATGGGCGCAAGCCTGATCCAGCCACGCCGCGTGAGTGATGAAGGCCTTCGGGTTGTAAAGCTCTGTGGGGAGGGACGAACACGGCAGGGACCAATACCCCTGTCCTTGACGGTACCTCCTTAGCAAGCACCGGCTAACTCTGTGCCAGCAGCCGCGGTAAGACAGAGGGTGCAAACGTTGCTCGGAATCACTGGGCGTAAAGCGCGTGTAGGCTGGCTCGTAAG	Bacteria	Myxococcota	Polyangia	Polyangiales	Sandaracinaceae	Sandaracinus
77ab672b14ea4788c65e05f86ccf7b49	0	0	0	0	0	0	0	137	121	161	0	0	0	0	0	0	117	167	703	ASV437	TGGGGAATATTGCACAATGGGCGCAAGCCTGATGCAGCTATGCCGCGTGTGTGAAGAAGGCTCTAGGGTTGTAAAGCACTTTCAATTGGGAGAAAAAGCTGGGGGCTAATACCTCTCAGCCTTGATGTTACCTTTAGAAGAAGCACCGGCTAACTCCGTGCCAGCAGCCGCGGTAATACGGAGGGTGCAAGCGTTAATCGGAATTACTGGGCGTAAAGCGCGCGTAGGCGGTTTGGTCAG	Bacteria	Proteobacteria	Gammaproteobacteria	Cellvibrionales	NA	NA
b1171b243429d64fc6c273c88e2580bc	0	0	0	0	0	0	73	68	152	140	0	0	0	0	0	0	128	140	701	ASV438	CAGGGAATATTGCGCAATGGGCGAAAGCCTGACGCAGCGACGCCGCGTGCGGGATGACGGCCTTCGGGTTGTAAACCGCTTTCAGTGGGGAAGAAGCGAAAGTGACGGTACCCACAGAAGAAGCCCCGGCCAACTACGTGCCAGCAGCCGCGGTAATACGTAGGGGGCAAGCGTTGTCCGGATTCATTGGGCGTAAAGAGCTCGTAGGCGGCTTGGTAAGTCGGCTGTGAAAGCCCGAGG	Bacteria	Actinobacteriota	Acidimicrobiia	Actinomarinales	NA	NA
f591f2938ed9d2439e35ba81f5b0ce16	0	0	0	0	0	0	65	116	182	94	0	0	0	0	0	0	127	115	699	ASV439	TGGGGAATATTGGACAATGGGCGCAAGCCTGATCCAGCAATGCCGCGTGTGTGAAGAAGGCCTGCGGGTTGTAAAGCACTTTCAGTAGGGAAGAAAAGATCGGGGCTAATACCCTCGAGACTTGACGTTACCTACACAAGAAGCACCGGCTAATTCCGTGCCAGCAGCCGCGGTAATACGGAAGGTGCAAGCGTTAATCGGAATTACTGGGCGTAAAGCGCACGTAGGCGGTTGGATAAG	Bacteria	Proteobacteria	Gammaproteobacteria	Granulosicoccales	NA	NA
715e1e6540d45a76cdd5a75554b76f07	0	0	699	0	0	0	0	0	0	0	0	0	0	0	0	0	0	0	0	ASV440	TGGGGAATTTTCCGCAATGGGCGAAAGCCTGACGGAGCAATACCGCGTGAGGGATGACGGCCTATGGGTTGTAAACCTCTTTTTTCAGGGAGGAACAAAATGACGTGTACCTGAAGAATAAGCATCGGCTAACTCCGTGCCAGCAGCCGCGGTAAGACGGAGGATGCAAGTGTTATCCGGAATTACTGGGCGTAAAGCGTCTGTAGGTTGTCGAATAAGTCAACTGTTAAATCTTGAGGC	Bacteria	Cyanobacteria	Cyanobacteriia	Chloroplast	NA	NA
37259159736d03382290919234640f2a	0	0	0	0	0	0	94	91	164	63	0	0	0	0	0	0	156	127	695	ASV441	TCGGGAATATTGGACAATGGGGGCAACCCTGATCCAGCCATGCCGCGTGTGTGAAGAAGGCCTTCGGGTTGTAAAGCACTTTCAGTAGGGAGGAAGGGTTAGTCGTTAATACCGGCTAGCATTGACGTTACCTACAGAAGCAGCACCGGCTAACTCCGTGCCAGCAGCCGCGGTAATACGGAGGGTGCAAGCGTTAATCGGAATTACTGGGCGTAAAGCGCGCGTAGGCGGTTTGGTCAG	Bacteria	Proteobacteria	Gammaproteobacteria	Oceanospirillales	Pseudohongiellaceae	Pseudohongiella
b32fa2de0657eca6220d183019550713	0	0	0	0	0	0	80	131	186	88	0	0	0	0	0	0	116	94	695	ASV442	TGGGGAATATTGGACAATGGGCGAAAGCCTGATCCAGCAATGCCGCGTGAGTGATGAAGGCCTTAGGGTTGTAAAGCTCTTTTACCAGGGATGATAATGACAGTACCTGGAGAATAAGCTCCGGCTAACTCCGTGCCAGCAGCCGCGGTAATACGGAGGGAGCTAGCGTTGTTCGGAATTACTGGGCGTAAAGCGCACGTAGGCGGCTTTTCAAGTCAGGGGTGAAATCCCGGGGCTCAA	Bacteria	Proteobacteria	Alphaproteobacteria	Sphingomonadales	Sphingomonadaceae	Erythrobacter
dc894eb8660d3b2b6b5849e6ac3db50f	0	0	0	378	0	0	292	0	0	0	0	0	0	0	0	24	0	0	694	ASV443	TGAGGAATATTGGTCAATGGAGGCAACTCTGAACCAGCCATGCCGCGTGAAGGATGACTGCCCTATGGGTTGTAAACTTCTTTTATATGGGAAGAACTGCAGATACGTGTATTTGTTTGACGGTACCATACGAATAAGGACCGGCTAACTCCGTGCCAGCAGCCGCGGTAATACGGAGGGTCCAAGCGTTATCCGGAATCATTGGGTTTAAAGGGTTCGTAGGCGGGCTAATCAGTCAGA	Bacteria	Bacteroidota	Bacteroidia	Flavobacteriales	Flavobacteriaceae	Wenyingzhuangia
7d7dae9ebfd2968d6d47a9509403154c	0	0	0	0	0	0	58	128	218	133	0	0	0	0	0	0	94	58	689	ASV444	TGAGGAATATTGCGCAATGGACGAAAGTCTGACGCAGCCACGCCGCGTGCAGGAAGACACCCCTATGGGGCGTAAACTGCTTTTATGCGAGAAGAACACCCTGCTCGGCAGGGTCTGACGGTATCGCACGAATAAGGACCGGCTAACTCCGTGCCAGCAGCCGCGGTAATACGGAGGGTCCAAGCGTTGTCCGGAATCACTGGGTGTAAAGGGTGCGCAGGCGGGCTTGTCAGTCAGAGG	Bacteria	Bacteroidota	Rhodothermia	Rhodothermales	Rhodothermaceae	NA
b4c22418748a4ec1a290bd37ff7fbb65	0	0	688	0	0	0	0	0	0	0	0	0	0	0	0	0	0	0	0	ASV445	TCGGGAATATTGGACAATGGGGGCAACCCTGATCCAGCAATACCGCGTGTGTGAAGAAGGCCTGCGGGTTGTAAAGCACTTTCAATAGGGAAGAAATGCTGAAGGTTAATAACCTTCGGTCTTGACGTTACCTATACAAGAAGCACCGGCTAACTCCGTGCCAGCAGCCGCGGTAATACGGAGGGTGCAAGCGTTAATCGGAATTACTGGGCGTAAAGCGCGCGTAGGCGGCTAGGTCAG	Bacteria	Proteobacteria	Gammaproteobacteria	NA	NA	NA
d647b411e813a07a52b584cc9f02860a	0	0	0	0	0	0	0	0	110	300	0	0	0	0	0	0	70	206	686	ASV446	TGGGGAATATTGCGCAATGGGCGAAAGCCTGACGCAGCCATGCCGCGTGTGTGAAGAAGGCCTTCGGGTTGTAAAGCACTTTCAATGGGGAGGAAAGGTTGCAGGTTAATACCCTGTAGCTGTGACGTTACCCATATAAGAAGCACCGGCTAACTCCGTGCCAGCAGCCGCGGTAATACGGAGGGTGCAAGCGTTAATCGGAATTACTGGGCGTAAAGCGCGCGTAGGCGGCTTCGTCAG	Bacteria	Proteobacteria	Gammaproteobacteria	Cellvibrionales	Spongiibacteraceae	NA
1f2a013f70ac9ba622f15dc25eb5a17d	0	0	0	0	0	0	99	116	156	101	0	0	0	0	0	0	127	84	683	ASV447	TGGGGAATATTGGACAATGGGGGCAACCCTGATCCAGCAATGCCGCGTGTGTGAAGAAGGCCTGCGGGTTGTAAAGCACTTTCAGTAGGGAAGAAAAGCCCAGGGTTAATACCCCTGTGTATTGACGTTACCTACACAAGAAGCACCGGCTAACTCCGTGCCAGCAGCCGCGGTAATACGGAGGGTGCGAGCGTTAATCGGAATTACTGGGCGTAAAGCGCGCGTAGGTGGTTAGATAAG	Bacteria	Proteobacteria	Gammaproteobacteria	SZB50	NA	NA
a01be9f63569852f300d489b59d5fd28	0	0	0	0	0	0	0	100	223	99	0	0	0	0	0	0	149	108	679	ASV448	TGGGGAATATTGCGCAATGGGCGAAAGCCTGACGCAGCAACGCCGCGTGAGGGATGACGGCTTTCGGGTTGTAAACCTCTTTCAGTGATGACGAAAATGACGGTAGTCACAGAAGAAGGTCCGGCCAACTACGTGCCAGCAGCCGCGGTAACACGTAGGGACCAAGCGTTGTCCGGATTTATTGGGCGTAAAGAGCTCGTAGGCTGTTGCGTAAGTCGGATGTGAAAACTCAGGGCTCAA	Bacteria	Actinobacteriota	Acidimicrobiia	Microtrichales	Microtrichaceae	Sva0996_marine_group
c2719d29501b741524d43ee4b410f1a6	0	0	0	0	0	0	90	90	145	96	0	0	0	0	0	0	160	97	678	ASV449	TGGGGAATCTTAGACAATGGGCGAAAGCCTGATCTAGCGATGCCGCGTGTGTGACGAAGGCCTTAGGGTCGTAAAGCACTTTCGCCAAGGATGATAATGACAGTACTTGGTAAAGAAACCCCGGCTAACTCCGTGCCAGCAGCCGCGGTAATACGGAGGGGGTTAGCGTTGTTCGGAATTACTGGGCGTAAAGCGCACGTAGGCGGACTATTAAGTTAGAGGTGAAATCCCAGGGCTCAA	Bacteria	Proteobacteria	Alphaproteobacteria	Rhodobacterales	Rhodobacteraceae	Octadecabacter
50b039e74a14f2bf48898660c44998a7	0	0	0	0	0	0	58	98	214	101	0	0	0	0	0	0	94	110	675	ASV450	TGGGGAATCTTGGGCAATGGGCGAAAGCCTGACCCAGCCACGCCGCGTGCAGGAAGACACCCCTACGGGGCGTAAACTGCTTTTATAAGGGAAGAAGACTCTGGTCTCCAGGGTTTGACGGTACCTTATGAATAAGCACCGGCTAACTCCGTGCCAGCAGCCGCGGTAATACGGAGGGTGCAAGCGTTGTCCGGAATCACTGGGTGTAAAGGGTGTGTAGGCGGGGCGATAAGTCAGAGG	Bacteria	Bacteroidota	Rhodothermia	Rhodothermales	Rhodothermaceae	NA
68ce24893c494ed4003f451f79900c4f	0	0	0	0	0	0	88	117	171	101	0	0	0	0	0	0	83	115	675	ASV451	TAGGGAATCTTGCACAATGGGCGAAAGCCTGATGCAGCGACGCCGCGTGGGGGATGAAGGCCTTCGGGTTGTAAACCCCTTTCAGTAGGGACGAAAATGACGGTACCTACAGAAGAAGTTCCGGCCAACTACGTGCCAGCAGCCGCGGTAACACGTAGGGGACAAGCGTTGTCCGGATTTATTGGGCGTAAAGAGCTCGTAGGTGGTTCCGTAAGTCGAATGTGAAAGCTCAAGGCTCAA	Bacteria	Actinobacteriota	Acidimicrobiia	Microtrichales	Microtrichaceae	Sva0996_marine_group
632d56c3d268257359870c6512f8aff1	0	0	0	0	0	0	128	107	156	47	0	0	0	0	0	0	121	113	672	ASV452	TGGGGAATATTGGACAATGGGGGCAACCCTGATCCAGCAATGCCGCGTGTGTGAAGAAGGCCTGCGGGTTGTAAAGCACTTTCAGTAGAGAAGAAAAGCTTAGGGTTAATACCCCTGGGTCTTGACGTAACCTACAGAAGAAGCACCGGCTAACTCCGTGCCAGCAGCCGCGGTAATACGGAGGGTGCGAGCGTTAATCGGAATTACTGGGCGTAAAGCGCGCGTAGGCGGCTTGGCCAG	Bacteria	Proteobacteria	Gammaproteobacteria	AT-s2-59	NA	NA
f67076769c93de25f1810fd558ab5397	0	0	0	0	0	0	75	113	187	93	0	0	0	0	0	0	89	115	672	ASV453	CAGGGAATCTTGCACAATGGGCGAAAGCCTGATGCAGCAACGCCGCGTGTGGGATGAATGCCTTCGGGTTGTAAACCACTTTCAGGAGGGAAGAAATTGACGGTACCTCCAAAAGAAGCCCCGGCCAACTACGTGCCAGCAGCCGCGGTAATACGTAGGGGGCAAGCGTTATCCGGAATCATTGGGCGTAAAGAGCTCGTAGGCGGTTCAGCAAGTCGGCTGTGAAAGTTCAAGGCTCAA	Bacteria	Actinobacteriota	Acidimicrobiia	Actinomarinales	NA	NA
675559dcba3e3d75904c363332ae5420	0	0	0	0	0	0	100	91	157	123	0	0	0	0	0	0	95	105	671	ASV454	TGGGGAATATTGGACAATGGGCGCAAGCCTGATCCAGCCATGCCGCGTGTGTGATGAAGGCCCTAGGGTTGTAAAGCACTTTCAACGGTGAAGATAATGACGGTAACCGTAGAAGAAGCTCCGGCTAACTTCGTGCCAGCAGCCGCGGTAATACGAAGGGAGCTAGCGTTGTTCGGAATTACTGGGCGTAAAGCGCGCGTAGGCGGACTATTAAGTCAGGGGTGAAATCCCGGGGCTCAA	Bacteria	Proteobacteria	Alphaproteobacteria	Rhizobiales	Rhizobiaceae	NA
2bf34ce51da9b3e366a74f42d9d54423	0	0	0	0	0	0	100	105	149	81	0	0	0	0	0	0	151	83	669	ASV455	TGAGGAATATTGGACAATGGGCGAAAGCCTGATCCAGCCATGCCGCGTGCAGGAAGACTGCCCTATGGGTTGTAAACTGCTTTTATACGGGAAGAAACCCACCTACGTGTAGGTGGCTGACGGTACCGTAAGAATAAGGATCGGCTAACTCCGTGCCAGCAGCCGCGGTAATACGGAGGATCCAAGCGTTATCCGGAATCATTGGGTTTAAAGGGTCCGTAGGTGGACAATTAAGTCAGG	Bacteria	Bacteroidota	Bacteroidia	Flavobacteriales	Flavobacteriaceae	Winogradskyella
8f829cfddc9345abf4003489764f5f97	0	0	0	0	0	0	89	91	202	89	0	0	0	0	0	0	139	57	667	ASV456	TGGGGAATATTGCGCAATGGGGGCAACCCTGACGCAGCAACGCCGCGTGTGTGAAGAAGGCCCTCGGGTCGTAAAGCACTGTCGAATAGAACGAGCCGGATGCGGTTAATACCCGTGTCCCCGACGGTACTATTTGAGGAAGCACCGGCTAACTCCGTGCCAGCAGCCGCGGTAATACGGAGGGTGCAAGCGTTGTTCGGAATTATTGGGCGTAAAGCGCGCGCAGGCGGCCTGTTAAGT	Bacteria	Desulfobacterota	Desulfuromonadia	NA	NA	NA
54be6d28d94d2e8461445c55634f21a4	0	0	0	0	247	0	132	286	0	0	0	0	0	0	0	0	0	0	665	ASV457	TGAGGAATATTGGGCAATGGAGGCAACTCTGACCCAGCCATGCCGCGTGCAGGAAGACTGCCCTATGGGTTGTAAACTGCTTTTATACAGGAAGAAACACTGGTATGTATACCAGCTTGACGGTACTGTAAGAATAAGGACCGGCTAACTCCGTGCCAGCAGCCGCGGTAATACGGAGGGTCCGAGCGTTATCCGGAATCATTGGGTTTAAAGGGTCCGCAGGCGGTCGATTAAGTCAGA	Bacteria	Bacteroidota	Bacteroidia	Flavobacteriales	Flavobacteriaceae	Polaribacter
042d3ad15a0d679c3502922517a36fb3	0	0	0	0	0	0	65	116	236	98	0	0	0	0	0	0	93	54	662	ASV458	TAGGGAATATTGGACAATGGGCGAAAGCCTGATCCAGCCATGCCGCGTGCAGGATGACGGCCTTCTGGGTTGTAAACTGCTTTTCTATAAGAAGAAAAAGTCCTTGCGAGGACAATTGACGGTACTATAGGAATAAGCACCGGCTAACTCCGTGCCAGCAGCCGCGGTAATACGGAGGGTGCAAGCGTTGTCCGGATTTATTGGGTTTAAAGGGTACGTAGGTGGATCCTTAAGTCCGTG	Bacteria	Bacteroidota	Bacteroidia	Cytophagales	Cyclobacteriaceae	Ekhidna
a8aefac39df5219a8274191edbb6374c	0	0	0	0	0	0	130	97	196	57	0	0	0	0	0	0	99	81	660	ASV459	TGGGGAATATTGGACAATGGGCGAAAGCCTGATCCAGCAATGCCGCGTGTGTGAAGAAGGCCTGCGGGTTGTAAAGCACTTTCAGTAGAGAAGAAAAGCTTAGGGTTAATAGCCCTGAGTCTTGACGTAACCTACAGAAGAAGCACCGGCTAACTCCGTGCCAGCAGCCGCGGTAATACGGAGGGTGCGAGCGTTAATCGGAATTACTGGGCGTAAAGCGCGCGTAGGCGGCTCTGTCAG	Bacteria	Proteobacteria	Gammaproteobacteria	Steroidobacterales	Woeseiaceae	Woeseia
50058bc3dcecfdaac5cd393bdbf06bff	0	0	0	0	0	0	114	102	146	87	0	0	0	0	0	0	116	95	660	ASV460	TGGGGAATATTGGACAATGGGCGAAAGCCTGATCCAGCAATGCCGCGTGTGTGAAGAAGGCCTTCGGGTTGTAAAGCACTTTCAGTAGGGAAGAAAAGCCGAGGGATAATACCCCTCTGTGCTGACGTTACCTACAGAAGAAGCACCGGCTAACTCCGTGCCAGCAGCCGCGGTAATACGGAGGGTGCGAGCGTTAATCGGAATTACTGGGCGTAAAGGGCGCGTAGGCGGTTTGGTTAG	Bacteria	Proteobacteria	Gammaproteobacteria	Nitrosococcales	Nitrosococcaceae	NA
3463997a304df51ed685c6ae90afb32a	0	0	0	0	0	0	76	100	170	124	0	0	0	0	0	0	93	95	658	ASV461	TGGGGAATATTGGTCAATGGGCGCAAGCCTGAACCAGCCATGCCGCGTGTGTGAAGAAGGCCTTCGGGTTGTAAAGCACTTTCAATCGGGAAGAAAAGCCTGGCAATAATACTGCCGGGTCTTGACGTTACCGATACAAGAAGCACCGGCTAACTCCGTGCCAGCAGCCGCGGTAATACGGAGGGTGCAAACGTTAATCGGAATCACTGGGCGTAAAGCGCGCGTAGGTGGTTTGTTAAG	Bacteria	Proteobacteria	Gammaproteobacteria	NA	NA	NA
39d6712783109f89edd6a6c9bd1fa6ba	0	0	0	0	0	0	74	105	180	139	0	0	0	0	0	0	96	61	655	ASV462	TAGGGAATTTTCCACAATGGACGAAAGTCTGATGGAGCAACGCCGCGTGCAGGATGAAGGCTTTCGGGTCGTAAACTGCTTTTATCTATGAAGATTATGACGGTAGTAGATGAATAAGGATCGGCTAACTCCGTGCCAGCAGCCGCGGTCATACGGAGGATCCAAGCGTTATCCGGAATTACTGGGCGTAAAGAGTTGCGTAGGTGGCATTGTAAGTTGGTAGTGAAAGCGTGGGGCTCA	Bacteria	Patescibacteria	Saccharimonadia	Saccharimonadales	LWQ8	NA
7862d0bbec3aa988e4a435da95650dc9	0	0	0	0	0	0	133	89	128	90	0	0	0	0	0	0	117	98	655	ASV463	TAGGGAATCTTGGTCAATGGGCGAAAGCCTGAACCAGCCATGCCGCGTGTGCGAAGAAGGCCTTAGGGTTGTAAAGCACTTTCAGTCGCGAAGAAATGCTTACGGTTAATACCCGTGAGTTTTGACGTTAACGACAGAAGAAGTACCGGCTAACTCCGTGCCAGCAGCCGCGGTAATACGGAGGGTACGAACGTTAATCGGAATTACTGGGCGTAAAGCGCGCGTAGGCGGTTTGTTAAG	Bacteria	Proteobacteria	Gammaproteobacteria	KI89A_clade	NA	NA
9e9206254a7b2b48ac2a7ac128fcdfcb	0	0	0	0	0	0	0	74	284	212	0	0	0	0	0	0	0	84	654	ASV464	GCGCGAAAACTGCACAATGTGGGAAATCACGATGCGGGAAACCCGAGTGTCTGCACAATGTGTAGACTGTCGTCAAGCGTTCATTGCTTGACAAGAAAGTGCTGGGTAAGACGGGTGCCAGCCGCCGCGGTAATACCCGCAGCACGAGTGGTGGTCACTATTACTGGGCCTAAAGCGTCCGTAGCCTGTTTGGTAAATGCCTGGGTAAATCGATGCGCTCAACGTATCGAATTCCGGGTA	Archaea	Thermoplasmatota	Thermoplasmata	JdFR-43	NA	NA
e7f6e0c5fe48213cc334fa4db50a61b0	0	0	0	0	0	0	123	85	109	94	0	0	0	0	0	0	139	96	646	ASV465	TGGGGAATATTGGACAATGGGGGCAACCCTGATCCAGCAATGCAGCGTGTGTGAAGAAGGCCTGCGGGTTGTAAAGCACTTTCAATAGAGAAGAAATGGTTAGGGTTAATAACCCTGATTTTTGACGTTATCTATACAAGAAGCACCGGCTAACTCCGTGCCAGCAGCCGCGGTAATACGGAGGGTGCAAGCGTTAATCGGAATTACTGGGCGTAAAGCGCGCGTAGGCGGCTTCGTCAG	Bacteria	Proteobacteria	Gammaproteobacteria	NA	NA	NA
12c8da91b86cddc423913945c4cdc87d	0	0	0	0	0	0	109	105	130	83	0	0	0	0	0	0	136	83	646	ASV466	TGGGGAATATTGGACAATGGGCGCAAGCCTGATCCAGCAATGCCGCGTGTGTGAAGAAGGCCTGCGGGTTGTAAAGCACTTTCAGTAGAGAAGAAAAGCTAAAGGTTAATAGCCTTGAGTCTTGACGTAACCTACAGAAGAAGCACCGGCTAACTCCGTGCCAGCAGCCGCGGTAATACGGAGGGTGCAAGCGTTAATCGGAATTACTGGGCGTAAAGCGCGCGTAGGCGGCTTTGTAAG	Bacteria	Proteobacteria	Gammaproteobacteria	Steroidobacterales	Woeseiaceae	Woeseia
f2450b8d6bab0e5acf3a9c5fd31c2686	0	0	0	0	0	0	84	116	153	78	0	0	0	0	0	0	94	121	646	ASV467	TGAGGAATATTGCGCAATGGACGAAAGTCTGACGCAGCCACGCCGCGTGCAGGAAGACACCCCTCCGGGGCGTAAACTGCTTTTATATGGGAAGAACACCCTGCCCTGCAGGGTCTGACGGTACCATACGAATAAGGACCGGCTAACTCCGTGCCAGCAGCCGCGGTAATACGGAGGGTCCAAGCGTTGTCCGGAATCACTGGGTGTAAAGGGTGCGCAGGCGGGCTTGTAAGTCAGAGG	Bacteria	Bacteroidota	Rhodothermia	Rhodothermales	Rhodothermaceae	NA
e4462052ee0111c801ab2cfac2f6d3e0	0	0	0	0	0	0	122	79	117	100	0	0	0	0	0	0	143	83	644	ASV468	TCGAGAATCATTCACAATGGGGGAAACCCTGATGGTGCAACGCCGCGTGGAGGATGACGGCCCTCGGGTTGTAAACTCCTGTCATCTGGGAGTAAGCCTTGTGCGTTAATAGCGTGCAAGGTTGATAGTACCAGAAGAGGAAGGGACGGCTAACTTCGTGCCAGCAGCCGCGGTAATACGAAGGTCCCAAGCGTTGTTCGGAATCACTGGGCGTAAAGCGTGCGTAGGCGGCAAGGTAAG	Bacteria	Verrucomicrobiota	Verrucomicrobiae	Verrucomicrobiales	Rubritaleaceae	Roseibacillus
d8ccabb13bbe02ff6aa29673e5f62095	0	0	0	0	0	0	91	102	157	70	0	0	0	0	0	0	138	85	643	ASV469	TGGGGAATATTGGACAATGGGGGCAACCCTGATCCAGCCATGCCGCGTGTGTGAAGAAGGCCTTCGGGTTGTAAAGCACTTTAAGCAGTGAGGAAGGCTGTAAGGTTAATACCCTTGCAGATTGACGTTAACTGCAGAATAAGCACCGGCTAACTCCGTGCCAGCAGCCGCGGTAATACGGAGGGTGCAAGCGTTAATCGGAATTACTGGGCGTAAAGCGCGCGTAGGTGGTTTGTTAAG	Bacteria	Proteobacteria	Gammaproteobacteria	Oceanospirillales	Pseudohongiellaceae	Pseudohongiella
805d22bc0a5aaed3c0b7b960d329615f	0	0	0	0	0	0	110	96	169	0	0	0	0	0	0	0	178	90	643	ASV470	TGGGGAATATTGCGCAATGGGGGCAACCCTGACGCAGCCATGCCGCGTGTGTGAAGAAGGCTCTAGGGTTGTAAAGCACTTTAAGCAGGGAGGAAAGGTTGATGATTAATAGTCATCAGCTGTGACGTTACCTGCAGAATAAGCACCGGCTAACTCCGTGCCAGCAGCCGCGGTAATACGGAGGGTGCAAGCGTTAATCGGAATTACTGGGCGTAAAGCGCGCGTAGGCGGTTTGTTAAG	Bacteria	Proteobacteria	Gammaproteobacteria	NA	NA	NA
1bfb428603b366037ab41e10ef7a403d	0	0	0	0	0	0	61	122	126	149	0	0	0	0	0	0	88	94	640	ASV471	TGGGGAATATTGGACAATGGGGGCAACCCTGATCCAGCAATGCCGCGTGTGTGAAGAAGGCCTGCGGGTTGTAAAGCACTTTCAGCAGGGAAGAAATGCCTACGGTTAATACCCGTGGGTCTTGACGTTACCTGCATAAGAAGCACCGGCTAACTCCGTGCCAGCAGCCGCGGTAATACGGAGGGTGCAAGCGTTAATCGGAATTACTGGGCGTAAAGGGCACGCAGGTGGCTTGGCAAG	Bacteria	Proteobacteria	Gammaproteobacteria	NA	NA	NA
59a973e7ebbcdb7ee0c42dcbc304dee8	0	0	0	0	0	0	56	121	147	109	0	0	0	0	0	0	107	99	639	ASV472	TGAGGAATATTGGGCAATGGGCGCAAGCCTGACCCAGCCACGCCGCGTGTGTGATGAAGGCCTTCGGGTCGTAAAGCACTGTGGGGAGAGACGAACAAGTGCAGTAGGAAATGACTGCGCCCTGACGGTACCTCCTTAGCAAGCACCGGCTAACTCTGTGCCAGCAGCCGCGGTAATACAGAGGGTGCAAACGTTGCTCGGATTTACTGGGCGTAAAGCGCGTGTAGGCGGACTCGCAAG	Bacteria	Myxococcota	Polyangia	Polyangiales	Sandaracinaceae	NA
e71bd43fa8268b8468e97ed1bc317111	0	0	0	0	0	0	87	75	208	102	0	0	0	0	0	0	95	71	638	ASV473	TGGGGAATATTGCGCAATGGGCGAAAGCCTGACGCAGCCACGCCGCGTGTGCGATGAAGGCCTTCGGGTCGTAAAGCACTGTGGAGGGAGAAGAATAAAGCCTGTGAAGAGCAGGCCTTGACGGTATCCCTTTAGCAAGCACCGGCTAACTCCGTGCCAGCAGCCGCGGTAATACGGAGGGTGCAAACGTTGCTCGGAATCATTGGGCGTAAAGCGCACGTAGGCGGCCCATCAAGTTGG	Bacteria	Myxococcota	Polyangia	Nannocystales	Nannocystaceae	Nannocystis
1807fecf78419bc0465e0ebf200df47c	0	0	0	0	0	0	80	108	99	132	0	0	0	0	0	0	92	125	636	ASV474	TGGGGAATTTTTGTCAATGGGGGAAACCCTGAACAAGCAACGCCGCGTGAAGGACGAAGACCTTCGGGTTGTAAACTTCTGTCGGAGGGGACGAAGGCAGTATTGGTTAATACCCAGTATTGTTGACGGTACCCTACGAGGAAGCCCCGGCTAACTCCGTGCCAGCAGCCGCGGTAATACGGGGGGGGCAAGCGTTGTTCGGAATTACTGGGCGTAAAGGGCGCGCAGGCGGACGGGAAA	Bacteria	Acidobacteriota	Vicinamibacteria	Subgroup_9	NA	NA
cea68431747fafc87bf26b7cae33f6ba	0	0	0	0	0	0	81	105	171	106	0	0	0	0	0	0	98	74	635	ASV475	TCGAGAGGCTTCGGCAATGGGGGAAACCCTGACCGAGCGACGCCGCGTGCGGGATGACGGCCTTCGGGTTGTAAACCGCTGTCAGAAGGGAAGAATCCTCCCTGGTTAATACCCAGGGAGTTGACGGTACCTTCAGAGGAAGCTCCGGCTAACTCCGTGCCAGCAGCCGCGGTAATACGGAGGGAGCGAACGTTGTTCGGATTTACTGGGCGTAAAGGGCGTGTAGGCGGCTTCGCAAGT	Bacteria	Latescibacterota	NA	NA	NA	NA
f3845340ef3fa242342c33bc34f5ca83	0	0	0	0	0	0	71	107	121	97	0	0	0	0	0	0	134	105	635	ASV476	TGGGGAATATTGGACAATGGGCGCAAGCCTGATCCAGCAACGCCGCGTGGAGGACGAAGGATTTCGGTTCGTAAACTCCTGTCAGTAGGGACGAAAAAGTCGAGTCAAATAGGCTCGGCCATTGACGGTACCTGCAGAGGAAGCCCCGGCTAACTCCGTGCCAGCAGCCGCGGTAATACGGAGGGGGCAAGCGTTATTCGGATTTACTGGGCGTAAAGGGCACGTAGGCGGCGTCGTAAG	Bacteria	Acidobacteriota	Thermoanaerobaculia	Thermoanaerobaculales	Thermoanaerobaculaceae	Subgroup_10
4649fa11562dfb0d9e494dcbaa5dbb8c	0	0	0	0	0	0	106	140	107	92	0	0	0	0	0	0	114	75	634	ASV477	TGGGGAATATTGGACAATGGGGGAAACCCTGATCCAGCAATGCCGCGTGTGTGAAGAAGGCCTGCGGGTTGTAAAGCACTTTCAGTAGAGAAGAAAAGCTTACGGTTAATAACTGTGAGTCTTGACGTTACCTACAGAAGAAGCACCGGCTAACTCCGTGCCAGCAGCCGCGGTAATACGGAGGGTGCAAGCGTTAATCGGAATTACTGGGCGTAAAGCGCGCGTAGGTGGTTCTGTAAG	Bacteria	Proteobacteria	Gammaproteobacteria	Steroidobacterales	Woeseiaceae	Woeseia
e3bd1aec31385cb43c5ca6ae23c043cf	0	0	0	0	0	0	75	98	160	96	0	0	0	0	0	0	106	99	634	ASV478	TCGGGAATTTTGGGCAATGGGCGAAAGCCTGACCCAGCAACGCCGCGTGAAGGATGAAGTCTTTCGGGATGTAAACTTCGGAAATATGGGAAGAATAAATGACGGTACCATATCTAAGGTCCGGCTAACTACGTGCCAGCAGCCGCGGTAATACGTAGGGACCAAGCGTTGTTCGGATTTACTGGGCGTAAAGGGTACGTAGGCGGCGCTGCAAGTCAATTGTGAAATCTCCGGGCTTAA	Bacteria	Acidobacteriota	Blastocatellia	Blastocatellales	Blastocatellaceae	Blastocatella
bc497ce03558163508a24620ab111351	0	0	0	0	0	0	0	0	90	85	0	0	0	0	0	0	154	305	634	ASV479	TGGGGAATATTGCACAATGGGGGAAACCCTGATGCAGCCATACCGCGTGTGTGAAGAAGGCCTTAGGGTTGTAAAGCACTTTCAGCAGTGAGGAAAGGTTGGTGATTAATACTTACCAACTGTGACGTTAACTGCAGAAGAAGCACCGGCTAATTCCGTGCCAGCAGCCGCGGTAATACGGAAGGTGCAAGCGTTAATCGGAATTACTGGGCGTAAAGCGCGCGTAGGTGGTTCAGTCAG	Bacteria	Proteobacteria	Gammaproteobacteria	Oceanospirillales	Nitrincolaceae	NA
203234dd3925cb049e10c54bda148938	0	0	0	0	0	0	103	91	192	78	0	0	0	0	0	0	91	77	632	ASV480	TGGGGAATATTGGACAATGGGCGAAAGCCTGATCCAGCAATGCCGCGTGTGTGAAGAAGGCCTGCGGGTTGTAAAGCACTTTTATTTGGGAAGAAGACATCCAGGTTAAGAGCTAGGATGTTTGACGGTACCTTATGAATAAGCACCGGCTAACTCCGTGCCAGCAGCCGCGGTAATACGGAGGGTGCAAGCGTTAATCGGAATTACTGGGCGTAAAGAGTACGTAGGCGGTTATCTAAG	Bacteria	Proteobacteria	Gammaproteobacteria	NA	NA	NA
1d2c41da89c9524b2feb48d3b9b4cff6	0	0	0	0	0	0	75	100	126	139	0	0	0	0	0	0	76	114	630	ASV481	TGGGGAATCTTAGACAATGGGCGCAAGCCTGATCTAGCCATGCCGCGTGAGCGATGAAGGCCTTAGGGTTGTAAAGCTCTTTCACCGGGGAAGATAATGACGGTACCCGGAGAAGAAGCCCCGGCTAACTCCGTGCCAGCAGCCGCGGTAATACGGAGGGGGCTAGCGTTGTTCGGAATTACTGGGCGTAAAGCGCGCGTAGGCGGGCTGTTAAGTCGGGGGTGAAATCCCGGGGCTCAA	Bacteria	Proteobacteria	Alphaproteobacteria	Rhodobacterales	Rhodobacteraceae	Limibaculum
87a3b7961160e8b3e32188a57c193c9e	0	0	0	0	0	0	70	95	88	108	0	0	0	0	0	0	159	110	630	ASV482	TGGGGAATATTGGACAATGGGCGCAAGCCTGATCCAGCAATGCCGCGTGTGTGAAGAAGGCCTGCGGGTTGTAAAGCACTTTCAGTAGAGAAGAAAAGCTTAACGATAATACCGTTGAGTCTTGACGTAACCTACAGAAGAAGCACCGGCTAACTCCGTGCCAGCAGCCGCGGTAATACGGAGGGTGCAAGCGTTAATCGGAATTACTGGGCGTAAAGCGCGCGTAGGCGGCTCTGTAAG	Bacteria	Proteobacteria	Gammaproteobacteria	Steroidobacterales	Woeseiaceae	Woeseia
606fecdeff509166866f8c995981fcd8	0	0	0	0	0	0	98	112	127	93	0	0	0	0	0	0	133	66	629	ASV483	TGGGGAATATTGGACAATGGGCGAAAGCCTGATCCAGCAATGCCGCGTGAGTGATGAAGGCCTTAGGGTTGTAAAGCTCTTTTACCAGGGATGATAATGACAGTACCTGGAGAATAAGCTCCGGCTAACTCCGTGCCAGCAGCCGCGGTAATACGGAGGGAGCTAGCGTTGTTCGGAATTACTGGGCGTAAAGCGCGCGTAGGCGGCTTTTCAAGTCAGGGGTGAAATCCCGGGGCTCAA	Bacteria	Proteobacteria	Alphaproteobacteria	Sphingomonadales	Sphingomonadaceae	Erythrobacter
8db47767be0707d9483c941d9cbfc30e	0	0	0	0	0	0	81	68	127	80	0	0	0	0	0	0	145	128	629	ASV484	GCGAGAAAACTTTGCAATGTGCGAAAGCACGACAAGGTTAATCCGAGTGGTTTCTGCTAAAGGAACCTTTTGTCAGTCCTAGAAACACTGGTGAATAAGGGGTGGGCAAGTTCTGGTGTCAGCCGCCGCGGTAAAACCAGCACCTCAAGTGGTCAGGATGATTATTGGGCCTAAAGCATCCGTAGCCTGCTTTGTTAGTTTTCGGTTAAATCCATACGCTCAACGTATGGGCTGCCGGGA	Archaea	Crenarchaeota	Nitrososphaeria	Nitrosopumilales	Nitrosopumilaceae	Candidatus_Nitrosopumilus
f955f8c36170f3e9864e9501a8cbe271	0	0	0	243	71	43	0	53	0	0	0	0	0	63	0	154	0	0	627	ASV485	TGAGGAATATTGGACAATGGGCGGGAGCCTGATCCAGCCATGCCGCGTGCAGGAAGAATGCCCTATGGGTAGTAAACTGCTTTTATACGGGAAGAAATAGGGCTACGTGTAGCCCGTTGACGGTACCGTAAGAATAAGGACCGGCTAACTCCGTGCCAGCAGCCGCGGTAATACGGAGGGTCCGAGCGTTATCCGGAATTATTGGGTTTAAAGGGTCCGTAGGCGGGCCGATAAGTCAGG	Bacteria	Bacteroidota	Bacteroidia	Flavobacteriales	Flavobacteriaceae	Zobellia
0253b7dbe0dbb2d03bc88e969572aedd	0	0	0	0	0	0	83	104	155	82	0	0	0	0	0	0	113	88	625	ASV486	TGGGGAATATTGGACAATGGGCGCAAGCCTGATCCAGCAATGCCGCGTGTGTGAAGAAGGCCTGCGGGTTGTAAAGCACTTTCAGTAGAGAAGAAAAGCTTACGGTTAATACCCGTGAGTCTTGACGTAACCTACAGAAGAAGCACCGGCTAACTCCGTGCCAGCAGCCGCGGTAATACGGAGGGTGCGAGCGTTAATCGGAATTACTGGGCGTAAAGCGCGCGTAGGTGGTTTTGTAAG	Bacteria	Proteobacteria	Gammaproteobacteria	Steroidobacterales	Woeseiaceae	Woeseia
44195f4f5d4b9de45e1766c9f566c163	0	0	0	0	0	0	44	159	111	58	0	0	0	0	0	0	124	128	624	ASV487	TGGGGAATATTGGACAATGGGCGCAAGCCTGATCCAGCAACGCCGCGTGGAGGACGAAGGCCTTCGGGTCGTAAACTCCTGTCAGGTGGGACGAAACAGTCGAGCTCAACAGGCTCGGCAACTGACGGTACCACCAGAGGAAGCCCCGGCTAACTCCGTGCCAGCAGCCGCGGTAAAACGGAGGGGGCAAGCGTTATTCGGAATTACTGGGCGTAAAGGGCGCGTAGGCGGCGTGGTATG	Bacteria	Acidobacteriota	Thermoanaerobaculia	Thermoanaerobaculales	Thermoanaerobaculaceae	Subgroup_10
723eb077d90cafde2f1b513fb4f12ecb	0	0	0	0	0	0	71	88	183	97	0	0	0	0	0	0	95	89	623	ASV488	TCGAGAGGCTTCGGCAATGGGGGAAACCCTGACCGAGCGACGCCGCGTGAGGGATGACGCCCTTCGGGGTGTAAACCTCTTTTCTGAAGGAAGAACCCCATGAGTTCGAATAGGTCTCATGGCTGACGGTACTTCAGGAATAAGCTCCGGCTAACTCCGTGCCAGCAGCCGCGGTAATACGGGGGGAGCAAACGTTGTTCGGAATCACTGGGCGTAAAGGGCGCGTAGGCGGCCCGACAA	Bacteria	Latescibacterota	NA	NA	NA	NA
778ffb359ce233d58947a87c687e2f89	0	0	0	0	0	0	89	104	120	92	0	0	0	0	0	0	109	108	622	ASV489	TGGGGAATATTGGACAATGGGCGCAAGCCTGATCCAGCAATACCGCGTGTGTGAAGAAGGGTTTCGGCTCGTAAAGCACTTTCAGTAGGGAGGAAAGGGATATAGTTAATACCTATGTTCTGTGACGTTACCTACAGAAGAAGCACCGGCTAACTCCGTGCCAGCAGCCGCGGTAATACGGAGGGTGCAAGCGTTAATCGGAATTACTGGGCGTAAAGCGCGCGTAGGCGGAATATTAAG	Bacteria	Proteobacteria	Gammaproteobacteria	Oceanospirillales	Kangiellaceae	Aliikangiella
30f8af453e2f89398bed35a89a7ef2ca	0	0	0	0	0	0	0	89	249	193	0	0	0	0	0	0	0	89	620	ASV490	GCGCGAAAACTGCACAATGTGGGAAACCACGATGCGGGAACCCCGAGTGTCTGCACAAAGTGTAGACTGTCGTCAAGCGTCCATTGCTTGACAAGAAAGTGCTGGGTAAGACGGGTGCCAGCCGCCGCGGTAATACCCGCAGCACAAGTGGTGGTCACTCTTATTGGGCCTAAAGCGTCCGTAGCCGGTTGAGTAAATGCCTGGGTAAATCGATGCGCTCAACGTATCGAACTCCGGGTA	Archaea	Thermoplasmatota	Thermoplasmata	NA	NA	NA
0c1111258a1200c599ff6a5cb429c9f0	0	0	0	0	0	0	68	112	134	103	0	0	0	0	0	0	95	106	618	ASV491	TCGAGAAGCTTCGGCAATGGGCGAAAGCCTGACCGAGCGACGCCGCGTGACTGATGAAGGCCCTTGTGGTTGTAAAGGTCTGTCAGGAGGGAATAAAGCGTGGTGGTTAATACCCACCGCGTCTGAAGGTACCTCCAAAGGAAGCTCCGGCTAACTCCGTGCCAGCAGCCGCGGTAATACGGAGGGAGCGAACGTTGTTCGGATTTACTGGGTGTAAAGGGTGCGTAGGCGGCTTGGTAT	Bacteria	Latescibacterota	NA	NA	NA	NA
13a4f270a0739709ebf2e65ad6791d88	0	0	0	0	0	0	28	64	213	177	0	0	0	0	0	0	47	89	618	ASV492	GTACGAAAACTGCACAATGTGGGAAATCACGATGCGGGAACCCCAAGTGTCTGCACAATGTGTAGACTGTCCTCAAGCGTTCATTGCTTGAGAAGAAAGTGCTGGGTAAGACGGGTGCCAGCCGCCGCGGTAATACCCGCAGCACGAGTGGTGGTCACTATTATTGGGCCTAAAGCGTCCGTAGCCGGTCGCATAAATGCCTGGGTAAATCGATGCGCTCAACGTATCGACTTCCGGGTA	Archaea	Thermoplasmatota	Thermoplasmata	NA	NA	NA
802289b02aab49de1cd82fac9bcca5f2	0	0	616	0	0	0	0	0	0	0	0	0	0	0	0	0	0	0	0	ASV493	TGGGGAATATTGGACAATGGGCGCAAGCCTGATCCAGCAACGCCGCGTGAATGATGAAGGCCTTAGGGTTGTAAAATTCTTTCGCTAGGGAAGATAATGACTGTACCTAGTAAAGAAGCCCCGGCTAACTCCGTGCCAGCAGCCGCGGTAATACGGAGGGGGCTAGCGTTGTTCGGAATTACTGGGCGTAAAGCGTGCGTAGGCGGATTATTAAGTTAGGGGTGAAATCCCGAGGCTCAA	Bacteria	Proteobacteria	Alphaproteobacteria	Caulobacterales	Hyphomonadaceae	Litorimonas
033bfbc635ae93ebbc889899464e2f29	0	0	0	0	0	0	110	90	105	93	0	0	0	0	0	0	129	88	615	ASV494	CAGGGAATATTGCACAATGGGCGAAAGCCTGATGCAGCGACGCCGCGTGCGGGATGAAGGCCTTCGGGTTGTAAACCGCTTTCAGGAGGGACGAAATTGACGGTACCTCCACAAGAAGCCCCGGCCAACTACGTGCCAGCAGCCGCGGTAATACGTAGGGGGCGAGCGTTGTCCGGATTTATTGGGCGTAAAGAGCTCGTAGGCGGTTCAGCAAGTCGGCCGTGAAAGCCCGAGGCTCAA	Bacteria	Actinobacteriota	Acidimicrobiia	Actinomarinales	NA	NA
a04627a12fa065a1fd3017462d34b9d3	0	0	0	0	0	0	0	109	187	122	0	0	0	0	0	0	137	60	615	ASV495	TGAGGAATATTGCGCAATGGGCGAAAGCCTGACGCAGCGACGCCGCGTGGGGGATGAAGGTTTTCGGATTGTAAACCCCTTTTGTGAGGAAAGAGAAAGTGGGTAACCACTTAGACGGTACCTCAAGAAAAAGCCACGGCTAACTTCGTGCCAGCAGCCGCGGTAATACGAAGGTGGCGAGCGTTGTTCGGATTTACTGGGCGTAAAGAGCACGTAGGCGGTTGGGTAAGCCTCTTGGGA	Bacteria	Nitrospirota	Nitrospiria	Nitrospirales	Nitrospiraceae	Nitrospira
280c5e72181635e71ce2d15e816ac7fb	0	0	0	0	0	0	112	115	145	75	0	0	0	0	0	0	110	57	614	ASV496	CAGGGAATATTGCACAATGGGCGAAAGCCTGATGCAGCGACGCCGCGTGAGGGATGAAGGCCTTCGGGTTGTAAACCTCTTTCAGTAGGGAAGAAGCGAAAGTGACGGTACCTACAGAAGAAGGTCCGGCCAACTACGTGCCAGCAGCCGCGGTAATACGTAGGGACCAAGCGTTATCCGGATTTATTGGGCGTAAAGAGCTCGTAGGCGGCTTAGTAAGTCGGCCGTGAAAACCCGGGG	Bacteria	Actinobacteriota	Acidimicrobiia	NA	NA	NA
d3e17352cc06f3ebb52c9776ec0e18bc	0	0	0	0	0	0	90	121	134	80	0	0	0	0	0	0	93	95	613	ASV497	TGGGGAATATTGGACAATGGGGGCAACCCTGATCCAGCAATGCCGCGTGTGTGAAGAAGGCCTGCGGGTTGTAAAGCACTTTCAGCAGAGAAGAAAAGCTTACGGTTAATACCCGTGAGTCTTGACGTAACCTGCAGAAGAAGCACCGGCTAACTCCGTGCCAGCAGCCGCGGTAATACGGAGGGTGCAAGCGTTAATCGGAATTACTGGGCGTAAAGCGCGCGTAGGCGGTTTGGTAAG	Bacteria	Proteobacteria	Gammaproteobacteria	Steroidobacterales	Woeseiaceae	Woeseia
db3fdc6da7b5fa5e5e23e96e58253789	0	0	611	0	0	0	0	0	0	0	0	0	0	0	0	0	0	0	0	ASV498	TGGGGAATATTGGACAATGGGCGCAAGCCTGATCCAGCAATGCCGCGTGTGTGAAGAAGGCCTGAGGGTTGTAAAGCACTTTCAATTGTGAAGAAGGGGTTAGTAGTAATATTGCTGACCTTTGACGTTAACTTTAGAAGAAGCACCGGCTAACTCCGTGCCAGCAGCCGCGGTAATACGGAGGGTGCAAGCGTTAATCGGAATTACTGGGCGTAAAGCGCGCGTAGGCGGTTATTTAAG	Bacteria	Proteobacteria	Gammaproteobacteria	Thiotrichales	Thiotrichaceae	Leucothrix
783ab4c4aa2ab95709289fb00981119c	0	0	0	0	0	0	50	67	238	122	0	0	0	0	0	0	61	72	610	ASV499	TGAGGAATCTTGCGCAATGGGCGAAAGCCTGACGCAGCCACGCCGCGTGCCGGAAGAAGGCCCTATGGGTTGTAAACGGCTTTTGCCAGGGAAGAACGACCGGATTTCGATCTGGTGTGACGGTACCTGGTGAATAAGCACCGGCTAACTCCGTGCCAGCAGCCGCGGTAATACGGAGGGTGCAAGCGTTGTCCGGAATCATTGGGTGTAAAGGGTGCGTAGGCGGGCATTTAAGTCTGG	Bacteria	Bacteroidota	Rhodothermia	Balneolales	Balneolaceae	Balneola
a073e3d9fb2fdd7059992fd494d2595c	0	0	0	0	0	0	92	124	93	93	0	0	0	0	0	0	124	81	607	ASV500	TGGGGAATCTTAGACAATGGGCGCAAGCCTGATCTAGCCATGCCGCGTGAGTGATGAAGGCCCTAGGGTCGTAAAGCTCTTTCGCCAGGGATGATAATGACAGTACCTGGTAAAGAAACCCCGGCTAACTCCGTGCCAGCAGCCGCGGTAATACGGAGGGGGTTAGCGTTGTTCGGAATTACTGGGCGTAAAGCGTACGTAGGCGGATTAGAAAGTATGGGGTGAAATCCCAGGGCTCAA	Bacteria	Proteobacteria	Alphaproteobacteria	Rhodobacterales	Rhodobacteraceae	NA
5c1527eaa7150fd5257f32f9bef9a3e2	0	0	0	0	0	0	107	91	151	84	0	0	0	0	0	0	99	74	606	ASV501	CAGGGAATCTTGTCCAATGGGCGCAAGCCTGAGACAGCGACGCCGCGTGAGGGATGAAGGCCTTCGGGTTGTAAACCTCTTTCAGGAGGGACGAAATTGACGGTACCTCCAGAAGAAGCCCCGGCCAACTACGTGCCAGCAGCCGCGGTAATACGTAGGGGGCAAGCGTTGTCCGGATTTATTGGGCGTAAAGGGCTCGTAGGCGGCTCAACAAGTCGGCCGTGAAAACCCAGGGCTCAA	Bacteria	Actinobacteriota	Acidimicrobiia	Actinomarinales	NA	NA
7c048f0d5d9d20e53d023ae353d498bf	0	0	0	0	35	0	157	104	50	62	0	0	0	76	62	0	0	56	602	ASV502	TGGGGAATCTTAGACAATGGGCGCAAGCCTGATCTAGCCATGCCGCGTGAGTGATGAAGGCCCTAGGGTCGTAAAGCTCTTTCGCCAGGGATGATAATGACAGTACCTGGTAAAGAAACCCCGGCTAACTCCGTGCCAGCAGCCGCGGTAATACGGAGGGGGTTAGCGTTGTTCGGAATTACTGGGCGTAAAGCGTACGTAGGCGGATTAGTAAGTTAGAGGTGAAATCCCGGGGCTCAA	Bacteria	Proteobacteria	Alphaproteobacteria	Rhodobacterales	Rhodobacteraceae	NA
e833f62f7b6ea070f1f1f22b3da1339b	0	0	0	0	0	0	93	85	175	75	0	0	0	0	0	0	101	69	598	ASV503	TGGGGAATATTGGACAATGGGCGAAAGCCTGATCCAGCAATGCCGCGTGTGTGAAGAAGGCCCTAGGGTTGTAAAGCACTTTCAGTGAGGAAGAAAAGCAGGGAGTTAATACCTCCCTGTGCTGACGTTACTCACAGAAGAAGCACCGGCTAACTCCGTGCCAGCAGCCGCGGTAATACGGAGGGTGCGAGCGTTAATCGGAATTACTGGGCGTAAAGGGCGCGTAGGTGGTCTGATAAG	Bacteria	Proteobacteria	Gammaproteobacteria	Nitrosococcales	Nitrosococcaceae	Cm1-21
a086d464e7c0d7546f8c629aa6af3d9d	0	0	0	0	0	0	58	215	182	47	0	0	0	0	0	0	39	57	598	ASV504	TGAGGAATATTGGTCAATGGACGCAAGTCTGAACCAGCCATGCCGCGTGCAGGAAGACGGCCCTACGGGTTGTAAACTGCTTTTATATGGGAAGAAACCCTTGGACGTGTCCGAGGCTGACGGTACCATACGAATAAGGACCGGCTAACTCCGTGCCAGCAGCCGCGGTAATACGGAGGGTCCAAGCGTTATCCGGAATTATTGGGTTTAAAGGGTCCGTAGGCGGTCCATTAAGTCAGG	Bacteria	Bacteroidota	Bacteroidia	Flavobacteriales	Crocinitomicaceae	NA
67ff2136cafc05d72cb75141a7e2239b	0	0	0	0	0	0	65	63	140	180	0	0	0	0	0	0	56	93	597	ASV505	TGGGGAATATTGGACAATGGGCGCAAGCCTGATCCAGCGACGCCGCGTGGGTGAAGAAGGCCTTCGGGTTGTAAAGCCCTTTAAGCCGGGAAGAAAAAACTCTGGTTAATACCCAGAGTCTTGACGGTACCGGAAGAATAAGCACCGGCTAACTCTGTGCCAGCAGCCGCGGTAATACAGAGGGTGCAAGCGTTAATCGGATTTACTGGGCGTAAAGCGTGTGTAGGTGGCAACGTAAGT	Bacteria	Proteobacteria	Gammaproteobacteria	Salinisphaerales	Solimonadaceae	Polycyclovorans
5edf3033cc8543a6230a6581a19ed6f7	0	0	0	0	0	0	88	95	108	75	0	0	0	0	0	0	138	93	597	ASV506	TCGGGAATATTGGACAATGGGGGCAACCCTGATCCAGCCATGCCGCGTGTGTGAAGAAGGCCTTCGGGTTGTAAAGCACTTTCAGTAGGGAGGAAGGGGAAGTTGTTAATAGCAGCTTTCATTGACGTTACCTACAGAAGCAGCACCGGCTAACTCCGTGCCAGCAGCCGCGGTAATACGGAGGGTGCAAGCGTTAATCGGAATTACTGGGCGTAAAGCGCGCGTAGGCGGTTTGTTAAG	Bacteria	Proteobacteria	Gammaproteobacteria	Oceanospirillales	Pseudohongiellaceae	Pseudohongiella
0babc73d1d206df96799e0a798ad1a28	0	0	0	0	0	0	0	0	0	0	0	0	0	70	369	158	0	0	597	ASV507	TGGGGAATTTTCTGCAATGGGCGAAAGCCTGACAGAGCAATACCGCGTGAGGGAAGAAAGCCCACAGGGTTGTAAACCTCTTTTGTCAAGGAAGAAGTTCTGACGTTACTTGACGAATAAGCATCGGCTAACTCCGTGCCAGCAGCCGCGGTAAGACGGAGGATGCAAGTGTTATCCGGAATCACTGGGCGTAAAGCGTGCGTAGGTGGTTTGTTAAGCAAGATGTGAAAGCCCCGGGCT	Bacteria	Cyanobacteria	Cyanobacteriia	NA	NA	NA
0b01a00d61e0ce1a0bb6f5f5d6121820	0	0	0	0	0	0	0	0	114	241	0	0	0	0	0	0	122	117	594	ASV508	TGGGGAATATTGCACAATGGGCGCAAGCCTGATGCAGCCATACCGCGTGTGTGAAGAAGGCTTTCGGGTCGTAAAGCACTTTCAGCAGTGAGGAAAGGAGCGTAGTTAATACCTGCGTTCTGTGACGTTAACTGCAGAAGAAGCACCGGCTAACTCCGTGCCAGCAGCCGCGGTAATACGGAGGGTGCAAGCGTTAATCGGAATTACTGGGCGTAAAGCGCGCGTAGGTGGTTCAGTCAG	Bacteria	Proteobacteria	Gammaproteobacteria	Oceanospirillales	Nitrincolaceae	NA
bf71684a1d1ad3ce2392cd104990d154	0	0	0	0	0	0	86	109	172	74	0	0	0	0	0	0	101	51	593	ASV509	TGGGGAATCTTAGACAATGGGCGAAAGCCTGATCTAGCCATGCCGCGTGAGTGATGAAGGCCCTAGGGTCGTAAAGCTCTTTCGCCAGGGAAGATAATGACGGTACCTGGTAAAGAAACCCCGGCTAACTCCGTGCCAGCAGCCGCGGTAATACGGAGGGGGTTAGCGTTGTTCGGAATTACTGGGCGTAAAGCGCGCGTAGGCGGATTGGAAAGTATGGGGTGAAATCCCAGGGCTCAA	Bacteria	Proteobacteria	Alphaproteobacteria	Rhodobacterales	Rhodobacteraceae	NA
4cbd2083f3ec6d8c7284cb2ba57f2e9b	0	0	0	0	0	0	45	89	148	64	0	0	0	0	0	0	120	127	593	ASV510	GCGAGAAAACTTTGCAATGTGCGAAAGCACGACAAGGTTAATCCGAGTGATTTCTGCTAAAGAAATCTTTTGTTAGTCATAGAACCACTGATGAATAAGGGGTGGGCAAGTTCTGGTGTCAGCCGCCGCGGTAAAACCAGCACCTCAAGTGGTCAGGATGATTATTGGGCCTAAAGCATCCGTAGCCTGCCGTATTAGTTTTCGGTTAAATCTATACGCTCAACGTATAGGCTGCCGGGA	Archaea	Crenarchaeota	Nitrososphaeria	Nitrosopumilales	Nitrosopumilaceae	NA
d3fa786c6188bcef57e1a952d9332825	0	0	0	0	0	0	53	135	123	99	0	0	0	0	0	0	101	80	591	ASV511	TGGGGAATATTGGACAATGGGCGAAAGCCTGATCCAGCAACGCCGCGTGGAGGATGAAGGCCTTCGGGTTGTAAACTCCTGTCAGGTGGGACGAAAGGGCGCCGGTAAATACCCGGCACCTCTGACGGTACCACCGGAGGAAGCCCCGGCTAACTCCGTGCCAGCAGCCGCGGTAATACGGAGGGGGCAAGCGTTATTCGGAATTATTGGGCGTAAAGGGCGCGTAGGCGGCTTGACAAG	Bacteria	Acidobacteriota	Thermoanaerobaculia	Thermoanaerobaculales	Thermoanaerobaculaceae	Subgroup_10
9b51f3ebbf5cf4b2893b24aa139aeabf	0	0	0	0	0	0	73	96	152	52	0	0	0	0	0	0	121	97	591	ASV512	TGGGGAATATTGGACAATGGGCGCAAGCCTGATCCAGCAATGCCGCGTGTGTGAAGAAGGCCTGCGGGTTGTAAAGCACTTTCAGTAGAGAAGAAAAGCTAAAGGTTAATACCCTTGAGTCTTGACGTAACCTACAGAAGAAGCACCGGCTAACTCCGTGCCAGCAGCCGCGGTAATACGGAGGGTGCAAGCGTTAATCGGAATTACTGGGCGTAAAGCGCGCGTAGGCGGCTCTGTCAG	Bacteria	Proteobacteria	Gammaproteobacteria	Steroidobacterales	Woeseiaceae	Woeseia
a65695286849a48763d85423139b4b8f	0	0	0	0	0	0	87	79	99	127	0	0	0	0	0	0	131	67	590	ASV513	TGGGGAATTTTGGACAATGGGCGAAAGCCTGATCCAGCAATGCCGCGTGCGGGAAGAAGGCCTTCGGGTTGTAAACCGCTTTTGTCAGGGAAGAAATCTTTTGGGCTAATACCTCGGAAGGATGACGGTACCTGAAGAATAAGCACCGGCTAACTACGTGCCAGCAGCCGCGGTAATACGTAGGGTGCGAGCGTTAATCGGAATTACTGGGCGTAAAGCGTGCGCAGGCGGTTGTGCAAG	Bacteria	Proteobacteria	Gammaproteobacteria	Burkholderiales	Comamonadaceae	NA
372f24cdb948981a821dd8003e6b4264	0	0	0	0	0	0	81	85	167	65	0	0	0	0	0	0	112	80	590	ASV514	TGGGGAATATTGGACAATGGGGGCAACCCTGATCCAGCAATGCCGCGTGTGTGAAGAAGGCCTGCGGGTTGTAAAGCACTTTCAATTGGGAAGAAAAGCGATCGGCTAATACCCGGTTGTCTTGACGTTACCTTTACAAGAAGCACCGGCTAACTCCGTGCCAGCAGCCGCGGTAATACGGAGGGTGCGAGCGTTAATCGGAATTACTGGGCGTAAAGCGCGCGTAGGCGGTCAGGTCAG	Bacteria	Proteobacteria	Gammaproteobacteria	NA	NA	NA
ba9845af0522231f199e0c4c5311fb49	0	0	0	0	0	0	175	190	223	0	0	0	0	0	0	0	0	0	588	ASV515	TGGGGAATATTGGACAATGGGCGCAAGCCTGATCCAGCCATGCCGCGTGAGTGATGAAGGCCCTAGGGTTGTAAAGCTCTTTCAACGGTGAAGATAATGACGGTAACCGTAGAAGAAGCACCGGCTAACTCCGTGCCAGCAGCCGCGGTAATACGGAGGGTGCAAGCGTTAATCGGAATTACTGGGCGTAAAGCGCTCGTAGGCGGTTTGTTAAGTCGGATGTGAAAGCCCCGGGCTCAA	Bacteria	Proteobacteria	Alphaproteobacteria	Rhizobiales	Rhizobiaceae	Pseudohoeflea
83fa697b6c59148b5149150d100c0049	0	0	0	0	0	0	79	92	132	88	0	0	0	0	0	0	134	62	587	ASV516	CAGGGAATATTGCGCAATGGGCGAAAGCCTGACGCAGCGACGCCGCGTGAGGGATGAAGGCCTTCGGGTTGTAAACCTCTTTCAGGAGGGAAGAAGCGAAAGTGACGGTACCTCCACAAGAAGGCCCGGCCAACTACGTGCCAGCAGCCGCGGTAATACGTAGGGGCCAAGCGTTGTCCGGATTCATTGGGCGTAAAGAGCTCGTAGGCGGCTCAGCAAGTCGGTCGTGAAAACCCGGGG	Bacteria	Actinobacteriota	Acidimicrobiia	Actinomarinales	NA	NA
835ac44a8f8eb89b671acb163a4b85e7	0	0	0	0	0	0	69	154	129	63	0	0	0	0	0	0	128	44	587	ASV517	TGGGGAATATTGCACAATGGGGGAAACCCTGATGCAGCCATGCCGCGTGTGTGAAGAAGGCCTTCGGGTTGTAAAGCACTTTCAGTTGTGAGGAAAGGTTGTTGGTTAATACCCAACAGCTGTGACGTTAGCAACAGAAGAAGCACCGGCTAACTCCGTGCCAGCAGCCGCGGTAATACGGAGGGTGCGAGCGTTAATCGGAATTACTGGGCGTAAAGCGCACGCAGGCGGTTTGTTAAG	Bacteria	Proteobacteria	Gammaproteobacteria	Alteromonadales	Alteromonadaceae	Glaciecola
480ac4b9645b88273b45322ce0557862	0	0	0	0	0	0	71	127	127	67	0	0	0	0	0	0	92	102	586	ASV518	TGGGGAATATTGGACAATGGGCGAAAGCCTGATCCAGCCATGCCGCGTGAATGAAGAAGGCCTTAGGGTTGTAAAGTTCTTTCAATGGTGAAGATAATGACGGTAACCATACAAGAAGCCCCGGCTAATTTCGTGCCAGCAGCCGCGGTAATACGAAAGGGGCTAGCGTTGTTCGGAATTACTGGGCGTAAAGCGCACGTAGGCGGCAATGTAAGTTGGGGGTGAAATCCCGGGGCTCAA	Bacteria	Proteobacteria	Alphaproteobacteria	Caulobacterales	Parvularculaceae	Marinicaulis
a6237c6b54aab487458df9111deff22f	0	0	0	0	0	0	84	69	312	0	0	0	0	0	0	0	45	73	583	ASV519	TGGGGAATATTGGACAATGAGCGAAAGCTTGATCCAGCAATGCCGCGTGTGTGAAGAAGGCTCTAGGGTTGTAAAGCACTTTAAGCAGAGAAGAAAAGCCGCGGGTTAATAACCCGACGGTCTTGACGGTACCTGCAGAATAAGCACCGGCTAACTCCGTGCCAGCAGCCGCGGTAATACGGAGGGTGCAAGCGTTAATCGGATTTACTGGGCGTAAAGCGTGCGTAGGCGGTTTGATAA	Bacteria	Proteobacteria	Gammaproteobacteria	Salinisphaerales	NA	NA
7b91e1f0e08333f2cbf371fdbfa41880	0	0	0	0	0	0	75	53	129	132	0	0	0	0	0	0	122	68	579	ASV520	GCGAGAAAACTTTGCAATGTGCGAAAGCACGACAAGGTTAATCCGAGTGGTTTCTGCTAAAGGAACCTTTTGTCGGTCCTAGAAACACCGATGAATAAGGGGTGGGCAAGTTCTGGTGTCAGCCGCCGCGGTAAAACCAGCACCTCAAGTGGTCAGGATGATTATTGGGCCTAAAGCATCCGTAGCCTGCTTTGTTAGTTTTCGGTTAAATCTATACGCTCAACGTATAGGCTGCCGGGA	Archaea	Crenarchaeota	Nitrososphaeria	Nitrosopumilales	Nitrosopumilaceae	Candidatus_Nitrosopumilus
095ba01017cf390150756355011e73f7	0	0	0	0	0	0	78	87	166	89	0	0	0	0	0	0	92	66	578	ASV521	TGGGGAATATTGCGCAATGGGCGAAAGCCTGACGCAGCAATACCGCGTGTGTGAAGAAGGCCTGCGGGTTGTAAAGCACTTTCAGTAGGGAGGAAAGGAGTAGTGTTAATAGCACTGCTCTGTGACGTTACCTACAGAAGAAGCACCGGCTAACTCCGTGCCAGCAGCCGCGGTAATACGGAGGGTGCAAGCGTTAATCGGAATTACTGGGCGTAAAGCGCGCGTAGGCGGATTATTAAG	Bacteria	Proteobacteria	Gammaproteobacteria	Oceanospirillales	Nitrincolaceae	NA
dc1f709fd17d437805dba4d4f418f711	0	0	0	0	0	0	15	31	193	290	0	0	0	0	0	0	33	15	577	ASV522	GTACGAAAACTGCACAATGTGGGAAACCACGATGCGGTCATCCCAAGTGTCTGCGTTTTACGTAGACTGTCGTCAAGCGTTCATGGCTTGACAAGAAAGTGCTGGGTAAGACGGGTGCCAGCCGCCGCGGTAATACCCGCAGCACAAGTGGTGGTCACTTTTATTGGGCCTAAAGCGTCCGTAGCCTGTTTGGTAAATGCTTGGGTAAATCGATGCGCTTAACGTATCGAACGCCGGGCA	Archaea	Thermoplasmatota	Thermoplasmata	NA	NA	NA
1dae153570e4dee098b585f36d9f26ec	0	0	0	0	0	0	73	107	100	85	0	0	0	0	0	0	111	100	576	ASV523	TGGGGAATATTGGACAATGGGCGCAAGCCTGATCCAGCCATGCCGCGTGAATGATGAAGGCCTTAGGGTTGTAAAATTCTTTCGCTAGGGAAGATAATGACGGTACCTAGTAAAGAAGCCCCGGCTAACTCCGTGCCAGCAGCCGCGGTAATACGGAGGGGGCTAGCGTTGTTCGGAATTACTGGGCGTAAAGCGTACGTAGGCGGACTTTTAAGTTAGAGGTGAAATCCCGGGGCTCAA	Bacteria	Proteobacteria	Alphaproteobacteria	Caulobacterales	Hyphomonadaceae	Robiginitomaculum
763b7af44c35df31276d074beb96cee8	0	0	0	0	0	0	52	69	137	123	0	0	0	0	0	0	90	105	576	ASV524	GCGAGAAAACTTTGCAATGTGCGAAAGCACGACAAGGTTAATCCGAGTGGTTTCTGCTAAAGAAACCTTTTGTCGGTCCTAAAAACACCGATGAATAAGGGGTGGGCAAGTTCTGGTGTCAGCCGCCGCGGTAAAACCAGCACCTCAAGTTGTCAGGATGATTATTGGGCCTAAAGCATCCGTAGCCGGCTCTGTGAGTTTTCGGTTAAATCTGTACGCTCAACGTACAGGCTGCCGGGA	Archaea	Crenarchaeota	Nitrososphaeria	Nitrosopumilales	Nitrosopumilaceae	Candidatus_Nitrosopumilus
9360ed84891429937bf310de0bbcd0f3	0	0	0	0	0	0	68	86	150	97	0	0	0	0	0	0	73	98	572	ASV525	TGGGGAATCTTAGACAATGGGCGCAAGCCTGATCTAGCCATGCCGCGTGAGCGATGAAGGCCTTAGGGTTGTAAAGCTCTTTCACCGGTGAAGATAATGACGGTAGCCGGAGAAGAAGCCCCGGCTAACTCCGTGCCAGCAGCCGCGGTAATACGGAGGGGGCTAGCGTTGTTCGGAATTACTGGGCGTAAAGCGCGCGTAGGCGGATTGTTAAGTCGGGGGTGAAATCCCGGGGCTCAA	Bacteria	Proteobacteria	Alphaproteobacteria	Rhodobacterales	Rhodobacteraceae	Limibaculum
ed21908fb79105fe9c13aba64113ab14	0	0	492	0	0	0	0	27	0	50	0	0	0	0	3	0	0	0	80	ASV526	TGGGGAATTTTCCGCAATGGGCGAAAGCCTGACGGAGCAATACCGCGTGAGGGATGACGGCCTATGGGTTGTAAACCTCTTTTTTCAGGGAGGAATCAATGACGTGTACCTGAAGAATAAGCATCGGCTAACTCCGTGCCAGCAGCCGCGGTAAGACGGAGGATGCAAGTGTTATCCGGAATCACTGGGCGTAAAGCGTCTGTAGGTGGTCAAATAAGTCAACTGTTAAATCTTGAGGCT	Bacteria	Cyanobacteria	Cyanobacteriia	Chloroplast	NA	NA
532eaeef9c9c1d68c14a99f83cc6d4de	0	0	0	0	0	0	103	102	136	143	0	0	0	0	0	0	87	0	571	ASV527	TGGGGAATCTTAGACAATGGGGGAAACCCTGATCTAGCCATGCCGCGTGAGTGATGAAGGCCTTAGGGTCGTAAAGCTCTTTCGCCAGGGATGATAATGACAGTACCTGGTAAAGAAACCCCGGCTAACTCCGTGCCAGCAGCCGCGGTAATACGGAGGGGGTTAGCGTTGTTCGGAATTACTGGGCGTAAAGCGCACGTAGGCGGACTAGTCAGTCAGAGGTGAAATCCCAGGGCTCAA	Bacteria	Proteobacteria	Alphaproteobacteria	Rhodobacterales	Rhodobacteraceae	NA
498dc4406a97aff841773f4e0bdd4bae	0	0	0	0	0	0	55	106	205	86	0	0	0	0	0	0	77	42	571	ASV528	TGAGGAATATTGCGCAATGGAGGAAACTCTGACGCAGCCACGCCGCGTGCAGGAAGACACCCCTCAGGGGCGTAAACTGCTTTTGTACGGGAAGAACACCCTCTCTCGGGAGGGTCTGACGGTACCGTACGAATAAGGACCGGCTAACTCCGTGCCAGCAGCCGCGGTAATACGGAGGGTCCAAGCGTTGTCCGGAATCACTGGGTGTAAAGGGTGCGCAGGCGGGCGTGTAAGTCAGGG	Bacteria	Bacteroidota	Rhodothermia	Rhodothermales	Rhodothermaceae	Rubrivirga
96dbef581965554a3423ee0dac42be22	0	0	0	0	0	0	0	96	167	92	0	0	0	0	0	0	133	82	570	ASV529	TGGGGAATATTGGACAATGGGCGAAAGCCTGATCCAGCAATGCCGCGTGTGTGAAGAAGGCCTGCGGGTTGTAAAGCACTTTCAGTAGAGAAGAAAAGCTTAGGGTTAATAGCCCTGAGTCTTGACGTAACCTACAGAAGAAGCACCGGCTAACTCCGTGCCAGCAGCCGCGGTAATACGGAGGGTGCGAGCGTTAATCGGAATTACTGGGCGTAAAGCGCGCGTAGGCGGCTCTGTAAG	Bacteria	Proteobacteria	Gammaproteobacteria	Steroidobacterales	Woeseiaceae	Woeseia
f93d21268657a596affea25b222af94e	0	0	569	0	0	0	0	0	0	0	0	0	0	0	0	0	0	0	0	ASV530	TGGGGAATTTTCCGCAATGGGCGAAAGCCTGACGGAGCAATACCGCGTGAGGGATGACGGCCTATGGGTTGTAAACCTCTTTTTTCAGGGAGGAATAAAATGACGTGTACCTGAAGAATAAGCATCGGCTAACTCCGTGCCAGCAGCCGCGGTAAGACGGAGGATGCAAGTGTTATCCGGAATCACTGGGCGTAAAGCGTCTGTAGGTGGTCAAATAAGTCAACTGTTAAATCTTGAGGC	Bacteria	Cyanobacteria	Cyanobacteriia	Chloroplast	NA	NA
3876b0c7365b69afcd06a9df2c93a40c	0	0	0	97	98	0	0	0	0	0	0	0	0	0	373	0	0	0	568	ASV531	TGGGGAATATTGGACAATGGGCGCAAGCCTGATCCAGCCATGCCGCGTGTGTGAAGAAGGCCTTAGGGTTGTAAAGCACTTTCAGGGGTGAGGAAGGGCGCTTGGTTAATACCTGAGTGTTTTGACGTTAGCCCCAGAAGAAGCACCGGCTAACTCTGTGCCAGCAGCCGCGGTAATACAGAGGGTGCAAGCGTTAATCGGAATTACTGGGCGTAAAGCGCGCGTAGGTGGTTTGTTAAG	Bacteria	Proteobacteria	Gammaproteobacteria	Oceanospirillales	Marinomonadaceae	Marinomonas
dcdb2236c7418cc8ec28d0c1837fe769	0	0	0	26	356	11	65	56	8	0	0	0	0	19	26	0	0	0	567	ASV532	TGGGGAATCTTAGACAATGGGCGCAAGCCTGATCTAGCCATGCCGCGTGAGTGAAGAAGGCCTTAGGGTCGTAAAGCTCTTTCGCCTGTGAAGATAATGACTGTAGCAGGTAAAGAAACCCCGGCTAACTCCGTGCCAGCAGCCGCGGTAATACGGAGGGGGTTAGCGTTGTTCGGAATTACTGGGCGTAAAGCGCGCGTAGGCGGACCAGAAAGTTGGGGGTGAAATCCCGGGGCTCAA	Bacteria	Proteobacteria	Alphaproteobacteria	Rhodobacterales	Rhodobacteraceae	NA
93468871313db6b91e36b97fa38a9588	0	0	0	0	0	0	78	108	122	88	0	0	0	0	0	0	95	75	566	ASV533	TGGGGAATATTGGACAATGGGCGCAAGCCTGATCCAGCAATGCCGCGTGTGTGAAGAAGGCCTGCGGGTTGTAAAGCACTTTCAGTAGAGAAGAAAAGCCTAGGGTTAATAACCCTGAGTCTTGACGTAACCTACAGAAGAAGCACCGGCTAACTCCGTGCCAGCAGCCGCGGTAATACGGAGGGTGCGAGCGTTAATCGGAATTACTGGGCGTAAAGCGCGCGTAGGCGGCTTAGTAAG	Bacteria	Proteobacteria	Gammaproteobacteria	Steroidobacterales	Woeseiaceae	Woeseia
e9eed25e647e3ac9747ed2f5f26e9555	0	0	0	0	0	0	37	90	116	126	0	0	0	0	0	0	102	95	566	ASV534	TGGGGAATATTGGACAATGGGGGCAACCCTGATCCAGCAATACCGCGTGTGTGAAGAAGGCCTGCGGGTTGTAAAGCACTTTCAGTAGGGAAGAAAAGCCTAGGGTTAATACCCCTGAGTCTTGACGTTACCTACAGAAGAAGCACCGGCTAACTCCGTGCCAGCAGCCGCGGTAATACGGAGGGTGCAAGCGTTAATCGGAATTACTGGGCGTAAAGGGCACGCAGGTGGCTTGGCAAG	Bacteria	Proteobacteria	Gammaproteobacteria	NA	NA	NA
327583c5267a6ee9d09ba5b3d5b1e064	0	0	0	0	0	0	58	130	135	83	0	0	0	0	0	0	95	64	565	ASV535	TGGGGAATCTTAGACAATGGGCGCAAGCCTGATCTAGCCATGCCGCGTGTGTGATGAAGGCCTTAGGGTCGTAAAGCACTTTCGCCAGGGATGATAATGACAGTACCTGGTAAAGAAACCCCGGCTAACTCCGTGCCAGCAGCCGCGGTAATACGGAGGGGGTTAGCGTTGTTCGGAATTACTGGGCGTAAAGCGCACGTAGGCGGATCAGAAAGTAGGGGGTGAAATCCCGGGGCTCAA	Bacteria	Proteobacteria	Alphaproteobacteria	Rhodobacterales	Rhodobacteraceae	Sulfitobacter
7886e9f08bb699240fa40b766a90e46e	0	0	0	0	0	173	0	0	0	0	0	0	0	0	0	392	0	0	565	ASV536	TGGGGAATATTGCACAATGGGCGCAAGCCTGATGCAGCCATGCCGCGTGTGTGAAGAAGGCTTTCGGGTTGTAAAGCACTTTCAGCGAGGAGGAAAGGTTGCACTTTAATAAAGTGCAGCTGTGACGTTACTCGCAGAAGAAGCACCGGCTAACTCCGTGCCAGCAGCCGCGGTAATACGGAGGGTGCGAGCGTTAATCGGAATTACTGGGCGTAAAGCGCGCGTAGGCGGTTAATTAAG	Bacteria	Proteobacteria	Gammaproteobacteria	Alteromonadales	Psychromonadaceae	Psychromonas
cc395589307b902ad18431598ba73b63	0	0	0	0	0	0	0	197	136	0	0	0	0	0	0	0	106	126	565	ASV537	TGGGGAATATTGGACAATGGGCGAAAGCCTGATCCAGCAATGCCGCGTGAGTGATGAAGGCCTTAGGGTTGTAAAGCTCTTTTACTAGGGATGATAATGACAGTACCTAGAGAATAAGCTCCGGCTAACTCCGTGCCAGCAGCCGCGGTAATACGGAGGGTGCAAGCGTTAATCGGAATTACTGGGCGTAAAGCGCTCGTAGGCGGTTTGTTAAGTCGGATGTGAAAGCCCCGGGCTCAA	Bacteria	Proteobacteria	Alphaproteobacteria	Sphingomonadales	Sphingomonadaceae	NA
bc87f9705516e13f823cf65c018e85d0	0	0	0	0	0	0	103	96	116	97	0	0	0	0	0	0	91	60	563	ASV538	TGGGGAATCTTGCGCAATGGGCGAAAGCCTGACGCAGCAACGCCGCGTGCGGGAAGACGGCCTTCGGGTTGTAAACCGCTTTCAGTAGGGACGAAATTGACGGTACCTGCAGAAGAAGCTCCGGCCAACTACGTGCCAGCAGCCGCGGTAAGACGTAGGGGGCGAGCGTTGTCCGGAATCATTGGGCGTAAAGGGCTCCTAGGCGGTTCAGTAAGTCGAGTGTGAAAACTCCAGGCTCAA	Bacteria	Actinobacteriota	Acidimicrobiia	Microtrichales	NA	NA
68c851c5f749a3e3260597171489e0d0	0	0	0	0	0	0	80	75	154	99	0	0	0	0	0	0	8	145	561	ASV539	TGGGGAATATTGCGCAATGGGCGAAAGCCTGACGCAGCCATGCCGCGTGTGTGAAGAAGGCCTTCGGGTTGTAAAGCACTTTCAATAGGGAGGAAAGGTTGTTGGTTAATACCCTGCAACTGTGACGTTACCTATACAAGAAGCACCGGCTAACTCCGTGCCAGCAGCCGCGGTAATACGGAGGGTGCAAGCGTTAATCGGAATTACTGGGCGTAAAGCGCGCGTAGGCGGATTTGTCAG	Bacteria	Proteobacteria	Gammaproteobacteria	Cellvibrionales	Spongiibacteraceae	Zhongshania
8733cf288631128c21468ca103439831	0	0	0	0	0	0	77	103	134	102	0	0	0	0	0	0	86	59	561	ASV540	TGAGGAATATTGGACAATGGGCGAGAGCCTGATCCAGCCATGCCGCGTGCAGGAAGACTGCCCTATGGGTTGTAAACTGCTTTTGTACGGGAAGAAACACCCCCTCGTGAGGGGGCTTGACGGTACCGTAAGAATAAGGATCGGCTAACTCCGTGCCAGCAGCCGCGGTAATACGGAGGATCCAAGCGTTATCCGGAATCATTGGGTTTAAAGGGTCCGTAGGTGGGCCGTTAAGTCAGA	Bacteria	Bacteroidota	Bacteroidia	Flavobacteriales	Flavobacteriaceae	Subsaxibacter
f510b791ebe6722ae6209bd0060c0376	0	0	0	0	0	0	113	0	108	89	0	0	0	0	0	0	200	51	561	ASV541	TGGGGAATATTGGACAATGGGTGCAAGCCTGATCCAGCAACGCCGCGTGGAGGACGAAGGCCTTCGGGTCGTAAACTCCTGTCAGGTGGGACGAAACAGCCGAGTTCAACAGGCTCGGCGACTGACGGTACCACCAGAGGAAGCCCCGGCTAACTCCGTGCCAGCAGCCGCGGTAAAACGGAGGGGGCAAGCGTTATTCGGAATTACTGGGCGTAAAGGGCGCGTAGGCGGCGTGGTATG	Bacteria	Acidobacteriota	Thermoanaerobaculia	Thermoanaerobaculales	Thermoanaerobaculaceae	Subgroup_10
5a902136af330d5840b2e17dfa5f56cc	0	0	0	0	0	0	55	92	166	57	0	0	0	0	0	0	124	66	560	ASV542	TAAGGAATATTGGACAATGGGGGCAACCCTGATCCAGCCATCCCGCGTGCAGGAAGACGGCCCTATGGGTTGTAAACTGCTTTTATTAGGGAAGAAAATGTCGCATTTATGTGGCACTGACGGTACCTAAAGAATAAGCACCGGCTAACTCCGTGCCAGCAGCCGCGGTAATACGGAGGGTGCAAGCGTTATCCGGAATTACTGGGTTTAAAGGGTGCGTAGGCGGAATTATAAGTCAGA	Bacteria	Bacteroidota	Bacteroidia	Chitinophagales	Saprospiraceae	NA
1c55c5af9c011754a0cc9cd3e5cf988b	0	0	0	0	0	0	125	80	115	88	0	0	0	0	0	0	103	49	560	ASV543	TAGGGAATATTGGTCAATGGGCGCAAGCCTGAACCAGCCATGCCGCGTGTGTGAAGAAGGCCTTCGGGTTGTAAAGCACTTTCAACAGGGAAGAAAAGCCTGGGGCCAATACCCCCGGGTCTTGACGTTACCTGTACAAGAAGCACCGGCTAACTCCGTGCCAGCAGCCGCGGTAATACGGAGGGTGCAAACGTTAATCGGAATCACTGGGCGTAAAGCGCACGTAGGCGGTTTGTTAAG	Bacteria	Proteobacteria	Gammaproteobacteria	NA	NA	NA
1d0b08e8aba4e670da19a139d7ea5125	0	0	0	0	0	0	83	101	144	52	0	0	0	0	0	0	94	86	560	ASV544	TGGGGAATATTGGACAATGGGCGAAAGCCTGATCCAGCAACGCCGCGTGGAGGACGAAGGCCTTCGGGTCGTAAACTCCTGTCAGGTGGGACGAAAAAGCCGAGTTCAACAGGCTCGGCTCCTGACGGTACCACCAGAGGAAGCCCCGGCTAACTCCGTGCCAGCAGCCGCGGTAAAACGGAGGGGGCAAGCGTTATTCGGAATTACTGGGCGTAAAGGGCGCGTAGGCGGCGTGGTATG	Bacteria	Acidobacteriota	Thermoanaerobaculia	Thermoanaerobaculales	Thermoanaerobaculaceae	Subgroup_10
5db7bde723e03a69e361ca6a8c9b04be	0	0	0	0	0	0	70	91	150	54	0	0	0	0	0	0	100	95	560	ASV545	TGGGGAATATTGGACAATGGGCGCAAGCCTGATCCAGCAATGCCGCGTGTGTGAAGAAGGCCTTCGGGTTGTAAAGCACTTTCAGTAGGGAAGAAAAGCCGAGCGTTAATACCGCTCTGTGCTGACGTTACCTACAGAAGAAGCACCGGCTAACTCCGTGCCAGCAGCCGCGGTAATACGGAGGGTGCAAGCGTTAATCGGAATTACTGGGCGTAAAGGGCGCGTAGGCGGTTTGGTTAG	Bacteria	Proteobacteria	Gammaproteobacteria	Nitrosococcales	Nitrosococcaceae	NA
c789a7a0059930b6498a9baa06cbc085	0	0	0	0	0	0	0	186	99	70	0	0	0	0	0	0	66	137	558	ASV546	TGAGGAATATTGGACAATGGGCGGGAGCCTGATCCAGCCATGCCGCGTGCAGGAAGACGGTCCTATGGATTGTAAACTGCTTTTGTACGGGAAGAACAAGGGGCACGTGTGCCCCTCTGACGGTACCGTAAGAATAAGGATCGGCTAACTCCGTGCCAGCAGCCGCGGTAATACGGAGGATCCGAGCGTTATCCGGAATCATTGGGTTTAAAGGGTCCGTAGGCGGGCCATTAAGTCAGG	Bacteria	Bacteroidota	Bacteroidia	Flavobacteriales	Flavobacteriaceae	Arenibacter
b50a81998ea84e50affd87eb90220ed6	0	0	0	0	0	0	92	61	131	95	0	0	0	0	0	0	112	66	557	ASV547	TGAGGAATATTGGACAATGGACGAAAGTCTGATCCAGCCATACCGCGTGCAGGAAGACAGCCCTACGGGTCGTAAACTGCTTTTGTTTGCCAAGAAACCTCCCCACGTGTGGGGAGCTGACGGTAGCATTCGAATAAGGACCGGCTAACTCCGTGCCAGCAGCCGCGGTAATACGGAGGGTCCAAGCGTTATCCGGATTTATTGGGTTTAAAGGGTTCGTAGGCGGGAAGATAAGTCAGT	Bacteria	Bacteroidota	Bacteroidia	Flavobacteriales	Schleiferiaceae	Schleiferia
1c00c044d41d8413b5bbfdb1b5efb4e2	0	0	0	0	0	0	106	68	95	62	0	0	0	0	0	0	150	75	556	ASV548	TCGGGAATATTGGACAATGGGGGCAACCCTGATCCAGCAATACCGCGTGTGTGAAGAAGGCCTGCGGGTTGTAAAGCACTTTCAATAGGGAAGAAAAGCCACCGGTTAATAACCGAGGGTCTTGACGTTACCTATACAAGAAGCACCGGCTAACTCCGTGCCAGCAGCCGCGGTAATACGGAGGGTGCAAGCGTTAATCGGAATTACTGGGCGTAAAGCGCGCGTAGGCGGCTTGGTCAG	Bacteria	Proteobacteria	Gammaproteobacteria	NA	NA	NA
04432b7d102c9147200bb26226ef6158	0	0	0	0	0	0	8	32	217	272	0	0	0	0	0	0	8	18	555	ASV549	GCGCGAAAACTGCACAATGTGGGAAATCACGATGCGGGCAACCCAAGTGTCTGCGCTAAGCGTAGACTGTCCTCAAGCGTTCATTGCTTGGGAAGAAAGTGCTGGGAAAGACGGGTGCCAGCCGCCGCGGTAATACCCGCAGCACAAGTGGTGGTCACTATTACTGGGCCTAAAGCGTCCGTAGCCTGTTTAGTAAATGCTTGGGTAAATCGATGCGCTTAACGTATCGAACTCCGGGCA	Archaea	Thermoplasmatota	Thermoplasmata	NA	NA	NA
718053d750d16630c1086dd5eeb5d1a9	0	0	0	0	0	0	71	84	137	86	0	0	0	0	0	0	89	87	554	ASV550	TGGGGAATATTGGACAATGGGCGAAAGCCTGATCCAGCAATGCCGCGTGTGTGAAGAAGGCCCTAGGGTTGTAAAGCACTTTCAGTGAGGAAGAAAAGCAGGGGGTTAATACCTCCCTGTGCTGACGTTACTCACAGAAGAAGCACCGGCTAACTCCGTGCCAGCAGCCGCGGTAATACGGAGGGTGCGAGCGTTAATCGGAATTACTGGGCGTAAAGGGCGCGTAGGTGGTCTGATAAG	Bacteria	Proteobacteria	Gammaproteobacteria	Nitrosococcales	Nitrosococcaceae	Cm1-21
2e992ebe2214f22eaa7b9468c494da86	0	0	0	0	0	0	81	71	135	81	0	0	0	0	0	0	79	106	553	ASV551	TCGAGAATCATTCACAATGGGCGAAAGCCTGATGGTGCGACGCCGCGTGGAGGATGAAGGCCCTAGGGTTGTAAACTCCTGTCATCAGAGAGTAACGTTTTACGGCTAATACCCGTGAAATTTGATAGTATCTGAAGAGGAAGGGACGGCTAACTTCGTGCCAGCAGCCGCGGTAATACGAAGGTCCCAAGCGTTGTTCGGAATTACTGGGCGTAAAGCGTGTGTAGGCGGCAGAGTAAG	Bacteria	Verrucomicrobiota	Verrucomicrobiae	Verrucomicrobiales	DEV007	NA
0532e11d7859a5270211223956d9b503	0	0	0	0	0	0	63	75	110	52	0	0	0	0	0	0	79	173	552	ASV552	TGGGGAATATTGGACAATGGGCGAAAGCCTGATCCAGCAATGCCGCGTGTGTGAAGAAGGCCTGCGGGTTGTAAAGCACTTTCAGTAGAGAAGAAAAGCTTAAGCTTAATACGCTTGAGTCTTGACGTAACCTACAGAAGAAGCACCGGCTAACTCCGTGCCAGCAGCCGCGGTAATACGGAGGGTGCAAGCGTTAATCGGAATTACTGGGCGTAAAGCGCGCGTAGGCGGCTTTGTAAG	Bacteria	Proteobacteria	Gammaproteobacteria	Steroidobacterales	Woeseiaceae	Woeseia
cfc65ccd526e4f8fc5552be1cd1e9ae6	0	0	0	0	0	0	51	65	108	114	0	0	0	0	0	0	100	114	552	ASV553	TCGGGAATATTGGGCAATGGGCGAAAGCCTGACCCAGCAACGCCGCGTGAAGGATGAAGGCCTTCGGGTCGTAAACTTCTGTCGAGAGGGAAGAACTACGTACGGTCAATATCCGTGCGTTTGACGGTACCTCCAAAGGAAGCACCGGCTAACTCCGTGCCAGCAGCCGCGGTAATACGGAGGGTGCAAGCGTTGTTCGGATTTATTGGGCGTAAAGCGAGTGTAGGCGGTTTGAAAAGT	Bacteria	NB1-j	NA	NA	NA	NA
0ad91b09d37b5552e02796077bb58bc3	0	0	0	0	0	0	125	87	76	89	0	0	0	0	0	0	90	85	552	ASV554	TGGGGAATCTTAGACAATGGGCGCAAGCCTGATCTAGCCATGCCGCGTGAGTGATGAAGGCCCTAGGGTCGTAAAGCTCTTTCGCTGGGGAAGATAATGACGGTACCCAGTAAAGAAACCCCGGCTAACTCCGTGCCAGCAGCCGCGGTAATACGGAGGGGGTTAGCGTTGTTCGGAATTACTGGGCGTAAAGCGCGCGTAGGCGGATCGGAAAGTTGGGGGTGAAATCCCGGGGCTCAA	Bacteria	Proteobacteria	Alphaproteobacteria	Rhodobacterales	Rhodobacteraceae	NA
1388526c6f378e2025e88e5ba0df6e80	0	0	0	0	0	0	35	67	161	101	0	0	0	0	0	0	110	76	550	ASV555	TGGGGAATATTGCACAATGGGGGAAACCCTGATGCAGCCATGCCGCGTGTGTGAAGAAGGCCTTCGGGTTGTAAAGCACTTTCAGTGGGGAGGAAAGGTTAATGGTTAATACCCATTAGCTGTGACGTTACCCACAGAAGAAGCACCGGCTAACTCCGTGCCAGCAGCCGCGGTAATACGGAGGGTGCGAGCGTTAATCGGAATTACTGGGCGTAAAGCGCACGCAGGCGGATTGTTAAG	Bacteria	Proteobacteria	Gammaproteobacteria	Alteromonadales	Alteromonadaceae	NA
d5daf1e8a0398e6d2a13637e0c1d124c	0	0	0	0	0	0	89	96	107	82	0	0	0	0	0	0	109	66	549	ASV556	TCGGGAATCTTGTGCAATGGGGGAAACCCTGACACAGCAACGCCGCGTGAAGGATGAAGCCTCTAGGGGTGTAAACTTCGCAAATATAGGAAGAATCAATGACGGTACTATATGTAAGCTCCGGCTAACTACGTGCCAGCAGCCGCGGTAATACGTAGGGGGCAAGCGTTGTTCGGATTTACTGGGCGTAAAGGGCGCGTAGGCGGCGTGACAAGTCACTTGTGAAATCTCCGGGCTTAA	Bacteria	Acidobacteriota	Blastocatellia	Blastocatellales	Blastocatellaceae	NA
c3cbb3074514f5752b2809145d7bc485	0	0	0	0	0	0	66	60	187	79	0	0	0	0	0	0	87	70	549	ASV557	TGGGGAATCTTGGGCAATGGACGAAAGTCTGACCCAGCCACGCCGCGTGCAGGAAGACACCCCTATGGGGCGTAAACTGCTTTTATAAGGGAAGAAGGCTGTCTTCTTGACAGTTTGACGGTACCTTATGAATAAGCACCGGCTAACTCCGTGCCAGCAGCCGCGGTAATACGGAGGGTGCAAGCGTTGTCCGGAATCACTGGGTGTAAAGGGTGTGTAGGTGGGATTGTAAGTCAGAGG	Bacteria	Bacteroidota	Rhodothermia	Rhodothermales	Rhodothermaceae	NA
e7487906849f0a9e9925abef77c293a6	0	0	0	0	0	0	51	82	123	106	0	0	0	0	0	0	122	62	546	ASV558	TGGGGAATATTGCGCAATGGGCGAAAGCCTGACGCAGCAATACCGCGTGTGTGAAGAAGGCCTGCGGGTTGTAAAGCACTTTCAGTAGGGAGGAAAGGGGTAGTGTTAATAGCGCTGCTCTGTGACGTTACCTACAGAAGAAGCACCGGCTAACTCCGTGCCAGCAGCCGCGGTAATACGGAGGGTGCAAGCGTTAATCGGAATTACTGGGCGTAAAGCGCGCGTAGGCGGATTATTAAG	Bacteria	Proteobacteria	Gammaproteobacteria	NA	NA	NA
583df74baa5bf13e7222f603fe20321e	31	21	42	0	0	0	0	0	0	0	71	329	51	0	0	0	0	0	451	ASV559	TCGGGAATATTGGACAATGGGCGCAAGCCTGATCCAGCAATGCCGCGTGTGTGAAGAAGGCCTGCGGGTTGTAAAGCACTTTCAAATGTGAAGAAAAGTTATTCGTTAATAGCGGATGACCTTGACGTTAACATTAGAAGAAGCACCGGCTAATTTAGTGCCAGCAGCCGCGGTAATACTAAAGGTGCGAGCGTTAATCGGAATTACTGGGCGTAAAGCGCGTGCAGGCGGCTTGGTAAG	Bacteria	Proteobacteria	Gammaproteobacteria	Granulosicoccales	Granulosicoccaceae	Granulosicoccus
f91035bbe17a05a28fe25c80911d5ca5	0	0	0	0	0	0	31	78	174	17	0	0	0	0	0	0	48	197	545	ASV560	GCGCGAAAACTGCACAATGTGGGAAACCACGATGCGGGAAACCCGAGTGTCTGCGCAATGCGTAGACTGTCGTCAAGCGTTCATTGCTTGACAAGAAAGTGCTGGGTAAGACGGGTGCCAGCCGCCGCGGTAATACCCGCAGCACAAGTGGTGGTCACTTTTATTGGGCCTAAAGCGTCCGTAGCCGGTTAGGTAAATGCCTGGGTAAATCGATGCGCTCAACGTATCGACTTCCGGGTA	Archaea	Thermoplasmatota	Thermoplasmata	NA	NA	NA
66438b3fd463825fa845d6e2cdb5e8c1	0	0	0	0	0	0	49	78	179	83	0	0	0	0	0	0	73	82	544	ASV561	TGGGGAATCTTGGGCAATGGGGGAAACCCTGACCCAGCCACGCCGCGTGCAGGAAGACACCCCTACGGGGCGTAAACTGCTTTTATATGAGAAGAAGGCCTCACTCTGTGAGGTTTGACGGTATCATAGGAATAAGCACCGGCTAACTCCGTGCCAGCAGCCGCGGTAATACGGAGGGTGCAAGCGTTGTCCGGAATCACTGGGTGTAAAGGGTGTGTAGGTGGGACAGTAAGTCAGGGG	Bacteria	Bacteroidota	Rhodothermia	Rhodothermales	Rhodothermaceae	NA
3f2c9c7eedf0c0ed493a4335f7c4dc9e	0	0	0	0	0	0	171	168	69	0	0	0	0	0	0	0	135	0	543	ASV562	TGGGGAATATTGCACAATGGGCGCAAGCCTGATGCAGCAATGCCGCGTGTGTGAAGAAGGCCTGCGGGTTGTAAAGCACTTTCAGTAGGGAGGAAACTGTAACGGAATAATACCCGTTACCCTGACGTTACCTACAGAAGAAGCACCGGCTAACTCTGTGCCAGCAGCCGCGGTAATACAGAGGGTGCAAGCGTTAATCGGAATTACTGGGCGTAAAGCGCGCGTAGGCGGTTTGGTCAG	Bacteria	Proteobacteria	Gammaproteobacteria	B2M28	NA	NA
c555c04c332b43184153479b30b6117a	0	0	0	0	0	0	111	66	120	54	0	0	0	0	0	0	133	58	542	ASV563	TGGGGAATATTGGACAATGGGGGCAACCCTGATCCAGCAATGCCGCGTGTGTGAAGAAGGCCTGCGGGTTGTAAAGCACTTTCAGTAGAGAAGAAAAGCTAAAGGTTAATACCCTTGAGTCTTGACGTAACCTACAGAAGAAGCACCGGCTAACTCCGTGCCAGCAGCCGCGGTAATACGGAGGGTGCAAGCGTTAATCGGAATTACTGGGCGTAAAGCGCGCGTAGGTGGTTTTGTAAG	Bacteria	Proteobacteria	Gammaproteobacteria	Steroidobacterales	Woeseiaceae	Woeseia
6cb5cfc70619d11c7c144aecb3d89a3f	0	0	0	0	0	0	59	107	0	151	0	0	0	0	0	0	113	110	540	ASV564	TCGGGAATTTTGGGCAATGGGCGAAAGCCTGACCCAGCAACGCCGCGTGAGGGATGAAGGCCTTCGGGTCGTAAACCTCTGTCGGGAGGGAAGAACGGTATTCGGTCGAATAGGCCGCGTGCCTGACGGTACCTCCAAAGGAAGCACCGGCTAACTCCGTGCCAGCAGCCGCGGTAATACGGAGGGTGCAAGCGTTGTTCGGAATCATTGGGCGTAAAGCGCGTGTAGGCGGCTTGGCAA	Bacteria	NB1-j	NA	NA	NA	NA
a9fc6688f015ec718557b2096d0fcd1b	0	0	0	0	0	0	71	80	107	72	0	0	0	0	0	0	132	77	539	ASV565	TCGGGAATTTTGGGCAATGGGCGAAAGCCTGACCCAGCAACGCCGCGTGAGGGATGAAGGCCTTCGGGTCGTAAACCTCTGTCGATTGGGAAGAAAGGTCGTTAGTCGAATAGGCTAAAGGCTTGACGGTACCTTTAAAGGAAGGACCGGCTAACTCCGTGCCAGCAGCCGCGGTAATACGGAGGGTCCAAGCGTTGTTCGGAATTACTGGGCGTAAAGCGCGTGTAGGCGGCTTCGTCA	Bacteria	NB1-j	NA	NA	NA	NA
fc778f7928bbf34474962f546bbd6142	0	0	0	0	0	0	82	111	116	75	0	0	0	0	0	0	76	78	538	ASV566	TGGGGAATCTTGCACAATGGGCGAAAGCCTGATGCAGCGACGCCGCGTGGGGGATGAAGGCCCTAGGGTCGTAAACCCCTTTCAGTGGGGACGAAAATGACGGTACCCACAGAAGAAGGTCCGGCCAACTACGTGCCAGCAGCCGCGGTAAGACGTAGGGACCAAGCGTTGTCCGGATTTATTGGGCGTAAAGAGCTCGTAGGCGGTTGCGTAAGTCGGATGTGAAAACTCGGGGCTCAA	Bacteria	Actinobacteriota	Acidimicrobiia	Microtrichales	Microtrichaceae	NA
eef1eaaac0e3ae3362e3f08500f68170	0	0	0	0	25	0	148	124	0	0	0	0	0	81	128	31	0	0	537	ASV567	TGGGGAATATTGGACAATGGGCGCAAGCCTGATCCAGCCATGCCGCGTGAGTGATGAAGGCCTTAGGGTTGTAAAGCTCTTTCAACGGTGAAGATAATGACGGTAACCGTAGAAGAAGCCCCGGCTAACTTCGTGCCAGCAGCCGCGGTAATACGAAGGGGGCTAGCGTTGTTCGGAATTACTGGGCGTAAAGCGTACGTAGGCGGATTAGAAAGTTAGGGGTGAAATCCCAGGGCTCAA	Bacteria	Proteobacteria	Alphaproteobacteria	Rhizobiales	Rhizobiaceae	Lentilitoribacter
cdfc80bc738f665f53e8f484820f07ea	0	0	0	0	0	0	67	124	183	45	0	0	0	0	0	0	76	42	537	ASV568	TGAGGAATATTGGACAATGGACGCAAGTCTGATCCAGCCATGCCGCGTGCAGGAAGACGGCCCTACGGGTTGTAAACTGCTTTTATACGGGAAGAATAAGGAGTACGTGTACTCCGATGACGGTACCGTAAGAATAAGGACCGGCTAACTCCGTGCCAGCAGCCGCGGTAATACGGAGGGTCCGAGCGTTATCCGGAATCATTGGGTTTAAAGGGTCCGCAGGCGGGCAATTAAGTCAGG	Bacteria	Bacteroidota	Bacteroidia	Flavobacteriales	Flavobacteriaceae	Zeaxanthinibacter
7378a6b4cd5d1dd31561d8ad69f467f4	0	0	0	0	0	0	93	143	123	52	0	0	0	0	0	0	86	38	535	ASV569	TGGGGAATCTTAGACAATGGGGGAAACCCTGATCTAGCCATGCCGCGTGAGTGATGAAGGCCCTAGGGTCGTAAAGCTCTTTCGCTGGGGAAGATAATGACGGTACCCAGTAAAGAAACCCCGGCTAACTCCGTGCCAGCAGCCGCGGTAATACGGAGGGGGTTAGCGTTGTTCGGAATTACTGGGCGTAAAGCGCGCGTAGGCGGACTTTTAAGTCAGGGGTGAAATCCCGGGGCTCAA	Bacteria	Proteobacteria	Alphaproteobacteria	Rhodobacterales	Rhodobacteraceae	Tropicimonas
608a3b001dc8d6d073aa0f26b62e82fa	0	0	0	0	0	0	143	90	71	118	0	0	0	0	0	0	113	0	535	ASV570	TGGGGAATCTTAGACAATGGGCGCAAGCCTGATCTAGCCATGCCGCGTGAGTGATGAAGGCCTTAGGGTCGTAAAGCTCTTTCGCCAGGGATGATAATGACAGTACCTGGTAAAGAAACCCCGGCTAACTCCGTGCCAGCAGCCGCGGTAATACGGAGGGGGTTAGCGTTGTTCGGAATTACTGGGCGTAAAGCGTACGTAGGCGGATTAGAAAGTTGGGGGTGAAATCCCAGGGCTCAA	Bacteria	Proteobacteria	Alphaproteobacteria	Rhodobacterales	Rhodobacteraceae	NA
e7ddf9630464f5cb9eba0b55dacf3e48	0	0	0	0	0	0	52	104	141	83	0	0	0	0	0	0	92	62	534	ASV571	TCGGGAATCTTGGGCAATGGGCGCAAGCCTGACCCAGCAACGCCGCGTGAGGGATGAAGGCCTTCGGGTCGTAAACCTCTGTCGAGAGGGAAGAACCGCACCCGTTCGAATAGGTCGGGTGTCTGACGGTACCTCCAAAGGAAGCGCCGGCTAACTCCGTGCCAGCAGCCGCGGTAATACGGAGGGCGCAAGCGTTGTTCGGAATCACTGGGCGTAAAGCGCGTGTAGGCGGCCGGGCAA	Bacteria	NB1-j	NA	NA	NA	NA
76af2cc5f6dbb92e769d990eb5404640	0	0	0	0	0	0	83	67	133	70	0	0	0	0	0	0	98	83	534	ASV572	TGGGGAATATTGGACAATGGGGGCAACCCTGATCCAGCAATACCGCGTGTGTGAAGAAGGCCTGCGGGTTGTAAAGCACTTTCAGTAGAGAAGAAAAGCTCAGGGTTAATAACCCTGAGTCTTGACGTAACCTACAGAAGAAGCACCGGCTAACTCCGTGCCAGCAGCCGCGGTAATACGGAGGGTGCGAGCGTTAATCGGAATTACTGGGCGTAAAGCGCGCGTAGGCGGTCTGGTCAG	Bacteria	Proteobacteria	Gammaproteobacteria	Steroidobacterales	Woeseiaceae	Woeseia
3e65e88ae149e4464f941217c41e23e0	0	0	0	0	0	0	85	89	119	71	0	0	0	0	0	0	99	70	533	ASV573	TGAGGAATATTGCACAATGGGGGAAACCCTGATGCAGCAATGCCGCGTGAGTGAAGAAGGCCTTCGGGTTGTAAAGCTCTTTTCTGTGGGAAGAGAGAGGACGGTACCACAGGAATAAGTCCCGGCTAACTACGTGCCAGCAGCCGCGGTAAAACGTAGGGGGCAAGCGTTATCCGGAATCATTGGGCGTAAAGCGCATGTAGGCGGTTTAGTAAGTTGGATGTGAAAGCTCACGGCTTA	Bacteria	NA	NA	NA	NA	NA
123dcee6722b191d1dc12c483b401b01	0	0	0	0	8	0	81	73	112	53	0	0	0	0	0	0	97	108	532	ASV574	TGGGGAATATTGGACAATGAGCGAAAGCTTGATCCAGCAATGCCGCGTGTGTGAAGAAGGCTCTAGGGTTGTAAAGCACTTTAAGCAGGGAAGAAAAGCCGCGGGTTAATAACCCGACGGTATTGACGGTACCTGCAGAATAAGCACCGGCTAACTCCGTGCCAGCAGCCGCGGTAATACGGAGGGTGCAAGCGTTAATCGGATTTACTGGGCGTAAAGCGTGCGTAGGCGGTTTGATAA	Bacteria	Proteobacteria	Gammaproteobacteria	Salinisphaerales	NA	NA
5b15c1d2a938cf55305403d0b74abc35	0	0	0	0	0	0	125	120	85	51	0	0	0	0	0	0	72	79	532	ASV575	CAGGGAATCTTCCACAATGGGCGAAAGCCTGATGGAGCGACGCCGCGTGGGGGATGAAGGTTCTCGGATCGTAAACCCCTTTTCTCAGGGAAGAGTAAGGACGGTACCTGAGGAATAAGCATCGGCTAACTACGTGCCAGCAGCCGCGGTAATACGTAGGATGCAAGCGTTGTCCGGAATCACTGGGCGTAAAGGGTCCGTAGGCGGTTTGTTAAGTCTCCTGTGAAATTTCAAGGCTCA	Bacteria	Chloroflexi	Dehalococcoidia	SAR202_clade	NA	NA
d494272dbae96d4d943b86a7526b7492	0	0	0	0	0	0	47	107	118	94	0	0	0	0	0	0	108	57	531	ASV576	TGAGGAATATTGCGCAATGGAGGAAACTCTGACGCAGCCACGCCGCGTGCAGGAAGACACCCCTCAGGGGCGTAAACTGCTTTTATACGGGAAGAACACCTCCTTCAGGGAGGTCTGACGGTACCGTACGAATAAGGACCGGCTAACTCCGTGCCAGCAGCCGCGGTAATACGGAGGGTCCAAGCGTTGTCCGGAATCACTGGGTGTAAAGGGTGCGCAGGCGGGCGTGTAAGTCAGGGG	Bacteria	Bacteroidota	Rhodothermia	Rhodothermales	Rhodothermaceae	Rubrivirga
2b7dd3ef93621b1441f2721be8cf38bc	0	0	0	0	0	0	0	0	147	190	0	0	0	0	0	0	98	96	531	ASV577	TGGGGAATCTTGGACAATGGGCGCAAGCCTGATCCAGCCATGCCGCGTGAGTGATGAAGGCCCTAGGGTCGTAAAGCTCTTTCGCCAGAGATGATAATGACAGTATCTGGTAAAGAAACCCCGGCTAACTCCGTGCCAGCAGCCGCGGTAATACGGAGGGGGTTAGCGTTGTTCGGAATTACTGGGCGTAAAGCGCGCGTAGGCGGACTAGTCAGTCAGAGGTGAAATCCCAGGGCTCAA	Bacteria	Proteobacteria	Alphaproteobacteria	Rhodobacterales	Rhodobacteraceae	NA
45ccbe02c6fcca08eaafd374b8ac3acb	0	0	0	0	0	0	69	68	182	74	0	0	0	0	0	0	82	54	529	ASV578	TGAGGAATCTTGCGCAATGGAGGAAACTCTGACGCAGCCACGCCGCGTGCAGGAAGACACCCCTCAGGGGCGTAAACTGCTTTTATACGGGAAGAATACCCTACTCGGTAGGGTTTGACGGTACCGTACGAATAAGGACCGGCTAACTCCGTGCCAGCAGCCGCGGTAATACGGAGGGTCCAAGCGTTGTCCGGAATCACTGGGTGTAAAGGGTGTGTAGGCGGGCCTATAAGTCAGAGG	Bacteria	Bacteroidota	Rhodothermia	Rhodothermales	Rhodothermaceae	NA
85f6789d8ac8dc29011933e2eec6ee53	0	0	0	0	0	0	75	67	134	94	0	0	0	0	0	0	77	80	527	ASV579	TAGGGAATATTGCACAATGGGCGAAAGCCTGATGCAGCCATGCCGCGTGTGTGAAGAAGGCCCTAGGGTTGTAAAGCACTTTCAGCAAGGAGGAATTAGTGGGATTAATACTCCTACGAAATGACGTTACTTGCAGAAGAAGCACCGGCTAACTCCGTGCCAGCAGCCGCGGTAATACGGAGGGTGCAAACGTTAATCGGAATTACTGGGCGTAAAGCGCGCGTAGGTGGTTCATCAAGT	Bacteria	Proteobacteria	Gammaproteobacteria	OM182_clade	NA	NA
9092b18b9d7401f11b6ff8f506521f20	0	0	0	0	0	0	39	99	164	80	0	0	0	0	0	0	109	35	526	ASV580	TGGGGAATCTTGCGCAATGGGCGAAAGCCTGACGCAGCGATGCCGCGTGCGGGAAGACGGCCTTAGGGTTGTAAACCGCTTTCAGCAGGGACGAAATTGACGGTACCTGCAGAAGAAGCTCCGGCCAACTACGTGCCAGCAGCCGCGGTAAGACGTAGGGGGCGAGCGTTGTCCGGAATTATTGGGCGTAAAGGGCTCCTAGGTTGTTCAGTAAGTCGACTGTGAAAATCCAAGGCTCAA	Bacteria	Actinobacteriota	Acidimicrobiia	Microtrichales	NA	NA
7addd4b61bcbc595e9e7d7e3ca948919	0	0	0	0	0	0	69	114	118	86	0	0	0	0	0	0	84	54	525	ASV581	TAGGGAATCTTCCACAATGGGCGAAAGCCTGATGGAGCAACGCCGCGTGCAGGATGAAGGCCTTCGGGTTGTAAACTGCTTTTCTACATGATGAATATGACAGTAATGTAGGAATAAGGGACGGCTAACTACGTGCCAGCAGCCGCGGTCATACGTAGGTCCCAAGCGTTATCCGGAATCACTGGGCGTAAAGAGTTGCGTAGGCGGCTTTGTAAGTTGGTAGTGAAAGCGTGCGGCTCA	Bacteria	Patescibacteria	Saccharimonadia	Saccharimonadales	NA	NA
d333806129229173f434c5926513caad	0	0	0	0	0	0	80	86	85	85	0	0	0	0	0	0	125	64	525	ASV582	CAGGGAATATTGCACAATGGGCGAAAGCCTGATGCAGCGACGCCGCGTGAGGGATGAAGGCTCTCGAGTTGTAAACCTCTTTCAGTAGGGACGAAGCGAAAGTGACGGTACCTACAGAAGAAGCCCCGGCCAACTACGTGCCAGCAGCCGCGGTAATACGTAGGGGGCAAGCGTTGTCCGGATTTATTGGGCGTAAAGAGCTCGTAGGCGGCTTAGCAAGTCGGTCGTGAAATACCGAGG	Bacteria	Actinobacteriota	Acidimicrobiia	Actinomarinales	NA	NA
50072f1648ebbb94562f34efce47b52d	0	0	0	0	0	0	64	80	96	65	0	0	0	0	0	0	113	106	524	ASV583	TGGGGAATATTGCGCAATGGTCGAAAGACTGACGCAGCGACGCCGCGTGTGGGAGGAAGCCTTTCGGGGTGTAAACCACTGTCAGAGGGGAAGAACACTGTTTGTTCGAACAGGGCAAGCAGCTGACGGTACCCTCAAAGGAAGCGCCGGCTAACTCCGTGCCAGCAGCCGCGGTAAGACGGAGGGCGCAAGCGTTGTTCGGAATTACTGGGCGTAAAGCGCGGGCAGGTGGTTTGTTAA	Bacteria	Gemmatimonadota	BD2-11_terrestrial_group	NA	NA	NA
438cd7323122c74677c3772ac0ed871a	0	0	0	0	0	0	106	119	159	0	0	0	0	0	0	0	0	140	524	ASV584	TGGGGAATATTGGACAATGGGCGAAAGCCTGATCCAGCAATGCCGCGTGTGTGAAGAAGGCCCTAGGGTTGTAAAGCACTTTCAGTGAGGAAGAAAAGCAGGGTGTTAATACCACCCTGTGCTGACGTAACTCACAGAAGAAGCACCGGCTAACTCCGTGCCAGCAGCCGCGGTAATACGGAGGGTGCGAGCGTTAATCGGAATTACTGGGCGTAAAGGGCGCGTAGGTGGTCTGATAAG	Bacteria	Proteobacteria	Gammaproteobacteria	Nitrosococcales	Nitrosococcaceae	Cm1-21
a07b0ceec289f353a24aba663b07b3a0	0	0	0	0	0	0	50	89	141	77	0	0	0	0	0	0	70	96	523	ASV585	TGGGGAATCTTGCACAATGGGCGAAAGCCTGATGCAGCCATGCCGCGTGAATGATGAAGGCCCTAGGGTTGTAAAATTCTTTCGCTTGGGATGATAATGACAGTACCAAGTAAAGAAGCACCGGCTAACTTCGTGCCAGCAGCCGCGGTAATACGAAGGGTGCTAGCGTTGTTCGGAATTACTGGGCGTAAAGCGTGCGTAGGCGGACTTTTAAGCCAGATGTGAAATCCCAAGGCTCAA	Bacteria	Proteobacteria	Alphaproteobacteria	Caulobacterales	Hyphomonadaceae	NA
d7125431c38842a7a8c1dc6990a1893f	0	0	0	0	0	0	55	94	70	95	0	0	0	0	0	0	109	100	523	ASV586	TGGGGAATATTGGACAATGGGCGCAAGCCTGATCCAGCAATGCCGCGTGTGTGAAGAAGGCCTGCGGGTTGTAAAGCACTTTCAGTAGGGAAGAAATGTTCAGGGTTAATACCCCTGATCTTTGACGTTACCTACAGAAGAAGCACCGGCTAACTCCGTGCCAGCAGCCGCGGTAATACGGAGGGTGCAAGCGTTAATCGGAATTACTGGGCGTAAAGGGCACGCAGGTGGCTTGGCAAG	Bacteria	Proteobacteria	Gammaproteobacteria	NA	NA	NA
dbe2387065e7b1783948a57cd0e0552f	0	0	0	0	0	0	79	53	94	74	0	0	0	0	0	0	124	98	522	ASV587	TCGGGAATCTTGGGCAATGGGGGAAACCCTGACCCAGCAACGCCGCGTGAGGGATGAAGGCCTTCGGGTCGTAAACCTCTGTCGAGAGGGAAGAAAGGTTGCCGTACGAACAATGCGGTGGCTTGACGGTACCTCCAAAGGAAGCACCGGCTAACTCCGTGCCAGCAGCCGCGGTAATACGGAGGGTGCAAGCGTTGTTCGGAATCACTGGGCGTAAAGCGCGTGTAGGCGGCCTGGCAA	Bacteria	NB1-j	NA	NA	NA	NA
f1de4da8da652a53572f5340c0957e1c	0	0	0	0	0	0	59	73	122	70	0	0	0	0	0	0	108	88	520	ASV588	TGGGGAATATTGGACAATGGGCGCAAGCCTGATCCAGCAATACCGCGTGTGTGAAGAAGGCCCGAGGGTTGTAAAGCACTTTCAACAGGGACGAAAAGCTCAGAATTAATACTTCTGAGTCTTGACTTAACCTGTACAAGAAGCACCGGCTAACTCCGTGCCAGCAGCCGCGGTAATACGGAGGGTGCAAGCGTTAATCGGAATTACTGGGCGTAAAGCGCTCGTAGGCGGTTTGTTAAG	Bacteria	Proteobacteria	Gammaproteobacteria	BD7-8	NA	NA
9cf95a64e083b53276f88efa285a368d	0	0	0	0	0	0	66	83	105	74	0	0	0	0	0	0	93	98	519	ASV589	TGAGGAATATTGGGCAATGGGCGAAAGCCTGACCCAGCCACGCCGCGTGAGTGATGAAGGCCTTCGGGTCGTAAAGCTCTGTGGGGAGGGACGAAAACACGCATCAGGAAATGGGTGCGTCTTGACGGTACCTCCTTAGCAAGCACCGGCTAACTCTGTGCCAGCAGCCGCGGTAATACAGAGGGTGCAAACGTTGCTCGGATTTACTGGGCGTAAAGCGCGTGTAGGCGGACTCGCAAG	Bacteria	Myxococcota	Polyangia	Polyangiales	Sandaracinaceae	NA
5d5f88a97eeb8a392c3b898e6691d8d8	0	0	0	0	0	0	134	121	0	60	0	0	0	0	0	0	136	67	518	ASV590	TGGGGAATCTTAGACAATGGGGGAAACCCTGATCTAGCCATGCCGCGTGAGTGACGAAGGCCCTAGGGTCGTAAAGCTCTTTCGCCAGGGAAGATAATGACGGTACCTGGTAAAGAAACCCCGGCTAACTCCGTGCCAGCAGCCGCGGTAATACGGAGGGGGTTAGCGTTGTTCGGAATTACTGGGCGTAAAGCGCACGTAGGCGGACTATTAAGTTAGAGGTGAAATCCCAGGGCTCAA	Bacteria	Proteobacteria	Alphaproteobacteria	Rhodobacterales	Rhodobacteraceae	NA
9ade7b2f8fce1fded99046650e469f62	0	0	0	0	0	0	62	81	174	64	0	0	0	0	0	0	85	51	517	ASV591	TGAGGAATATTGCGCAATGGACGAAAGTCTGACGCAGCCACGCCGCGTGCAGGAAGACACCCCTATGGGGCGTAAACTGCTTTTATACGGGAAGAACACCCTACTCGGTAGGGTCTGACGGTACCGTATGAATAAGGACCGGCTAACTCCGTGCCAGCAGCCGCGGTAATACGGAGGGTCCAAGCGTTGTCCGGAATCACTGGGTGTAAAGGGTGCGCAGGCGGGCGTGTAAGTCAGGGG	Bacteria	Bacteroidota	Rhodothermia	Rhodothermales	Rhodothermaceae	NA
66619e560f080270a7f802e36fe497c3	0	0	0	0	0	0	0	131	114	66	0	0	0	0	0	0	133	72	516	ASV592	TGGGGAATATTGGACAATGGGCGAAAGCCTGATCCAGCAATGCCGCGTGAGTGATGAAGGCCTTAGGGTTGTAAAGCTCTTTTACCAGGGATGATAATGACAGTACCTGGAGAATAAGCTCCGGCTAACTCCGTGCCAGCAGCCGCGGTAATACGGAGGGAGCTAGCGTTGTTCGGAATTACTGGGCGTAAAGCGCGCGTAGGCGGCGATCCAAGTCAGGGGTGAAATCCCGGGGCTCAA	Bacteria	Proteobacteria	Alphaproteobacteria	Sphingomonadales	Sphingomonadaceae	Erythrobacter
f65902c2c468afe03d3b42ccb4219b00	0	0	0	0	0	0	38	70	94	136	0	0	0	0	0	0	46	130	514	ASV593	TCGGGAATTTTGGGCAATGGGGGAAACCCTGACCCAGCAACGCCGCGTGAGGGATGAAGGCCTTCGGGTCGTAAACCTCTGTCGGGAGGGAAGAACGGTGGACGGTCGAATAGGCCGGCAGCCTGACGGTACCTCCAAAGGAAGCACCGGCTAACTCCGTGCCAGCAGCCGCGGTAATACGGAGGGTGCAAGCGTTGTTCGGAATCATTGGGCGTAAAGAGCATGTAGGCGGCTTGGCAA	Bacteria	NB1-j	NA	NA	NA	NA
19fa4d6780c8ca7f5ee56998d4149c80	0	0	0	0	0	0	73	83	143	73	0	0	0	0	0	0	84	57	513	ASV594	TAAGGAATATTGGACAATGGGCGCAAGCCTGATCCAGCCATCCCGCGTGCAGGACGACGGCCCTCTGGGTTGTAAACTGCTTTTGTTAGGGAAGAAACCCCCTTATTTATGAGGGGCTGACGGTACCTAAAGAATAAGCACCGGCTAACTCCGTGCCAGCAGCCGCGGTAATACGGAGGGTGCAAGCGTTATCCGGAATCACTGGGTTTAAAGGGTGCGTAGGCGGCGTTATAAGTCAGA	Bacteria	Bacteroidota	Bacteroidia	Chitinophagales	Saprospiraceae	Portibacter
d44e23d32101aa5f1bd83453b239ea81	0	0	0	0	0	0	92	68	95	59	0	0	0	0	0	0	116	82	512	ASV595	TGGGGAATATTGGACAATGGGCGCAAGCCTGATCCAGCCATGCCGCGTGAGTGATGACGGCCCTAGGGTTGTAAAGCTCTTTCAACGGTGAAGATAATGACGGTAACCGTAGAAGAAGCCCCGGCTAACTTCGTGCCAGCAGCCGCGGTAATACGAAGGGGGCTAGCGTTGTTCGGAATAACTGGGCGTAAAGCGCACGTAGGCGGATTGTTAAGTGAGGGGTGAAATCCCAGGGCTCAA	Bacteria	Proteobacteria	Alphaproteobacteria	Rhizobiales	Rhizobiaceae	Pseudahrensia
7bd889c8a84054cbfe56355db8177fb9	0	0	0	0	0	0	40	83	194	95	0	0	0	0	0	0	42	58	512	ASV596	TAAGGAATATTGGACAATGGGGGCAACCCTGATCCAGCCATCCCGCGTGTAGGAAGACTGCCCTATGGGTTGTAAACTACTTTTATTAGGAAAGAAAATGTTTGATTTATCAGACACTGACGGTACCTAATGAATAAGCACCGGCTAACTCCGTGCCAGCAGCCGCGGTAATACGGAGGGTGCAAGCGTTATCCGGAATCACTGGGTTTAAAGGGTGCGTAGGCGGATAAATAAGTCAGA	Bacteria	Bacteroidota	Bacteroidia	Chitinophagales	Saprospiraceae	NA
89175732cd958fa0520a4c1ecc7e73a5	0	0	0	0	0	0	92	85	97	48	0	0	0	0	0	0	113	76	511	ASV597	TGAGGAATATTGCACAATGGGGGCAACCCTGATGCAGCAATGCCGCGTGAGTGAAGAAGGCTTTCGGGTCGTAAAGCTCTTTTCTGTGGGAAGAGAGAGGACGGTACCACAGGAATAAGTTCCGGCTAACTACGTGCCAGCAGCCGCGGTAAAACGTAGGGAGCAAGCGTTATCCGGAATCATTGGGCGTAAAGCGCATGTAGGCGGTTTCGTAAGTTGTTTGTGAAAGCTCACGGCTTA	Bacteria	NA	NA	NA	NA	NA
d9511d02467af257fdbee16ae0eb3d77	0	0	0	0	0	0	65	89	101	43	0	0	0	0	0	0	97	115	510	ASV598	TAAGGAATATTGGACAATGGGCGCAAGCCTGATCCAGCCATGCCGCGTGCAGGAAGACGGCCCTACGGGTTGTAAACTGCTTTTGGATGGGAAGAAACGCCTGGACGAGTTTCGGGTCTGACGGTACCATCAGAATAAGCACCGGCTAACTCCGTGCCAGCAGCCGCGGTAATACGGAGGGTGCAAGCGTTATCCGGAATTACTGGGTTTAAAGGGTGCGTAGGCTGCAATGTAAGTCAG	Bacteria	Bacteroidota	Bacteroidia	Chitinophagales	Saprospiraceae	NA
848dba8cc43ff44ef815e3c331e7b440	0	0	0	0	0	0	109	79	115	0	0	0	0	0	0	0	123	83	509	ASV599	TGGGGAATATTGGACAATGGGGGCAACCCTGATCCAGCAATGCCGCGTGTGTGAAGAAGGCCTGCGGGTTGTAAAGCACTTTCAGTAGAGAAGAAAAGCCTAGGGTTAATACCCCTGAGTCTTGACGTTACCTACAGAAGAAGCACCGGCTAACTCCGTGCCAGCAGCCGCGGTAATACGGAGGGTGCAAGCGTTAATCGGAATTACTGGGCGTAAAGCGCGCGTAGGTGGTTCTGTAAG	Bacteria	Proteobacteria	Gammaproteobacteria	Steroidobacterales	Woeseiaceae	Woeseia
0bc945198590cde2e6fe57623be3c45a	0	0	0	0	0	0	0	120	127	0	0	0	0	0	0	0	132	130	509	ASV600	TCGGGAATTTTGGGCAATGGGCGAAAGCCTGACCCAGCAACGCCGCGTGAGGGATGAAGGCCCTCGGGTCGTAAACCTCTGTCGGGAGGGAAGAACGGTTGCCATTCGAATAGGTTGGCAGCCTGACGGTACCTCCAAAGGAAGCACCGGCTAACTCCGTGCCAGCAGCCGCGGTAATACGGAGGGTGCGAGCGTTGTTCGGAATCATTGGGCGTAAAGCGCGTGTAGGCGGCTTGGCAA	Bacteria	NB1-j	NA	NA	NA	NA
885d4ce9fc9342df53a294fc96bac956	0	0	0	0	0	0	49	101	112	80	0	0	0	0	0	0	74	91	507	ASV601	TGGGGAATATTGCACAATGGGCGCAAGCCTGATGCAGCGATGCCGCGTGCGGGATGAAGGCCCTAGGGTTGTAAACCGCTTTCAGTAGGGAAGAAAATGACGGTACCTACAGAAGAAGGTGCGGCCAACTACGTGCCAGCAGCCGCGGTGACACGTAGGCACCAAGCGTTGTCCGGATTTATTGGGCGTAAAGAGCTCGTAGGCGGTTCAGTTAGTCGGGTATGAAAACTCTGGGCTCAA	Bacteria	Actinobacteriota	Acidimicrobiia	Microtrichales	Ilumatobacteraceae	Ilumatobacter
0406b4657587314cae582b80217603d8	0	0	0	0	0	0	0	67	90	72	0	0	0	0	0	0	162	114	505	ASV602	TCGGGAATATTGGACAATGGGGGCAACCCTGATCCAGCAATACCGCGTGTGTGAAGAAGGCCTGCGGGTTGTAAAGCACTTTCAATAGGGAAGAAAAGCCATCGGTTAATAACCGGCGGTCTTGACGTTACCTATACAAGAAGCACCGGCTAACTCCGTGCCAGCAGCCGCGGTAATACGGAGGGTGCAAGCGTTAATCGGAATTACTGGGCGTAAAGCGCGCGTAGGCGGTTTGATAAG	Bacteria	Proteobacteria	Gammaproteobacteria	NA	NA	NA
ef2e4b862db3e428031676f6014bd3cf	0	0	0	0	0	0	73	59	168	53	0	0	0	0	0	0	86	65	504	ASV603	TAGGGAATCTTGCACAATGGGCGAAAGCCTGATGCAGCGACGCCGCGTGGGGGATGAAGGCCTTCGGGTTGTAAACCCCTTTCAGTAGGGACGAAAATGACGGTACCTACAGAAGAAGCTCCGGCCAACTACGTGCCAGCAGCCGCGGTAACACGTAGGGAGCGAGCGTTGTCCGGATTTATTGGGCGTAAAGAGCTCGTAGGTTGTTCAGTAAGTCGGATGTGAAAACTCAGGGCTCAA	Bacteria	Actinobacteriota	Acidimicrobiia	Microtrichales	Microtrichaceae	NA
7afcf4a9993957cf64b5500ff97e611b	0	0	0	0	0	0	65	86	172	70	0	0	0	0	0	0	58	53	504	ASV604	TAGGGAATATTGGTCAATGGGCGAGAGCCTGAACCAGCCATGCCGCGTGCAGGATGACGGCCTTCTGGGTTGTAAACTGCTTTTATACGGGAAGAAAAAGTCCTTGCGAGGACAATTGCCGGTACCGTACGAATAAGCACCGGCTAACTCCGTGCCAGCAGCCGCGGTAATACGGAGGGTGCAAGCGTTGTCCGGATTTATTGGGTTTAAAGGGTACGTAGGCGGATTTTTAAGTCCGTG	Bacteria	Bacteroidota	Bacteroidia	Cytophagales	Cyclobacteriaceae	NA
d019f7840b9e61279d15370192ff2de8	0	0	0	0	0	0	59	83	146	70	0	0	0	0	0	0	75	69	502	ASV605	TGAGGAATATTGGACAATGGGCGAAAGCCTGATCCAGCCATACCGCGTGCAGGAAGACAGCCCTATGGGTCGTAAACTGCTTTTGTTTGCCAAGAAACCTCCCCACGTGTGGGGAGCTGACGGTAGCATTCGAATAAGGACCGGCTAACTCCGTGCCAGCAGCCGCGGTAATACGGAGGGTCCAAGCGTTATCCGGATTTATTGGGTTTAAAGGGTTCGTAGGCGGGAAGATAAGTCAGT	Bacteria	Bacteroidota	Bacteroidia	Flavobacteriales	Schleiferiaceae	Schleiferia
a443cfb9283f4283b6ffcbc57f742c0b	0	0	0	0	0	0	63	88	144	80	0	0	0	0	0	0	64	63	502	ASV606	TGGGGAATATTGCACAATGGGCGCAAGCCTGATGCAGCGATGCCGCGTGCGGGAAGAAGGCCCTAGGGTTGTAAACCGCTTTCAGCAGGGAAGAAAATGACGGTACCTGCAGAAGAAGGTGCGGCCAACTACGTGCCAGCAGCCGCGGTGACACGTAGGCACCAAGCGTTGTCCGGATTTATTGGGCGTAAAGAGCTCGTAGGCGGTTCAGTTAGTCGGGTGTGAAAACTCTGGGCTCAA	Bacteria	Actinobacteriota	Acidimicrobiia	Microtrichales	Ilumatobacteraceae	Ilumatobacter
b59a15c5ca3c677d37f1a5e42593ffa7	0	0	0	0	0	0	0	0	192	268	0	0	0	0	0	0	11	31	502	ASV607	GCGCGAAAACTGCACAATGTGGGAAATCACGATGCGGGAACCCCGAGTGTCTGCACAATGTGTAGACTGTCGTCAAGCGTTCATTGCTTGACAAGAAAGTGCTGGGTAAGACGGGTGCCAGCCGCCGCGGTAATACCCGCAGCACGAGTGGTGGTCACTCTTATTGGGCCTAAAACGTCCGTAGCCTGTCTGCTAAATGCCTGGGTAAATCGATGCGCTCAACGTATCGAATTCCGGGTA	Archaea	Thermoplasmatota	Thermoplasmata	NA	NA	NA
90974a1e81f988b22a198432ef5f0bbc	0	0	0	0	0	0	79	59	94	58	0	0	0	0	0	0	108	103	501	ASV608	TGAGGAATATTGCGCAATGGGGGAAACCCTGACGCAGCCACGCCGCGTGGAGGATGACACCCCTATGGGGCGTAAACTCCTTTTATATGAGAAGAAGGCCTGGTTCGATCAGGTTTGACGGTATCATATGAATAAGCACCGGCTAACTCCGTGCCAGCAGCCGCGGTAATACGGAGGGTGCAAGCGTTGTCCGGAATCACTGGGTGTAAAGGGTGTGTAGGCGGGCCGTCAAGTCAGAGG	Bacteria	Bacteroidota	Rhodothermia	Rhodothermales	Rhodothermaceae	NA
8e545b582e7fd080295fab77feda66a5	0	0	0	0	0	0	68	95	93	51	0	0	0	0	0	0	93	101	501	ASV609	CAGGGAATATTGCACAATGGGCGCAAGCCTGATGCAGCGACGCCGCGTGCGGGATGAAGGCCTTCGGGTTGTAAACCGCTTTCAGGAGGGACGAAAATGACGGTACCTCCAGAAGAAGGCCCGGCCAACTACGTGCCAGCAGCCGCGGTAATACGTAGGGGCCAAGCGTTGTCCGGATTTATTGGGCGTAAAGAGCTCGTAGGCGGTTTGGAAAGTCGGTCGTGAAAGCCCGGGGCTCAA	Bacteria	Actinobacteriota	Acidimicrobiia	Actinomarinales	NA	NA
84985f77eb1d3ef40fdf878d20af104c	0	0	0	0	0	0	63	78	112	81	0	0	0	0	0	0	73	94	501	ASV610	TGGGGAATATTGGACAATGGGGGCAACCCTGATCCAGCAATGCCGCGTGTGTGAAGAAGGCCTGCGGGTTGTAAAGCACTTTCAGTAGAGAAGAAAAGCCTAGGGATAATACCCCTGAGTCTTGACGTTACCTACAGAAGAAGCACCGGCTAACTCCGTGCCAGCAGCCGCGGTAATACGGAGGGTGCAAGCGTTAATCGGAATTACTGGGCGTAAAGCGCGCGTAGGCGGCTTTGTAAG	Bacteria	Proteobacteria	Gammaproteobacteria	Steroidobacterales	Woeseiaceae	Woeseia
ba83c13710217b3c643c83e927ede3eb	0	0	0	0	0	0	60	79	155	67	0	0	0	0	0	0	89	50	500	ASV611	TGAGGAATCTTGCGCAATGGAGGAAACTCTGACGCAGCCACGCCGCGTGCAGGAAGACACCCCTCAGGGGCGTAAACTGCTTTTATACGGGAAGAACACCCTACTCGGTAGGGTCTGACGGTACCGTACGAATAAGGACCGGCTAACTCCGTGCCAGCAGCCGCGGTAATACGGAGGGTCCAAGCGTTGTCCGGAATCACTGGGTGTAAAGGGTGTGTAGGCGGATATGTAAGTCAGGGG	Bacteria	Bacteroidota	Rhodothermia	Rhodothermales	Rhodothermaceae	NA
a412e6d90e679a773db7c21ec4ca68ef	0	0	0	0	0	0	69	77	115	78	0	0	0	0	0	0	94	67	500	ASV612	TGGGGAATATTGGACAATGGGCGCAAGCCTGATCCAGCAATGCCGCGTGTGTGAAGAAGGCCTGAGGGTTGTAAAGCACTTTCAATAGAGACGAAAAGCCCAGGGCTAATAACCCTGTGTCTTGACTTAACCTATAGAAGAAGCACCGGCTAACTCCGTGCCAGCAGCCGCGGTAATACGGAGGGTGCAAGCGTTAATCGGAATTACTGGGCGTAAAGCGCTCGTAGGCGGTTTGTTAAG	Bacteria	Proteobacteria	Gammaproteobacteria	BD7-8	NA	NA
7fff252cce2f70d525f1ed5f4e7466a3	0	0	0	0	0	0	92	95	99	71	0	0	0	0	0	0	73	69	499	ASV613	TGGGGAATATTGGACAATGGGCGCAAGCCTGATCCAGCAATGCCGCGTGTGTGAAGAAGGCCTTCGGGTTGTAAAGCACTTTCAGTAGGGAAGAAAAGCCGGGGGATAATACCCCTCTGTGCTGACGTTACCTACAGAAGAAGCACCGGCTAACTCCGTGCCAGCAGCCGCGGTAATACGGAGGGTGCAAGCGTTAATCGGAATTACTGGGCGTAAAGGGCGCGTAGGCGGTTTGGTTAG	Bacteria	Proteobacteria	Gammaproteobacteria	Nitrosococcales	Nitrosococcaceae	NA
d9668b688b09ffb2db223194f3af165e	0	0	0	0	0	0	58	89	122	81	0	0	0	0	0	0	85	63	498	ASV614	TGGGGAATCTTGCGCAATGGGCGAAAGCCTGACGCAGCAACGCCGCGTGGGGGATGAAGGCTCTCGGGTTGTAAACCCCTTTCAGGAGGGACGAAAGTGACGGTACCTCCAGAAGAAGGCCCGGCCAACTACGTGCCAGCAGCCGCGGTAACACGTAGGGGCCAAGCGTTGTCCGGATTTATTGGGCGTAAAGAGCTCGTAGGCGGTTTGGTAAGTCGGGTGTGAAAACTCCAGGCTCAA	Bacteria	Actinobacteriota	Acidimicrobiia	Microtrichales	NA	NA
741f18df703e4edd028052cb215ddc72	0	0	0	0	0	0	54	76	90	87	0	0	0	0	0	0	124	67	498	ASV615	GCGAGAAAACTTTGCAATGTGCGAAAGCACGACAAGGTTAATCCGAGTGGTTTCTGCTAAAGGAACCTTTTGACAGTCCTAGAAACACTGTTGAATAAGGGGTGGGCAAGTTCTGGTGTCAGCCGCCGCGGTAAAACCAGCACCTCAAGTGGTCAGGATGATTATTGGGCCTAAAGCATCCGTAGCCGGCTCTGTAAGTTTTCGGTTAAATCTATACGCTCAACGTATAGGCTGCCGGGA	Archaea	Crenarchaeota	Nitrososphaeria	Nitrosopumilales	Nitrosopumilaceae	Candidatus_Nitrosopumilus
42b7e453a6b13d3acae54b8804a9fdba	0	0	0	0	0	0	6	35	103	274	0	0	0	0	0	0	11	68	497	ASV616	GCGCGAAAACTGCACAATGTGGGAAACCACGATGCGGAAACCCCGAGTGTCTGCGCAATGCGTAGACTGTCCGCAAGCGTTCATGGCTTGCGAAGAAAGTGCTGGGTAAGACGGGTGCCAGCCGCCGCGGTAATACCCGCAGCACGAGTGGTGGTCACTATTACTGGGCCTAAAGCGTCCGTAGCCGGTTAGGTAAATGCCTGGGTAAATCGAATTGCTTAACGATTCGAATTCCGGGTA	Archaea	Thermoplasmatota	Thermoplasmata	NA	NA	NA
cd9954ab6a55dd2c345d677025e2e828	0	0	0	0	0	0	74	79	114	80	0	0	0	0	0	0	94	54	495	ASV617	TCGAGAGGCTTCGGCAATGGGGGAAACCCTGACCGAGCGACGTCGCGTGGGTGATGAAGATTCTTGGATCGTAAAACCCTGTCAGGTGGGATGAAATGCCATTAGGTTAATAGCCTAGTGGTTTGACAGTACCACCAGAGGAAGCTCCGGCTAACTCCGTGCCAGCAGCCGCGGTAACACGGGGGGAGCAAGCGTTGTTCGGAATCATTGGGCGTAAAGAGCTCGTAGGCGGCTCTGTAA	Bacteria	Latescibacterota	Latescibacteria	Latescibacterales	Latescibacteraceae	NA
a052c80380d4d4d0d317e7651f79af3f	0	0	0	0	0	0	72	92	83	78	0	0	0	0	0	0	106	64	495	ASV618	TGGGGAATATTGGACAATGGGGGCAACCCTGATCCAGCAATGCAGCGTGTGTGAAGAAGGCCTGCGGGTTGTAAAGCACTTTCAGTAGAGAAGAAAAGCTTAGGGATAATACCCCTGGGTCTTGACGTAACCTACAGAAGAAGCACCGGCTAACTCCGTGCCAGCAGCCGCGGTAATACGGAGGGTGCGAGCGTTAATCGGAATTACTGGGCGTAAAGCGCGCGTAGGCGGCTACGTAAG	Bacteria	Proteobacteria	Gammaproteobacteria	SZB50	NA	NA
b88189825ad5b9e26acdb1802cdd63a2	0	0	0	0	0	0	22	81	112	111	0	0	0	0	0	0	80	89	495	ASV619	TGGGGAATATTGGACAATGGGGGCAACCCTGATCCAGCAATGCCGCGTGTGTGAAGAAGGCCTGCGGGTTGTAAAGCACTTTCAGCAGGGAAGAAAAGCCTAGGGATAATACCCCTGAGTCTTGACGTTACCTGCAGAAGAAGCACCGGCTAACTCCGTGCCAGCAGCCGCGGTAATACGGAGGGTGCAAGCGTTAATCGGAATTACTGGGCGTAAAGGGCACGCAGGTGGCTTGGCAAG	Bacteria	Proteobacteria	Gammaproteobacteria	NA	NA	NA
aa1940ab9ddff66dd66a243d14c00659	0	0	0	80	0	259	0	0	0	0	0	0	0	24	43	88	0	0	494	ASV620	TGGGGAATATTGCACAATGGGGGGAACCCTGATGCAGCCATGCCGCGTGTGTGAAGAAGGCCTTCGGGTTGTAAAGCACTTTCAGTTGTGAGGAAAGGTTAGTAGTTAATACCTGCTATCTGTGACGTTAGCAACAGAAGAAGCACCGGCTAACTCCGTGCCAGCAGCCGCGGTAATACGGAGGGTGCGAGCGTTAATCGGAATTACTGGGCGTAAAGCGCACGCAGGCGGTTTGTTAAG	Bacteria	Proteobacteria	Gammaproteobacteria	Alteromonadales	Alteromonadaceae	Glaciecola
e7b00b6c46c08a4135d14b5039d53db8	0	0	494	0	0	0	0	0	0	0	0	0	0	0	0	0	0	0	0	ASV621	TGGGGAATTTTCCGCAATGGGCGAAAGCCTGACGGAGCAATCTCGCGTGAAGGATGAAGGCCTATGGGTTGTAAACTTCTTTTTTCAAGGAGGAATCAATGACGTGTACTTGAAGAATAAGCATCGGCTAACTCCGTGCCAGCAGCCGCGGTAAGACGGAGGATGCAAGTGTTATCCGGAATCACTGGGCGTAAAGCGTCTGTAGGTGGTTTAGTAAGTCAACTGTTAAATCTTGAAGCT	Bacteria	Cyanobacteria	Cyanobacteriia	Chloroplast	NA	NA
9da842013f32b1606d2a48f7e53e0caf	0	0	0	0	0	0	59	74	138	65	0	0	0	0	0	0	95	60	491	ASV622	TGGGGAATATTGGACAATGGGCGCAAGCCTGATCCAGCCATGCCGCGTGGGTGAAGAAGGCTTTCGGGTTGTAAAGCCCTTTCAGTGGGGAAGAAAAGCCTGGTGTGAATAGCATCGGGTCTTGACGGTACCTACAGAAGAAGCACCGGCTAATTCCGTGCCAGCAGCCGCGGTAATACGGAAGGTGCAAGCGTTAATCGGAATCACTGGGCGTAAAGCGCGCGTAGGCGGTTGGGTTAG	Bacteria	Proteobacteria	Gammaproteobacteria	NA	NA	NA
6b1aff508c99dc8a542d40b1bbe25b37	0	0	0	0	0	0	104	95	77	0	0	0	0	0	0	0	130	82	488	ASV623	CAGGGAATATTGCACAATGGGCGACAGCCTGATGCAGCGACGCCGCGTGAGGGATGAAGGCTCTCGGGTTGTAAACCTCTTTCAGGAGGGACGAAGCGAAAGTGACGGTACCTCCACAAGAAGGCCCGGCCAACTACGTGCCAGCAGCCGCGGTAATACGTAGGGGCCAAGCGTTGTCCGGATTTATTGGGCGTAAAGAGCTCGTAGGCGGCTCAGTAAGTCGGTCGTGAAAACCCGGGG	Bacteria	Actinobacteriota	Acidimicrobiia	Actinomarinales	NA	NA
29b3b6299f96303ca6b0382d67250138	0	0	0	0	0	0	44	79	106	80	0	0	0	0	0	0	88	91	488	ASV624	TGGGGAATTTTTCGCAATGGGGGAAACCCTGACGAAGCAACGCCGCGTGGAGGATGAAGGCCCTCGGGTCGTAAACTCCTGTCAACGGGGACGAAAGCAGTCGGTCTAATACACCGTTCTGTTGACTGTACCTGTGGAGGAAGCTCCGGCTAACTCTGTGCCAGCAGCCGCGGTAATACAGAGGGAGCAAGCGTTGTTCGGAATTACTGGGCGTAAAGGGCGCGTAGGCGGTCTGGCAAG	Bacteria	Acidobacteriota	Vicinamibacteria	Subgroup_17	NA	NA
d3045ed72c20070a9061da2734f97985	0	0	0	0	0	0	65	95	72	86	0	0	0	0	0	0	60	108	486	ASV625	TGGGGAATATTGGACAATGGGCGAAAGCCTGATCCAGCAATGCCGCGTGTGTGAAGAAGGCCTGCGGGTTGTAAAGCACTTTCGGTAGGGAAGATTATGACGGTACCTACAGAAGAAGCACCGGCTAACTCCGTGCCAGCAGCCGCGGTAATACGGAGGGTGCAAGCGTTAATCGGAATTACTGGGCGTAAAGCGCGCGTAGGCGGCTTTGTCAGTCGGATGTGAAATCCCCGGGCTTAA	Bacteria	Proteobacteria	Gammaproteobacteria	Ga0077536	NA	NA
fadc415abe7daa144dbc130619377095	0	0	0	0	0	0	54	51	150	111	0	0	0	0	0	0	79	39	484	ASV626	TGGAGAATCTTGCCCAATGGGCGCAAGCCTGAGGCAGCCACGCCGCGTGGGGGAAGAAGGTCTTCGGATTGTAAACCCCTTTCAGCAGTGAAGAAGCGAAAGTGACGGTAACTGCAGAAGAAGGTCCGGCCAACTACGTGCCAGCAGCCGCGGTAATACGTAGGGACCGAGCGTTGTCCGGAATTATTGGGCGTAAAGCGCGCGTAGGTGGTCCGTTAAGTCGGATGTGAAATCCCAGGG	Bacteria	Actinobacteriota	Actinobacteria	Nitriliruptorales	Nitriliruptoraceae	NA
c3e88a7c9995cc5cd1f107df1bc6325d	0	0	0	0	0	0	69	87	105	45	0	0	0	0	0	0	127	50	483	ASV627	TGGGGAATATTGCACAATGGGGGAAACCCTGATGCAGCCATGCCGCGTGTGTGAAGAAGGCTCTAGGGTTGTAAAGCACTTTCAATTGGGAGAAAAAGTTAATGGTTAATAACCATTAGCCTTGATGTTACCTTTAGAAGAAGCACCGGCTAACTCCGTGCCAGCAGCCGCGGTAATACGGAGGGTGCAAGCGTTAATCGGAATTACTGGGCGTAAAGCGCGCGTAGGCGGTTTGGTCAG	Bacteria	Proteobacteria	Gammaproteobacteria	Cellvibrionales	Spongiibacteraceae	BD1-7_clade
949a005deaabb4e21c4ad60642e99535	0	0	0	0	0	0	74	106	82	61	0	0	0	0	0	0	86	74	483	ASV628	TTAGGAATATTGCGCAATGGGGGAAACCCTGACGCAGCCATGCCGCGTGTGTGAAGAAGGCTCTAGGGTTGTAAAGCACTTTCAGTAGGGAAGAAAAGCTGATGGTTAATACCCATCGGCCCTGACGTTACCTACAGAAGAAGATCCGGCTAACTCCGTGCCAGCAGCCGCGGTAATACGGAGGGATCGAACGTTAATCGGAATTACTGGGCGTAAAGCGTGCGTAGGTGGTTTGTTAAG	Bacteria	Proteobacteria	Gammaproteobacteria	NA	NA	NA
cbf8c1582d3e48a6abf8f49d2f5feffd	0	0	0	0	0	0	39	93	102	72	0	0	0	0	0	0	95	81	482	ASV629	TAGGGAATCTTGCGCAATGGGCGAAAGCCTGACGCAGCAACGCCGCGTGGGGGATGAAGGCCTTCGGGTTGTAAACCCCTTTCAGCAGGGACGAAAATGACGGTACCTGTAGAAGAAGGTCCGGCCAACTACGTGCCAGCAGCCGCGGTAATACGTAGGGACCAAGCGTTGTCCGGAATTATTGGGCGTAAAGAGCTCGTAGGCGGTTCGGTAAGTCGGGTGTGAAAACTCAAGGCTCAA	Bacteria	Actinobacteriota	Acidimicrobiia	Microtrichales	Microtrichaceae	Sva0996_marine_group
950acf3c4315b51ec34819e78c86d9f1	0	0	0	0	0	0	32	59	131	79	0	0	0	0	0	0	82	96	479	ASV630	TGGGGAATATTGGACAATGGGGGCAACCCTGATCCAGCAACGCCGCGTGGAGGACGAAGGATTTCGGTTCGTAAACTCCTGTCAGTAGGGACGAAAACGTCGAGTCAAACAGGCTCGGCGCTTGACGGTACCTGCAGAGGAAGCCCCGGCTAACTCCGTGCCAGCAGCCGCGGTAATACGGAGGGGGCTAGCGTTATTCGGATTTACTGGGCGTAAAGGGCACGTAGGCGGCGTGATAAG	Bacteria	Acidobacteriota	Thermoanaerobaculia	Thermoanaerobaculales	Thermoanaerobaculaceae	Subgroup_10
16c3011c2d890e2b34320dddf93e5adb	0	0	0	0	0	0	63	95	123	37	0	0	0	0	0	0	91	68	477	ASV631	CAGGGAATCTTGCGCAATGGGCGAAAGCCTGACGCAGCAACGCCGCGTGAGGGATGACGGCCTTCGGGTTGTAAACCTCTTTCAGGAGGGAAGAAATTGACGGTACCTCCACAAGAAGCACCGGCCAACTACGTGCCAGCAGCCGCGGTAATACGTAGGGTGCAAGCATTGTCCGGATTTATTGGGCGTAAAGAGCTCGTAGGCGGCTCAGCAAGTCGACCGTGAAAACCTGAGGCTCAA	Bacteria	Actinobacteriota	Acidimicrobiia	Actinomarinales	NA	NA
a60711539c5bf4a7a662fa2ad59c78c6	0	0	0	0	0	0	75	57	150	41	0	0	0	0	0	0	94	59	476	ASV632	TGGGGAATATTGGACAATGGGCGCAAGCCTGATCCAGCAACGCCGCGTGGAGGACGAAGGCCTTCGGGTCGTAAACTCCTGTCAGGTGGGACGAAAAGGCCGAGTTGAATAGGCTCGGTTCATGACGGTACCACCAGAGGAAGCCCCGGCTAACTCCGTGCCAGCAGCCGCGGTAAAACGGAGGGGGCAAGCGTTATTCGGAATTACTGGGCGTAAAGGGCGCGTAGGCGGCGCGATAAG	Bacteria	Acidobacteriota	Thermoanaerobaculia	Thermoanaerobaculales	Thermoanaerobaculaceae	Subgroup_10
bd941b047dc9733f89eccf143241f05c	0	0	0	0	0	0	44	68	135	91	0	0	0	0	0	0	70	67	475	ASV633	TGGGGAATCTTGCGCAATGGGCGAAAGCCTGACGCAGCAACGCCGCGTGGGGGAAGAAGGCCCTCGGGTCGTAAACCCCTTTCAGCAGGGACGAAATTGACGGTACCTGCAGAAGAAGCCCCGGCCAACTACGTGCCAGCAGCCGCGGTAACACGTAGGGGGCAAGCGTTGTCCGGATTTATTGGGCGTAAAGAGCTCGTAGGCGGCTTGGTAAGTCAGGTGTGAAAACTCTGGGCTCAA	Bacteria	Actinobacteriota	Acidimicrobiia	Microtrichales	NA	NA
046f3683cdad0a1ce171ed16c1cfc6e9	0	0	0	0	0	0	52	93	112	65	0	0	0	0	0	0	92	61	475	ASV634	TGGGGAATATTGGACAATGGGCGAAAGCCTGATCCAGCAATGCCGCGTGTGTGAAGAAGGCCTGCGGGTTGTAAAGCACTTTCAGTAGGGAAGAAAAGCCCGGGGTTAATACCCCCGAGTCTTGACGTTACCTACAGAAGAAGCACCGGCTAACTCCGTGCCAGCAGCCGCGGTAATACGGAGGGTGCGAGCGTTAATCGGAATTACTGGGCGTAAAGCGCGCGTAGGCGGTTGTGTAAG	Bacteria	Proteobacteria	Gammaproteobacteria	NA	NA	NA
78264588bf21fededa4e42f6ff35564f	0	0	0	0	0	0	91	108	113	71	0	0	0	0	0	0	56	33	472	ASV635	TGGGGAATCTTGCGCAATGGGCGAAAGCCTGACGCAGCAACGCCGCGTGTGGGAAGACGGCCCTACGGGTTGTAAACCACTTTCGGCAGGGACGAAAATGACGGTACCTGCAGAAGAAGCTCCGGCCAACTACGTGCCAGCAGCCGCGGTAAGACGTAGGGGGCGAGCGTTGTCCGGAATCATTGGGCGTAAAGGGCTCCTAGGTGGTTCAGTAAGTCGAGTGTGAAAACTCCGGGCTCA	Bacteria	Actinobacteriota	Acidimicrobiia	Microtrichales	NA	NA
b6a8766ecbaa3cd5d5499f4c0eec0afe	0	0	0	0	0	0	91	88	92	29	0	0	0	0	0	0	94	78	472	ASV636	TGGGGAATATTGGACAATGGGGGCAACCCTGATCCAGCAATGCCGCGTGTGTGAAGAAGGCCTGCGGGTTGTAAAGCACTTTCAGTGGGGAAGAAAACGCCCGGGTGAATAATCCGGGTGCTTGACGTTACCCACACAAGAAGCACCGGCTAACTCCGTGCCAGCAGCCGCGGTAATACGGAGGGTGCGAGCGTTAATCGGAATTACTGGGCGTAAAGAGCACGTAGGCGGTCCGGCCAG	Bacteria	Proteobacteria	Gammaproteobacteria	NA	NA	NA
f8b820080505fef8dfe264ee913ca950	0	0	0	0	0	0	72	65	92	90	0	0	0	0	0	0	89	60	468	ASV637	TCGGGAATTTTGGGCAATGGGCGAAAGCCTGACCCAGCAACGCCGCGTGAGGGATGAAGGCCTTCGGGTCGTAAACCTCTGTCGGGAGGGAAGAACGTCTTGCGGGTGAACAATCCGCAGAGCTGACGGTACCTCCAAAGGAAGCACCGGCTAACTCCGTGCCAGCAGCCGCGGTAATACGGAGGGTGCGAGCGTTGTTCGGAATCATTGGGCGTAAAGCGCGTGTAGGCGGCTTGGTAA	Bacteria	NB1-j	NA	NA	NA	NA
e7fa151a0b9457595113342897ad9b0c	0	0	0	0	0	0	41	68	129	107	0	0	0	0	0	0	63	60	468	ASV638	TGAGGAATATTGGACAATGGGCGCGAGCCTGATCCAGCCATGCCGCGTGCAGGAAGACTGCCCTATGGGTTGTAAACTGCTTTTATACAGGAAGAAACCCTCCTACGTGTAGGAGGCTGACGGTACTGTAAGAATAAGGATCGGCTAACTCCGTGCCAGCAGCCGCGGTAATACGGAGGATCCAAGCGTTATCCGGAATCATTGGGTTTAAAGGGTCCGTAGGTGGATAATTAAGTCAGG	Bacteria	Bacteroidota	Bacteroidia	Flavobacteriales	Flavobacteriaceae	Winogradskyella
e70212ad647a6a4b9bdc0ca5a759d2fc	0	0	0	0	0	0	0	38	168	227	0	0	0	0	0	0	0	35	468	ASV639	GCGCGAAAACTGCACAATGTGGGAAACCACGATGCGGGAACCCCGAGTGTCTGCGCAAAGCGTAGACTGTCGTCAAGCGTTCATTGCTTGACAAGAAAGTGCTGGGTAAGACGGGTGCCAGCCGCCGCGGTAATACCCGCAGCACAAGTGGTGGTCACTCTTATTGGGCCTAAAGCGTCCGTAGCCGGTTGAGTAAATGCCTGGGTAAATCGATGCGCTCAACGTATCGAACTCCGGGTA	Archaea	Thermoplasmatota	Thermoplasmata	NA	NA	NA
2ed2d404985546f268280cafa6ae84ee	0	0	0	0	0	0	62	78	132	64	0	0	0	0	0	0	74	57	467	ASV640	CAGGGAATATTGCGCAATGGGCGAAAGCCTGACGCAGCAACGCCGCGTGGGGGATGAAGGCCTTCGGGTTGTAAACCCCTTTCAGGAGGGACGAAAATGACGGTACCTCCAGAAGAAGCCCCGGCCAACTACGTGCCAGCAGCCGCGGTAACACGTAGGGGGCAAGCGTTGTCCGGAATTATTGGGCGTAAAGGGCTCGTAGGCGGCTCAGCAAGTCAATCGTGAAAACCCGAGGCTCAA	Bacteria	Actinobacteriota	Acidimicrobiia	Actinomarinales	NA	NA
50f47f733c5523acd155a52ec5da56dd	0	0	0	0	0	0	38	70	106	80	0	0	0	0	0	0	56	117	467	ASV641	TGAGGAATCTTGCACAATGGGGGAAACCCTGATGCAGCGACACCGCGTGCGGGAAGAAGGCCTTCGGGTCGTAAACCGCTTTTCTGGGGGACGAGAAAGGACGGTACCCCAGGAATAAGTCCCGGCTAACTACGTGCCAGCAGCCGCGGTAAAACGTAGGGGGCGAGCGTTATCCGGAATTACTGGGCGTAAAGGGCGTCTAGGCGGCAAGGAAAGTCTCGCGTGAAAGCTCCCGGCTCA	Bacteria	Chloroflexi	Anaerolineae	SBR1031	NA	NA
fdb8e043ec5b4b96f6a0674cd3bc243d	0	0	0	0	0	0	45	87	111	71	0	0	0	0	0	0	93	59	466	ASV642	TGAGGAATATTGGGCAATGGAGGCAACTCTGACCCAGCCATGCCGCGTGCAGGAAGACTGCCCTATGGGTTGTAAACTGCTTTTATACGGGAAGAAACACCGCTACGTGTAGCGGCTTGACGGTACCGTAAGAATAAGGATCGGCTAACTCCGTGCCAGCAGCCGCGGTAATACGGAGGATCCAAGCGTTATCCGGAATCATTGGGTTTAAAGGGTCCGTAGGTGGATAATTAAGTCAGA	Bacteria	Bacteroidota	Bacteroidia	Flavobacteriales	Flavobacteriaceae	Aquibacter
355c8b6f35d7ab2414f15d94626781e8	0	0	0	0	0	0	70	39	83	91	0	0	0	0	0	0	93	89	465	ASV643	TGGGGAATATTGCACAATGGGCGCAAGCCTGATGCAGCCATACCGCGTGTGTGAAGAAGGCTCTAGGGTTGTAAAGCACTTTCAGCGAGGAGGAAAGGTTAGTAATTAATACTTGCTAGCTGTGACGTTACTCGCAGAAGAAGCACCGGCTAACTCCGTGCCAGCAGCCGCGGTAATACGGAGGGTGCAAGCGTTAATCGGAATTACTGGGCGTAAAGCGCGCGTAGGCGGTTTGTTAAG	Bacteria	Proteobacteria	Gammaproteobacteria	Oceanospirillales	Saccharospirillaceae	NA
58714bb7fa6c032a9d9a64fc5637662c	0	0	465	0	0	0	0	0	0	0	0	0	0	0	0	0	0	0	0	ASV644	TGGGGAATATTGGACAATGGGGGCAACCCTGATCCAGCCATGCCGCGTGAATGATGAAGGCCTTAGGGTTGTAAAATTCTTTCGCTAGGGATGATAATGACAGTACCTAGTAAAGAAGCCCCGGCTAACTCCGTGCCAGCAGCCGCGGTAATACGGAGGGGGCTAGCGTTGTTCGGAATTACTGGGCGTAAAGCGTGCGTAGGCGGATTATTAAGTTAGGGGTGAAATCCCGGGGCTCAA	Bacteria	Proteobacteria	Alphaproteobacteria	Caulobacterales	Hyphomonadaceae	Hellea
4f72217d8cfe76f228603645cb83bd69	0	0	0	0	0	0	51	85	100	59	0	0	0	0	0	0	80	89	464	ASV645	TGGGGAATATTGGACAATGGGGGCAACCCTGATCCAGCCATGCCGCGTGTGTGAAGAAGGCCTTCGGGTTGTAAAGCACTTTCAGTGGGGAAGAAATTCTCATGGTTAATACCCTTGGGGCTTGACGGTACCTACAGAAGAAGCACCGGCTAATTCCGTGCCAGCAGCCGCGGTAATACGGAAGGTGCAAGCGTTAATCGGAATCACTGGGCGTAAAGCGCGCGTAGGCGGTTTGGTAAG	Bacteria	Proteobacteria	Gammaproteobacteria	NA	NA	NA
1a011f39327fe1cae1823c83dd7a6d2e	0	0	0	0	0	0	28	52	162	47	0	0	0	0	0	0	126	49	464	ASV646	TGGGGAATTTTGGACAATGGGGGCAACCCTGATCCAGCCATGCCGCGTGAGTGAAGAAGGCCTTCGGGTTGTAAAGCTCTTTCAGCCGGAACGAAACGGTTACGATTAATACCCGTAACTACTGACGGTACCGGAAGAAGAAGCACCGGCTAACTACGTGCCAGCAGCCGCGGTAATACGTAGGGTGCGAGCGTTAATCGGAATTACTGGGCGTAAAGCGTGCGCAGGTGGTTTTGTAAG	Bacteria	Proteobacteria	Gammaproteobacteria	Burkholderiales	Nitrosomonadaceae	Nitrosospira
8ce2e6d80773a6ad7ee312885dac4138	0	0	0	0	0	0	0	109	116	61	0	0	0	0	0	0	103	74	463	ASV647	TGGGGAATATTGGACAATGGGGGCAACCCTGATCCAGCAATGCCGCGTGTGTGAAGAAGGCCTGCGGGTTGTAAAGCACTTTCAGTAGAGAAGAAAAGCCTAGGGATAATACCCCTGGGTCTTGACGTAACCTACAGAAGAAGCACCGGCTAACTCCGTGCCAGCAGCCGCGGTAATACGGAGGGTGCAAGCGTTAATCGGAATTACTGGGCGTAAAGCGCGCGTAGGCGGCTTTGTAAG	Bacteria	Proteobacteria	Gammaproteobacteria	Steroidobacterales	Woeseiaceae	Woeseia
c66394097d099cbdc87ceba95aa24a24	0	0	0	0	373	0	0	89	0	0	0	0	0	0	0	0	0	0	462	ASV648	TGGGGAATATTGCACAATGGGCGCAAGCCTGATGCAGCCATGCCGCGTGTGTGAAGAAGGCTTTCGGGTTGTAAAGCACTTTCAGCGAGGAGGAAAGGTTGTACTTTAACAGAGTGCAGCTGTGACGTTACTCGCAGAAGAAGCACCGGCTAACTCCGTGCCAGCAGCCGCGGTAATACGGAGGGTGCGAGCGTTAATCGGAATTACTGGGCGTAAAGCGCGCGTAGGCGGTTAATTAAG	Bacteria	Proteobacteria	Gammaproteobacteria	Alteromonadales	Psychromonadaceae	Psychromonas
c4f63be38d4deb206bdf3b9049047423	0	0	0	142	128	5	86	84	0	0	0	0	0	0	16	0	0	0	461	ASV649	TGAGGAATATTGGACAATGGGCGGAAGCCTGATCCAGCCATGCCGCGTGCAGGAAGACGGCCCTATGGGTTGTAAACTGCTTTTGTACGGGAAGAAACCCGCCCACGTGTGGGCGATTGACGGTACCGTAAGAATAAGGACCGGCTAACTCCGTGCCAGCAGCCGCGGTAATACGGAGGGTCCGAGCGTTATCCGGAATTATTGGGTTTAAAGGGTCCGTAGGCGGGCCGTTAAGTCAGG	Bacteria	Bacteroidota	Bacteroidia	Flavobacteriales	Flavobacteriaceae	NA
af9d10d86879a0bfab6003e933980ca0	0	0	0	0	0	0	56	62	120	87	0	0	0	0	0	0	64	72	461	ASV650	TGGGGAATCTTGCGCAATGCGCGACAGCGTGACGCAGCAACACCGCGTGGGGGAAGAAGGCCTTCGGGTTGTAAACCCCTTTCAGGAGGGACGAAGGCCGGCCGGCGAATAGCCGTGTCGGTTGACGGTACCTCCACAAGAAGCCCCGGCTAACTACGTGCCAGCAGCCGCGGTAATACGTAGGGGGCAAGCGTTGTCCGGAATCATTGGGCGTAAAGCGCGCGTAGGCGGCCCGATAAG	Bacteria	Actinobacteriota	Thermoleophilia	Solirubrobacterales	67-14	NA
5f1192a645f8a8817665184260d9f7a7	0	0	0	0	0	0	73	110	100	91	0	0	0	0	0	0	84	0	458	ASV651	TGGGGAATTTTGGACAATGGGGGCAACCCTGATCCAGCCATGCCGCGTGCGGGAAGAAGGCCTTCGGGTTGTAAACCGCTTTCATACGGGACGAAATGGTGCAGGTTAATACCCTGTATTGATGACGGTACCGTAAGAAGAAGCACCGGCTAACTACGTGCCAGCAGCCGCGGTAATACGTAGGGTGCGAGCGTTAATCGGAATTACTGGGCGTAAAGCGTGCGCAGGCGGCTCTTTAAG	Bacteria	Proteobacteria	Gammaproteobacteria	Burkholderiales	Nitrosomonadaceae	IS-44
e5344add4748f4dbed0aff7c80db4eda	0	0	0	0	0	0	137	0	0	0	0	0	0	0	0	0	154	167	458	ASV652	TGGGGAATATTGGACAATGGGCGCAAGCCTGATCCAGCAACGCCGCGTGGAGGATGAAGGCTTTCGGGTCGTAAACTCCTGTCAGGTGGGACGAAAAGGCGTCGATGAATAACCGGCGCCGCTGACGGTACCACCAGAGGAAGCCCCGGCTAACTCCGTGCCAGCAGCCGCGGTAATACGGAGGGGGCAAGCGTTATTCGGAATTACTGGGCGTAAAGGGCGCGTAGGCGGCCAGATAAG	Bacteria	Acidobacteriota	Thermoanaerobaculia	Thermoanaerobaculales	Thermoanaerobaculaceae	Subgroup_10
2d61c49e76a6277117d161c816646d66	0	0	0	0	0	0	0	0	264	194	0	0	0	0	0	0	0	0	458	ASV653	GCGCGAAAACTGCACAATGTGGGAAATCACGATGCGGGAAACCCGAGTGTCTGCACAATGTGTAGACTGTCGTCAAGCGTTCATTGCTTGACAAGAAAGTGCTGGGTAAGACGGGTGCCAGCCGCCGCGGTAATACCCGCAGCACGAGTGGTGGTCACTCTTATTGGGCCTAAAACGTCCGTAGCCTGTCCATTAAATGCCTGGGTAAATCGATGCGCTCAACGTATCGAATTCCGGGTA	Archaea	Thermoplasmatota	Thermoplasmata	NA	NA	NA
4326111fd7c2cbfb93bb0838fef3de2a	0	0	0	0	0	0	43	51	139	61	0	0	0	0	0	0	104	59	457	ASV654	TGGGGAATTTTGCGCAATGGGGGAAACCCTGACGCAGCGACGCCGCGTGGAGGATGAAGACCCTTGGGTCGTAAACTCCTGTCAGGTGGGAAGAAAGGTGCCTGGTCAATATCCAGGTAGCTTGACTGTACCACCAGAGGAAGCCCCGGCTAACTCCGTGCCAGCAGCCGCGGTAATACGGAGGGGGCAAGCGTTGTTCGGAATTACTGGGCGTAAAGGGCGTGTAGGCGGCCCATCCAG	Bacteria	Acidobacteriota	Subgroup_22	NA	NA	NA
157ca3436f3c0ac9f43cf3d1805b1403	0	0	0	0	0	0	39	63	160	107	0	0	0	0	0	0	37	51	457	ASV655	TGGGGAATATTGGACAATGGGCGCAAGCCTGATCCAGCAACGCCGCGTGGAGGATGAAGGCCTTCGGGTTGTAAACTCCTGTCAGGTGGGACGAAAAAGTATCGGTTAATATCCGATGCTCTTGACGGTACCACCAGAGGAAGCCCCGGCTAACTCCGTGCCAGCAGCCGCGGTAATACGGAGGGGGCAAGCGTTATTCGGAATCATTGGGCGTAAAGGGCGCGTAGGCGGCGAGGCAAG	Bacteria	Acidobacteriota	Thermoanaerobaculia	Thermoanaerobaculales	Thermoanaerobaculaceae	Subgroup_10
4b1c84efe96009b6287d79ccd0b64445	0	0	0	0	0	0	32	78	83	112	0	0	0	0	0	0	62	89	456	ASV656	TAAGGAATTGTTCGCAATGGGCGCAAGCCTGACGACGCAATGCCGCGTGGAGGACGAAGGCCTTCGGGTCGTAAACTCCTGTCGAGCGGGAAGAATAGCGCATGGGTTAATACCCCGTGTGCCTGACGGTACCGCTAAAGGAAGCCCCGGCTAACTCCGTGCCAGCAGCCGCGGTAATACGGAGGGGGCAAGCGTTGTTCGGATTTACTGGGCGTAAAGGGCTCGTAGGCGGCCATTTAA	Bacteria	Acidobacteriota	Vicinamibacteria	Vicinamibacterales	NA	NA
8cff807276fb0e37deddb9fe15cb3484	0	0	0	0	0	0	120	79	120	0	0	0	0	0	0	0	137	0	456	ASV657	TGGGGAATTTTGGACAATGGGCGAAAGCCTGATCCAGCAATGCCGCGTGCGGGAAGAAGGCCTTCGGGTTGTAAACCGCTTTTGTCAGGGACGAAATCCTTTGGGTTAATACCTCGGGGGGATGACGGTACCTGAAGAATAAGCACCGGCTAACTACGTGCCAGCAGCCGCGGTAATACGTAGGGTGCGAGCGTTAATCGGAATTACTGGGCGTAAAGCGTGCGCAGGCGGTTGTGCAAG	Bacteria	Proteobacteria	Gammaproteobacteria	Burkholderiales	Comamonadaceae	NA
465ac44242028d80784126c3d878eafb	0	0	0	2	0	0	202	217	0	0	0	0	0	0	0	0	0	32	453	ASV658	TGAGGAATATTGGTCAATGGGCGCAAGCCTGAACCAGCCATGCCGCGTGCAGGAAGACGGCCCTATGGGTTGTAAACTGCTTTTATATAGGAAGAAACTTTAGGACTTGTCCTGAACTGACGGTACTATATGAATAAGGACCGGCTAACTCCGTGCCAGCAGCCGCGGTAATACGGAGGGTCCAAGCGTTATCCGGAATTATTGGGTTTAAAGGGTTCGTAGGTGGGCTATTAAGTCAGA	Bacteria	Bacteroidota	Bacteroidia	Flavobacteriales	NA	NA
6030c00bc1d3930bd59abff30f078510	0	0	0	0	0	0	66	75	90	38	0	0	0	0	0	0	76	108	453	ASV659	TGGGGAATATTGGACAATGGGCGCAAGCCTGATCCAGCCATGCCGCGTGTGTGAAGAAGGCCTTCGGGTTGTAAAGCACTTTCAGCGAGGAGGAAGGGAGTTGTGTTAATAGCACAGCTTTTTGACGTTACTCGCAGAAGAAGCACCGGCTAACTCCGTGCCAGCAGCCGCGGTAATACGGAGGGTGCAAGCGTTAATCGGAATTACTGGGCGTAAAGCGCACGTAGGCGGTTTGTTAAG	Bacteria	Proteobacteria	Gammaproteobacteria	Alteromonadales	Alteromonadaceae	Rheinheimera
62d8c609d459bc5acccb2f00006aad41	0	0	0	0	0	0	61	99	89	79	0	0	0	0	0	0	63	61	452	ASV660	TAAGGAATATTGGACAATGGGCGAAAGCCTGATCCAGCCATGCCGCGTGCAGGAAGAATGCCCTATGGGTTGTAAACTGCTTTTATATGGGAAGAATAGCTTCGACGTGTCGGAGTATGACGGTACCATATGAATAAGCACCGGCTAACTCCGTGCCAGCAGCCGCGGTAATACGGAGGGTGCAAGCGTTATCCGGAATTACTGGGTTTAAAGGGTGCGTAGGCGGCAACGTAAGTCAGA	Bacteria	Bacteroidota	Bacteroidia	Chitinophagales	Saprospiraceae	NA
0153a9b7f8a5a9c99076b2ea7a6de369	0	0	0	0	0	0	0	0	182	189	0	0	0	0	0	0	0	81	452	ASV661	TGGGGAATATTGGACAATGGGGGCAACCCTGATCCAGCCATGCCGCGTGTGTGAAGAAGGCTTTCGGGTTGTAAAGCACTTTCAGCGAGGAGGAAGGCTCTAAAGCTAATACCTTTAGGGATTGACGTTACTCGCAGAAGAAGCACCGGCTAACTCCGTGCCAGCAGCCGCGGTAATACGGAGGGTGCAAGCGTTAATCGGAATTACTGGGCGTAAAGCGCGCGTAGGTGGTTGAGTAAG	Bacteria	Proteobacteria	Gammaproteobacteria	Alteromonadales	Marinobacteraceae	Marinobacter
1279b7047220e661234e4f38d9674644	0	0	0	0	0	0	57	86	104	48	0	0	0	0	0	0	81	74	450	ASV662	TCGGGAATTTTGGGCAATGGGCGAAAGCCTGACCCAGCAACGCCGCGTGAGGGATGAAGGCCTTCGGGTCGTAAACCTCTGTCGGGAGGGAAGACAGGTTGCCGTACGAACAATGCGGTGGCTCGACGGTACCTCCAAAGGAAGCGCCGGCTAACTCCGTGCCAGCAGCCGCGGTAATACGGAGGGCGCAAGCGTTGTTCGGAATCACTGGGCGTAAAGCGCGTGTAGGCGGCTTGGCAA	Bacteria	NB1-j	NA	NA	NA	NA
a13148a6f60873f7b492e2b95ebaa2ea	0	0	0	0	0	0	0	0	16	296	0	0	0	0	0	0	16	121	449	ASV663	TGGGGAATATTGCACAATGGGCGCAAGCCTGATGCAGCCATGCCGCGTGTGTGAAGAAGGCCCTAGGGTTGTAAAGCACTTTCAGCAGTGAGGAAAGGTGTGTGGTTAATACCCGCATACTGTGACGTTAACTGCAGAAGAAGCACCGGCTAACTCCGTGCCAGCAGCCGCGGTAATACGGAGGGTGCAAGCGTTAATCGGAATTACTGGGCGTAAAGCGCGCGTAGGTTGATTGGTCAG	Bacteria	Proteobacteria	Gammaproteobacteria	Oceanospirillales	Nitrincolaceae	Neptuniibacter
7dcc54028c826c972fa763bc6d595d82	0	0	0	0	0	0	98	65	124	0	0	0	0	0	0	0	115	46	448	ASV664	CAGGGAATTTTGCGCAATGGGCGAAAGCCTGACGCAGCGACGTCGCGTGAGGGATGAAGGCTTTATGAGTTGTAAACCTCTTTCAGTAGGGACGAAGCGAGAGTGACGGTACCTACAGAAGAAGGCCCGGCCAACTACGTGCCAGCAGCCGCGGTAATACGTAGGGGCCAAGCGTTATCCGGATTTATTGGGCGTAAAGAGCTCGTAGGCGGCTTGTCAAGTCGGTGGTGAAATGCCGAG	Bacteria	Actinobacteriota	NA	NA	NA	NA
cc95b1e85fb47c871faeff5f6bdfdb76	0	0	0	0	0	0	53	123	98	50	0	0	0	0	0	0	61	63	448	ASV665	TGGGGAATCTTGCGCAATGGGCGAAAGCCTGACGCAGCAACGCCGCGTGCGGGACGAAGGCCTTCGGGTTGTAAACCGCTTTCAGCAGGGACGAAAATGACGGTACCTGCAGAAGAAGCCCCGGCCAACTACGTGCCAGCAGCCGCGGTAACACGTAGGGGGCAAGCGTTGTCCGGATTTATTGGGCGTAAAGAGCTCGTAGGCGGTTCGGTAAGTCAGGCGTGAAAACTCAGGGCTCAA	Bacteria	Actinobacteriota	Acidimicrobiia	Microtrichales	Microtrichaceae	NA
7d910eb3cf52818e3bb3a6df2a084907	0	0	0	0	0	0	68	90	77	54	0	0	0	0	0	0	80	78	447	ASV666	TGGGGAATATTGGACAATGGGGGAAACCCTGATCCAGCCATGCCGCGTGAGTGAAGAAGGCCCTAGGGTTGTAAAGCTCTTTCGCTAGGGAAGATAATGACGGTACCTAGTAAAGAAGCCCCGGCTAACTTCGTGCCAGCAGCCGCGGTAATACGAAGGGGGCTAGCGTTGTTCGGAATTACTGGGCGTAAAGCGCACGTAGGCGGATTGTTTAGTCAGAGGTGAAATCCCGGGGCTCAA	Bacteria	Proteobacteria	Alphaproteobacteria	Rhizobiales	Rhizobiaceae	Cohaesibacter
5e8260abe3dcb9c7bdcba5ac6da5cf6b	0	0	0	0	0	0	32	60	88	103	0	0	0	0	0	0	120	43	446	ASV667	GCGAGAAAACTTTGCAATGTGCGAAAGCACGACAAGGTTAATCCGAGTGGTTTCTGCTAAAGGAACCTTTTGTCGGTCCTAGAAACACCGATGAATAAGGGGTGGGCAAGTTCTGGTGTCAGCCGCCGCGGTAAAACCAGCACCTCAAGTGGTCAGGATGATTATTGGGCCTAAAGCATCCGTAGCCGGCTTTGTTAGTTTTCGGTTAAATCTGTACGCTTAACGTACAGGCTGCCGGGA	Archaea	Crenarchaeota	Nitrososphaeria	Nitrosopumilales	Nitrosopumilaceae	Candidatus_Nitrosopumilus
6005eb2cef6498a4b98f819b2c89dcdb	0	0	0	0	0	0	29	67	103	77	0	0	0	0	0	0	62	107	445	ASV668	TGGGGAATATTGGACAATGGGGGCAACCCTGATCCAGCAATGCCGCGTGTGTGAAGAAGGCCTGCGGGTTGTAAAGCACTTTCAGCAGGGAGGAAAAGCCTAAGGTTAATACCCTTGAGTCTTGACGTTACCTGCAGAAGAAGCACCGGCTAACTCCGTGCCAGCAGCCGCGGTAATACGGAGGGTGCAAGCGTTAATCGGAATTACTGGGCGTAAAGGGCACGCAGGTGGCTTGGCAAG	Bacteria	Proteobacteria	Gammaproteobacteria	NA	NA	NA
435e3790378d3193d2966f896da784a5	0	0	0	0	0	0	0	52	165	178	0	0	0	0	0	0	0	50	445	ASV669	GCGCGAAAACTGCACAATGTGGGAAATCACGATGCGGGAAACCCGAGTGTCTGCGCAAAGCGTAGACTGTCGTCAAGCGTTCATTGCTTGACAAGAAAGTGCTGGGTAAGACGGGTGCCAGCCGCCGCGGTAATACCCGCAGCACGAGTGGTGGTCACTATTACTGGGCCTAAAGCGTCCGTAGCCGGTTGAGTAAATGCCTGGGTAAATCGAAACGCTCAACGTTTCGAATTCCGGGTA	Archaea	Thermoplasmatota	Thermoplasmata	NA	NA	NA
d0fd564bb8cb25c341c564ff63015aec	0	0	252	0	0	0	0	0	0	0	64	0	89	21	0	18	0	0	192	ASV670	TGGGGAATCTTGCGCAATGGGCGAAAGCCTGACGCAGCGATGCCGCGTGGGGGATGAAGGCTCTCGGGTCGTAAACCCCTTTCAGCAGGGACGAAAATGACGGTACCTGCAGAAGAAGCCCCGGCCAACTACGTGCCAGCAGCCGCGGTAACACGTAGGGGGCAAGCGTTGTCCGGATTTATTGGGCGTAAAGAGCTCGTAGGCTGTTCAGTAAGTCAGGTGTGAAAACCCAAGGCTCAA	Bacteria	Actinobacteriota	Acidimicrobiia	Microtrichales	Microtrichaceae	Sva0996_marine_group
a060686851b29d854f80c21bcc85cc19	0	0	0	0	0	0	107	67	81	47	0	0	0	0	0	0	76	65	443	ASV671	TCGAGAATCATTCACAATGGGGGAAACCCTGATGGTGCAACGCCGCGTGGAGGATGAAGGCCCTCGGGTCGTAAACTCCTGTCATCAGAGAGTAAGCCTTGGTCGTTAATAGCTTCCAAGGTTGATAGTATCTGAAGAGGAAGGGACGGCTAACTTCGTGCCAGCAGCCGCGGTAATACGAAGGTCCCAAGCGTTGTTCGGAATCACTGGGCGTAAAGCGTGCGTAGGCGGCAAGGTAAG	Bacteria	Verrucomicrobiota	Verrucomicrobiae	Verrucomicrobiales	Rubritaleaceae	Roseibacillus
810e92c92ab8465b8b3da1f02ad15119	0	0	0	0	0	0	93	53	111	72	0	0	0	0	0	0	52	62	443	ASV672	TGGGGAATATTGGACAATGGGCGCAAGCCTGATCCAGCAACGCCGCGTGGAGGACGAAGGCCTTCGGGTCGTAAACTCCTGTCAGTAGGGACGAAAAAGTAGGGTCGAACAGGCCTTGCCATTGACGGTACCTGCAGAGGAAGCCCCGGCTAACTCCGTGCCAGCAGCCGCGGTAATACGGAGGGGGCAAGCGTTATTCGGAATTACTGGGCGTAAAGGGCGTGTAGGCGGCTTGATAGG	Bacteria	Acidobacteriota	Thermoanaerobaculia	Thermoanaerobaculales	Thermoanaerobaculaceae	Subgroup_10
91eb4630386b98079227625d9263ef05	0	0	0	0	0	0	73	73	73	45	0	0	0	0	0	0	87	91	442	ASV673	TCGAGAGGCTTCGGCAATGGGGGAAACCCTGACCGAGCGACGCCGCGTGCGGGATGAAGGCCCTCGGGTCGTAAACCGCTGTCAGGAGGGAAGAATCCCCTGTGGTTAATAACCTCAGGGTTGACGGTACCTCCAAAGGAAGCTCCGGCTAACTCCGTGCCAGCAGCCGCGGTAATACGGAGGGAGCGAACGTTGTTCGGATTTACTGGGCGTAAAGGGCGTGTAGGCGGTTTTGTAAGT	Bacteria	Latescibacterota	NA	NA	NA	NA
57aa095bffa602f636699ce340801149	0	0	0	0	0	0	0	0	0	0	0	0	0	0	0	442	0	0	442	ASV674	TGGGGAATATTGCACAATGGGCGCAAGCCTGATGCAGCCATGCCGCGTGTGTGAAGAAGGCTTTCGGGTTGTAAAGCACTTTCAGCGAGGAGGAAAGGTTGTGCTTTAATAGAGTGCAGCTGTGACGTTACTCGCAGAAGAAGCACCGGCTAACTCCGTGCCAGCAGCCGCGGTAATACGGAGGGTGCGAGCGTTAATCGGAATTACTGGGCGTAAAGCGCGCGTAGGCGGTTAATTAAG	Bacteria	Proteobacteria	Gammaproteobacteria	Alteromonadales	Psychromonadaceae	Psychromonas
6bc79bfa52364241c1b3012f45f47876	0	0	0	0	0	0	56	54	116	51	0	0	0	0	0	0	84	80	441	ASV675	TGGGGAATATTGGACAATGGGCGCAAGCCTGATCCAGCAATACCGCGTGTGTGAAGAAGGCCTGAGGGTTGTAAAGCACTTTCAATAGAGACGAAAAGCCTGGGATTAATACTTCCGGGTCTTGACTTAACCTATAGAAGAAGCACCGGCTAACTCCGTGCCAGCAGCCGCGGTAATACGGAGGGTGCAAGCGTTAATCGGAATTACTGGGCGTAAAGCGCTCGTAGGCGGTTTGTTAAG	Bacteria	Proteobacteria	Gammaproteobacteria	BD7-8	NA	NA
c529a481b76a5bcb53082e4d23173a4f	0	0	0	0	0	0	70	43	98	105	0	0	0	0	0	0	73	52	441	ASV676	TAGGGAATCTTCGGCAATGGGCGCAAGCCTGACCGAGCCATGCCGCGTGTGTGATGAAGGCCCTAGGGTCGTAAAGCACTTTCGCCAGGGATGATAATGACAGTACCTGGTAAAGAAGTCCCGGCTAACTCCGTGCCAGCAGCCGCGGTAATACGGAGGGGACTAGCGTTGTTCGGAATTACTGGGCGTAAAGCGCGCGTAGGCGGACCAGTCAGTCAGAGGTGAAATCCCGGGGCTCAA	Bacteria	Proteobacteria	Alphaproteobacteria	Rhodobacterales	Rhodobacteraceae	NA
40457ca2d690b42a23059d8e3588c4b6	0	0	0	0	0	0	95	112	60	54	0	0	0	0	0	0	68	51	440	ASV677	TTTCGAATCTTTCACAATGGGCGAAAGCCTGATGGAGCAACGCCGCGTGGGGGATGAAGGTCTTCGGATTGTAAACCCCTGTCACCAAGGATAAACCGTAGTCGGTTAATACCCGGCTGCCTGATGTAACTTGGAGAGGAAGGAGTGGCTAACTCTGTGCCAGCAGCCGCGGTAATACAGAGACTCCAAGCGTTATTCGGATTTACTGGGCGTAAAGGGTGCGCAGGCGGCCAAGTGTGT	Bacteria	Verrucomicrobiota	Verrucomicrobiae	Opitutales	Puniceicoccaceae	Pelagicoccus
7a61199f0c3cf9ae0a35da3b7ca45b09	0	0	0	0	0	0	58	82	138	29	0	0	0	0	0	0	75	58	440	ASV678	TAAAGAATCTTGCCCAATGGGCGAAAGCCTGAGGCAGCCACGCCGCGTGGGGGAAGAAGGTCTTCGGATTGTAAACCCCTTTCAGCAGTGAAGAAGCGAAAGTGACGGTAACTGCAGAAGAAGCCCCGGCCAACTATGTGCCAGCAGCCGCGGTAATACATAGGGGGCAAGCGTTGTCCGGAATCATTGGGCGTAAAGCGCGCGTAGGCGGTCCGCTAAGTCGGATGTGAAATCCCAGGG	Bacteria	Actinobacteriota	Actinobacteria	Nitriliruptorales	Nitriliruptoraceae	NA
3c5e3b8efa2727d43320bf46bd734ca8	0	0	0	0	0	0	39	89	115	77	0	0	0	0	0	0	60	59	439	ASV679	TGGGGAATATTGGACAATGGGCGCAAGCCTGATCCAGCAATGCCGCGTGAGTGATGAAGGCCTTAGGGTTGTAAAGCTCTTTTACCAGGGATGATAATGACAGTACCTGGAGAATAAGCTCCGGCTAACTCCGTGCCAGCAGCCGCGGTAATACGGAGGGAGCTAGCGTTGTTCGGAATTACTGGGCGTAAAGCGCGCGTAGGCGGCTCATCAAGTCAGAGGTGAAAGCCCGGGGCTCAA	Bacteria	Proteobacteria	Alphaproteobacteria	Sphingomonadales	Sphingomonadaceae	Novosphingobium
87e5dedb410845c35111606c2920fd19	0	0	0	0	0	0	66	68	84	76	0	0	0	0	0	0	72	72	438	ASV680	TAGGGAATCTTGGTCAATGGGCGCAAGCCTGAACCAGCCATGCCGCGTGTGCGAAGAAGGCCCTAGGGTTGTAAAGCACTTTCAGTCGCGAAGAAATGCTTGGAGTTAATACCTCCAAGTTTTGACGTTAACGACAGAAGAAGTACCGGCTAACTCCGTGCCAGCAGCCGCGGTAATACGGAGGGTACGAACGTTAATCGGAATTACTGGGCGTAAAGCGCGCGTAGGCGGTTTGATAAG	Bacteria	Proteobacteria	Gammaproteobacteria	KI89A_clade	NA	NA
b73454983d6e5d784d60ac7b0049cec2	0	0	0	0	0	0	44	62	83	84	0	0	0	0	0	0	89	76	438	ASV681	TCGGGAATTTTGGGCAATGGGCGAAAGCCTGACCCAGCAACGCCGCGTGAAGGATGAAGTCTTTCGGGATGTAAACTTCGGAAATATAGGAAGAATAAATGACGGTACTATATCTAAGGTCCGGCTAACTACGTGCCAGCAGCCGCGGTAATACGTAGGGACCAAGCGTTGTTCGGATTTACTGGGCGTAAAGGGTGCGTAGGCGGCGTGACAAGTCACTTGTGAAATCTCCGGGCTTAA	Bacteria	Acidobacteriota	Blastocatellia	Blastocatellales	Blastocatellaceae	Blastocatella
86237f825b3b29891561a13f74be5891	0	0	0	0	0	0	121	101	99	0	0	0	0	0	0	0	117	0	438	ASV682	TGGGGAATCTTAGACAATGGGCGCAAGCCTGATCTAGCCATGCCGCGTGAGTGACGAAGGCCTTAGGGTCGTAAAGCTCTTTCGCCAGGGATGATAATGACAGTACCTGGTAAAGAAACCCCGGCTAACTCCGTGCCAGCAGCCGCGGTAATACGGAGGGGGTTAGCGTTGTTCGGAATTACTGGGCGTAAAGCGCGCGTAGGCGGATTGGAAAGTTGGGGGTGAAATCCCGGGGCTCAA	Bacteria	Proteobacteria	Alphaproteobacteria	Rhodobacterales	Rhodobacteraceae	NA
08bc83525d03caf8a207f2076f77565f	0	0	0	28	94	27	106	66	0	0	0	0	0	28	55	22	0	11	437	ASV683	TGGGGAATCTTAGACAATGGGGGCAACCCTGATCTAGCCATGCCGCGTGAGTGAAGAAGGTCTTAGGATCGTAAAGCTCTTTCGCCAGGGATGATAATGACAGTACCTGGTAAAGAAACCCCGGCTAACTCCGTGCCAGCAGCCGCGGTAATACGGAGGGGGTTAGCGTTGTTCGGAATTACTGGGCGTAAAGCGCGCGTAGGCGGATCAGAAAGTTGGGGGTGAAATCCCAGGGCTCAA	Bacteria	Proteobacteria	Alphaproteobacteria	Rhodobacterales	Rhodobacteraceae	Roseovarius
6b2575ca203f8a219f6cb2012ab4b17e	108	95	58	0	0	0	0	0	0	0	0	0	83	93	0	0	0	0	176	ASV684	CCTCTTTTTTTCCTCCTTTTTTCCTTTTCTTCCCTTTTCGAAAGCCTGACAGAGCAATACCGCGTGAGGGAAGAAAGCCCACAGGGTTGTAAACCTCTTTTGTCAAGGAAGAAGTTCTGACGTTACTTGACGAATAAGCATCGGCTAACTCCGTGCCAGCAGCCGCGGTAAGACGGAGGATGCAAGTGTTATCCGGAATCACTGGGCGTAAAGCGTTTGTAGGTGGTTTAGTAAGTCTAT	Bacteria	Cyanobacteria	Cyanobacteriia	Chloroplast	NA	NA
b34114c7243a84865d5001f2a9935687	0	0	0	0	0	0	67	100	75	0	0	0	0	0	0	0	138	56	436	ASV685	TGGGGAATATTGCACAATGGGCGAAAGCCTGATGCAGCAATGCCGCGTGTGTGAAGAAGGCCTGCGGGTTGTAAAGCACTTTCAGTAGGGAGGAAACAGTTGCGGGTTAATACCCCGTGACCTTGACGTTACCTACAGAAGAAGCACCGGCTAACTCTGTGCCAGCAGCCGCGGTAATACAGAGGGTGCGAGCGTTAATCGGAATTACTGGGCGTAAAGCGCGCGTAGGCGGCCTGGTCA	Bacteria	Proteobacteria	Gammaproteobacteria	B2M28	NA	NA
fc5cfef461493408479ecb0d3a4bb491	0	0	0	0	0	0	43	94	100	72	0	0	0	0	0	0	61	65	435	ASV686	TTAGGAATCTTCCACAATGGGCGAAAGCCTGATGGAGCGACACCGCGTGAGGGACGAAGGTCCTAGGATTGTAAACCTCTAAAAGGGGGACGATAATGACGGTACCCCTTGAGAAGCACCGGCTAACTCCGTGCCAGCAGCCGCGGTAATACGGAGGGTGCAAGCGTTATCCGGAATCACTGGGCGTAAAGGGCGCGTAGGCGGTTTGTTAAGTCCGATGTTAAAGACCGAGGCTCAACC	Bacteria	Deinococcota	Deinococci	Deinococcales	Trueperaceae	Truepera
cef086c55bf6d506bf9b8caecdadf9ea	0	0	0	0	0	0	39	49	101	106	0	0	0	0	0	0	55	85	435	ASV687	TGGGGAATATTGGACAATGGGCGCAAGCCTGATCCAGCCATGCCGCGTGTGTGAAGAAGGCCCTAGGGTTGTAAAGCACTTTAAGCAGGGAAGAAAAGCTGTTGGTTAATACCCAGCAGTCCTGACGGTACCTGCAGAATAAGCACCGGCTAACTCCGTGCCAGCAGCCGCGGTAATACGGAGGGTGCGAGCGTTAATCGGATTTACTGGGCGTAAAGCGTACGTAGGCGGCTAGGTCAG	Bacteria	Proteobacteria	Gammaproteobacteria	Salinisphaerales	Salinisphaeraceae	Salinisphaera
6f7e25da19567ab6a8bf6098793ac23d	0	0	0	0	0	0	0	123	146	80	0	0	0	0	0	0	86	0	435	ASV688	TGAGGAATATTGGACAATGGGCGGAAGCCTGATCCAGCCATGCCGCGTGCAGGAAGACAGCCCTACGGGTTGTAAACTGCTTTTATACGGGAAGAATAAGGGGTACGTGTACTCCGATGACGGTACCGTAAGAATAAGGACCGGCTAACTCCGTGCCAGCAGCCGCGGTAATACGGAGGGTCCAAGCGTTATCCGGAATCATTGGGTTTAAAGGGTCCGCAGGCGGGCAATTAAGTCAGG	Bacteria	Bacteroidota	Bacteroidia	Flavobacteriales	Flavobacteriaceae	Zeaxanthinibacter
8d61894ca7fa7df81b73c8bbde888f15	0	0	0	0	0	0	71	72	80	62	0	0	0	0	0	0	87	62	434	ASV689	TGGGGAATTTTGGACAATGGGCGAAAGCCTGATCCAGCAATGCCGCGTGCGGGAAGAAGGCCTTCGGGTTGTAAACCGCTTTTGTCAGGGAAGAAATCTTCTAGGCTAATACCTTGGGAGGATGACGGTACCTGAAGAATAAGCACCGGCTAACTACGTGCCAGCAGCCGCGGTAATACGTAGGGTGCAAGCGTTAATCGGAATTACTGGGCGTAAAGCGTGCGCAGGCGGTTGTGCAAG	Bacteria	Proteobacteria	Gammaproteobacteria	Burkholderiales	Comamonadaceae	NA
c9428b688b7b1b7d9b585bb81b51fd7f	0	0	0	0	0	0	12	118	90	154	0	0	0	0	0	2	15	43	434	ASV690	GCGCGAAAACTGCACAATGTAGGAAACTACGATGCGGGAACCCCGAGTGTATGCACAATGTGTATACTGTCCTCAACGGTTCATTTGTTGAGAAGAAAGTGCTGGGTAAGACGGGTGCCAGCCGCCGCGGTAATACCCGCAGCACGAGTGGTGGTCATTTTTATTGGGCCTAAAGCGTCCGTAGCCGGTTTGGTAAATGCCTGGGTAAATCGATGCGCTCAACGTATCGAATTCCGGGTA	Archaea	Thermoplasmatota	Thermoplasmata	JdFR-43	NA	NA
a5bbae26c12507390370338f37b5053f	0	0	0	0	0	0	43	53	99	83	0	0	0	0	0	0	86	70	434	ASV691	TGGGGAATATTGGACAATGGGCGAAAGCCTGATCCAGCAATGCCGCGTGTGTGAAGAAGGCCTGCGGGTTGTAAAGCACTTTTGTCAGGGAAGAAAGCACTTCGATTAAGAGTCAGAGTGTTTGACGGTACCTGAAGAATAAGCACCGGCTAACTCCGTGCCAGCAGCCGCGGTAATACGGAGGGTGCAAGCGTTAATCGGAATTACTGGGCGTAAAGCGTGCGTAGGCGGCCAGATCAG	Bacteria	Proteobacteria	Gammaproteobacteria	NA	NA	NA
c6f9376fc3479333aaca3611696b04da	0	0	0	0	0	0	83	47	88	51	0	0	0	0	0	0	82	82	433	ASV692	TGGGGAATATTGGACAATGGGGGCAACCCTGATCCAGCAATGCCGCGTGTGTGAAGAAGGCCTGCGGGTTGTAAAGCACTTTCAATTGGGAAGAAAAGCTCAGGGTTAATACCCCTGGGTCTTGACGTTACCTTTACAAGAAGCACCGGCTAACTCCGTGCCAGCAGCCGCGGTAATACGGAGGGTGCGAGCGTTAATCGGAATTACTGGGCGTAAAGCGCGCGTAGGCGGCTACGATAG	Bacteria	Proteobacteria	Gammaproteobacteria	SZB50	NA	NA
5ddc381f012ce8d67ad5c22f1c05edf9	0	0	0	0	0	0	27	98	54	53	0	0	0	0	0	0	89	112	433	ASV693	TGGGGAATATTGGACAATGGGCGCAAGCCTGATCCAGCAATACCGCGTGTGTGAAGAAGGGTTTCGGCTCGTAAAGCACTTTCAGCGAGGAGGAAAGGTTGTAAATTAATACTTTGCAACTGTGACGTTACTCGCAGAAGAAGCACCGGCTAACTCCGTGCCAGCAGCCGCGGTAATACGGAGGGTGCAAGCGTTAATCGGAATTACTGGGCGTAAAGCGCGCGTAGGCGGAATATTAAG	Bacteria	Proteobacteria	Gammaproteobacteria	Cellvibrionales	Cellvibrionaceae	NA
4e282210f1b232cee35ca361a16fccc1	0	0	0	0	25	0	87	84	20	0	0	0	0	84	83	0	24	24	431	ASV694	TGGGGAATATTGGACAATGGGCGAAAGCCTGATCCAGCCATGCCGCGTGAGTGATGAAGGCCCTAGGGTTGTAAAGCTCTTTCAACGGTGAAGATAATGACGGTAACCGTAGAAGAAGCCCCGGCTAACTTCGTGCCAGCAGCCGCGGTAATACGAAGGGGGCTAGCGTTGTTCGGAATTACTGGGCGTAAAGCGCACGTAGGCGGATCGTTAAGTGAGGGGTGAAATCCCAGGGCTCAA	Bacteria	Proteobacteria	Alphaproteobacteria	Rhizobiales	Rhizobiaceae	Hoeflea
863a62998f4f75d0b9549512193b1371	0	0	0	0	0	0	54	66	135	40	0	0	0	0	0	0	78	58	431	ASV695	TGGGGAATATTGCACAATGGGCGCAAGCCTGATGCAGCGATGCCGCGTGCGGGAAGAAGGCCCTAGGGTTGTAAACCGCTTTCAGCAGGGAAGAAACTGACGGTACCTGCAGAAGAAGGTGCGGCCAACTACGTGCCAGCAGCCGCGGTGACACGTAGGCACCAAGCGTTGTCCGGATTTATTGGGCGTAAAGAGCTCGTAGGCGGTTCCGTAAGTCGGGTGTGAAAACTCTGGGCTCAA	Bacteria	Actinobacteriota	Acidimicrobiia	Microtrichales	Ilumatobacteraceae	Ilumatobacter
1fd5802cb178bcd2fe73c278ad95dec4	0	0	0	0	0	0	49	60	89	69	0	0	0	0	0	0	98	65	430	ASV696	TCGAGAATCATTCGCAATGGGGGAAACCCTGACGGTGCGACGCCGCGTGGAGGATGACGGCCCTAGGGTTGTAAACTCCTGTCATCAGAGAGTAAGGTCACAGGTAGTAACTGACTTGTGGATTGATAGTATCTGAAGAGGAAGAGACGGCTAACTCTGTGCCAGCAGCCGCGGTAATACAGAGGTCTCAAGCGTTGTTCGGAATTACTGGGCGTAAAGCGTGCGTAGGCGGCGGGGTAA	Bacteria	Verrucomicrobiota	Verrucomicrobiae	Verrucomicrobiales	DEV007	NA
eb3a63135acd5ddaf2c71e85da9cebc3	0	0	0	0	0	0	41	80	104	86	0	0	0	0	0	0	78	41	430	ASV697	TGGGGAATATTGGACAATGGGCGCAAGCCTGATCCAGCAATACCGCGTGTGTGAAGAAGGCCTGAGGGTTGTAAAGCACTTTCAATAGAGACGAAAAGCTCAGGGTTAATACCTCTGAGTCTTGACTTAACCTATAGAAGAAGCACCGGCTAACTCCGTGCCAGCAGCCGCGGTAATACGGAGGGTGCAAGCGTTAATCGGAATTACTGGGCGTAAAGCGCTCGTAGGCGGTTTGTTAAG	Bacteria	Proteobacteria	Gammaproteobacteria	BD7-8	NA	NA
332e3bc7bc27c736de073635c9c48ec7	0	0	0	0	0	0	34	69	115	74	0	0	0	0	0	0	69	66	427	ASV698	TGGGGAATTTTGCGCAATGGGCGAAAGCCTGACGCAGCAACGCCGCGTGTGTGACGAAGGCCTTAGGGTTGTAAAGCACTGTTGAGAGGGAAGAACCAGCGGAGTTCACGCTCCGTCCTGACGGTACCTCTTTAGCAAGCACTGGCTAACTCCGTGCCAGCAGCCGCGGTAATACGGAGAGTGCAAGCGTTGTTCGGAATCATTGGGCGTAAAGGGCGTCTAGGTGGCCCGCCAAGCCAG	Bacteria	Desulfobacterota	Desulfuromonadia	PB19	NA	NA
df1d3d121d5957be67dcd99c771f4c86	0	0	0	0	0	0	53	68	95	49	0	0	0	0	0	0	90	72	427	ASV699	TGGGGAATATTGGACAATGGGCGAAAGCCTGATCCAGCCATGCCGCGTGAGTGACGAAGGCCTTAGGGTTGTAAAGCTCTTTTGGCGGGGACGATAATGACGGTACCCGCAGAATAAGCCCCGGCTAACTTCGTGCCAGCAGCCGCGGTAATACGAAGGGGGCTAGCGTTGTTCGGAATCACTGGGCGTAAAGCGCACGTAGGCTGACTGGTCAGTTGGGGGTGAAATCCCGGGGCTCAA	Bacteria	Proteobacteria	Alphaproteobacteria	Rhizobiales	Hyphomicrobiaceae	Filomicrobium
27b50e2c18c0f3cc0f2512e9162eee37	0	0	0	0	0	0	0	71	156	101	0	0	0	0	0	0	0	99	427	ASV700	TGAGGAATATTGCGCAATGGGCGAAAGCCTGACGCAGCGACGCCGCGTGGGGGATGAAGGTTTTCGGATTGTAAACCCCTTTTGTGAGGAAAGATAAGGTAGGTAACTGCCTAGACGGTACCTCAAGAAAAAGCCACGGCTAACTTCGTGCCAGCAGCCGCGGTAATACGAAGGTGGCGAGCGTTGTTCGGATTTACTGGGCGTAAAGAGCACGTAGGCGGTTGGGTAAGCCTCCTGGGA	Bacteria	Nitrospirota	Nitrospiria	Nitrospirales	Nitrospiraceae	Nitrospira
eebbd2eba46b42a3e11ce374a764a810	0	0	0	0	0	0	86	105	51	34	0	0	0	0	0	0	65	85	426	ASV701	TGGGGAATATTGGACAATGGGCGAAAGCCTGATCCAGCAATGCCGCGTGTGTGAAGAAGGCCTTCGGGTTGTAAAGCACTTTCAGTAGGGAAGAAAGACAGGACGTTAATACCGTCCCGTGATGACGTTACCTACAGAAGAAGCACCGGCTAACTCCGTGCCAGCAGCCGCGGTAATACGGAGGGTGCAAGCGTTAATCGGAATTACTGGGCGTAAAGGGCGCGTAGGCGGTTCGATTAG	Bacteria	Proteobacteria	Gammaproteobacteria	NA	NA	NA
ecfbd5502518f9c2e25c7dded959948c	0	0	0	0	0	0	59	64	101	39	0	0	0	0	0	0	97	65	425	ASV702	TGAGGAATATTGGACAATGGGCGCAAGCCTGATCCAGCCATGCCGCGTGCAGGAAGACGGCCCTACGGGTTGTAAACTGCTTTTGTTAGGGAAGAAACCCCCAGACGTGTCTGGGGCTGACGGTACCTTTCGAATAAGCACCGGCTAACTCCGTGCCAGCAGCCGCGGTAATACGGAGGGTGCAAGCGTTATCCGGATTCATTGGGTTTAAAGGGTCCGCAGGCGGGCTGATAAGTCAGA	Bacteria	Bacteroidota	Bacteroidia	Flavobacteriales	NA	NA
7d7b1781e0e195e87b7da6296126b6ad	0	0	0	0	0	0	51	69	84	79	0	0	0	0	0	0	63	79	425	ASV703	TCGAGAGGCTTCGGCAATGGGGGAAACCCTGACCGAGCGACGCCGCGTGCGGGATGAAGGCATTCGTGTTGTAAACCGCTGTCAGAAGGGAAGAATCCCCTCCGGTTAATACCCGGAGGGTTGACGGTACCTTCAGAGGAAGCTCCGGCTAACTCCGTGCCAGCAGCCGCGGTAATACGGAGGGAGCGAACGTTGTTCGGATTTACTGGGCGTAAAGGGCGTGTAGGCGGCTTGGCAAGT	Bacteria	Latescibacterota	NA	NA	NA	NA
578cb08cbe6c91e814f66bcb6e024bb1	0	0	0	0	0	0	65	53	99	64	0	0	0	0	0	0	99	42	422	ASV704	TGAGGAATATTGCGCAATGGACGAAAGTCTGACGCAGCCATACCGCGTGCAGGAAGACGGCCCTATGGGTTGTAAACTGCTTTTGTTTGCCAAGAAACCCACCTACGTGTAGGTGGCTGACGGTAGCATTCGAATAAGCACCGGCTAACTCCGTGCCAGCAGCCGCGGTAATACGGAGGGTGCAAGCGTTATCCGGATTTATTGGGTTTAAAGGGTTCGTAGGCGGAAAATTAAGTCAGT	Bacteria	Bacteroidota	Bacteroidia	Flavobacteriales	Schleiferiaceae	Schleiferia
4a4b6bed3da8be7b09da9ec79341e0c0	0	0	0	0	0	0	115	104	60	34	0	0	0	0	0	0	69	39	421	ASV705	TGGGGAATCTTAGACAATGGGGGCAACCCTGATCTAGCCATGCCGCGTGAGTGAAGAAGGCCCTAGGGTCGTAAAGCTCTTTCGCCGGGGAAGATAATGACTGTACCCGGTAAAGAAACCCCGGCTAACTCCGTGCCAGCAGCCGCGGTAATACGGAGGGGGTTAGCGTTGTTCGGAATTACTGGGCGTAAAGCGCGCGTAGGCGGGCATTCAAGTCGGGGGTGAAATCCCGGGGCTCAA	Bacteria	Proteobacteria	Alphaproteobacteria	Rhodobacterales	Rhodobacteraceae	Wenxinia
b62cbac8cf3b36a3c6a980709376ae7c	0	0	0	0	0	0	52	64	104	55	0	0	0	0	0	0	76	70	421	ASV706	TGGGGAATATTGGACAATGGGGGCAACCCTGATCCAGCAATGCCGCGTGTGTGAAGAAGGCCTGCGGGTTGTAAAGCACTTTCAGTAGAGAAGAAAAGCCGAAGGTTAATACCCTTCAGTCTTGACGTAACCTACAGAAGAAGCACCGGCTAACTCCGTGCCAGCAGCCGCGGTAATACGGAGGGTGCAAGCGTTAATCGGAATTACTGGGCGTAAAGCGCGCGCAGGCGGTTCGGTCAG	Bacteria	Proteobacteria	Gammaproteobacteria	Steroidobacterales	Woeseiaceae	Woeseia
c416225f60e6bca9330d755d40bc441c	0	0	0	0	0	0	50	61	74	75	0	0	0	0	0	0	100	61	421	ASV707	TGGGGAATATTGGACAATGGGCGCAAGCCTGATCCAGCCATACCGCGTGGGTGAAGAAGGCCTTCGGGTTGTAAAGCCCTTTTGTCCGGAAAGAAAAGCTTTCGGTTAATACCCGGAAGTCATGACGGTACCGGAAGAATAAGCACCGGCTAACTTCGTGCCAGCAGCCGCGGTAATACGAAGGGTGCAAGCGTTACTCGGAATTACTGGGCGTAAAGCGTGCGTAGGTGGTTTGTTAAG	Bacteria	Proteobacteria	Gammaproteobacteria	Xanthomonadales	Xanthomonadaceae	Luteimonas
2d04dd647de897a61b01650f7d6fbf3c	0	0	0	0	0	0	51	58	113	61	0	0	0	0	0	0	68	68	419	ASV708	TAAGGAATATTGGACAATGGGCGGAAGCCTGATCCAGCCATCCCGCGTGCAGGATGACGGCCCTATGGGTTGTAAACTGCTTTTGGAAGGGAAGAAACGCTTGGTTTTAACCGAGCCTGACGGTACCTTCAGAATAAGCACCGGCTAACTCCGTGCCAGCAGCCGCGGTAATACGGAGGGTGCAAGCGTTATCCGGAATCACTGGGTTTAAAGGGTGCGTAGGCGGCATGATAAGTCAGA	Bacteria	Bacteroidota	Bacteroidia	Chitinophagales	Saprospiraceae	Portibacter
1d9c1c5600a1d8b99c9aed00f4ba242d	0	0	0	0	0	0	0	0	0	0	0	0	419	0	0	0	0	0	419	ASV709	TCGGGAATATTGGACAATGGGGGCAACCCTGATCCAGCAATACCGCGTGTGTGAAGAAGGCCTGCGGGTTGTAAAGCACTTTCAATTGGGAAGAAAAACTTGAAGTTAATAGCTTTAGGTCTTGACGTTACCAATACAAGAAGCACCGGCTAACTCCGTGCCAGCAGCCGCGGTAATACGGAGGGTGCAAGCGTTAATCGGAATTACTGGGCGTAAAGCGCGCGTAGGCGGCTAGGTCAG	Bacteria	Proteobacteria	Gammaproteobacteria	Granulosicoccales	Granulosicoccaceae	Granulosicoccus
9146d599072cc0328f1a2eb4c1d06017	0	0	418	0	0	0	0	0	0	0	0	0	0	0	0	0	0	0	0	ASV710	TGGGGAATATTGCGCAATGGGCGAAAGCCTGACGCAGCCATGCCGCGTGTGTGAAGAAGGCCCTAGGGTTGTAAAGCACTTTCAGTAGGGAGGAAAGGTGTGTAGTTAATACCTGCATATTGTGACGTTACCTACAGAAGAAGCACCGGCTAACTCCGTGCCAGCAGCCGCGGTAATACGGAGGGTGCGAGCGTTAATCGGAATGACTGGGCGTAAAGCGCGCGTAGGTGGTTTGTTAAG	Bacteria	Proteobacteria	Gammaproteobacteria	Cellvibrionales	NA	NA
8c3fae30b9c215cadc6d6c9948be1b55	0	0	0	0	0	0	47	87	111	72	0	0	0	0	0	0	0	100	417	ASV711	TGGGGAATTTTTGTCAATGGGGGAAACCCTGAACAAGCAACGCCGCGTGGAGGACGAAGACCTTCGGGTTGTAAACTCCTGTCGGATGGGACGAAAGCGGTTGTGACGAATAATCACAGCCGTTGACGGTACCGTACGAGGAAGCCCCGGCTAACTCCGTGCCAGCAGCCGCGGTAATACGGGGGGGGCAAGCGTTGTTCGGAATTACTGGGCGTAAAGGGCGCGTAGGCGGCCTTTTAA	Bacteria	Acidobacteriota	Vicinamibacteria	Subgroup_9	NA	NA
882fd0bffcde17faac6eb9c39679b08d	0	0	0	0	0	0	0	60	144	101	0	0	0	0	0	0	41	71	417	ASV712	TAGAGAATCTTGCACAATGGGCGAAAGCCTGATGCAGCCACGCCGCGTGAGGGAATGAAGGCCTTCGGGTTGTAAACCTCTTTCAGCAATGAAGAAGCGCAAGTGACGGTAATTGCAGAAGAAGCTCCGGCCAACTACGTGCCAGCAGCCGCGGTAATACGTAGGGAGCAAGCGTTGTCCGGAATCATTGGGCGTAAAGCGCACGTAGGCGGTCCAGTCAGTCGGATGTGAAATCTCAGG	Bacteria	Actinobacteriota	Actinobacteria	Nitriliruptorales	Nitriliruptoraceae	NA
c42d6efa85d0ec2e649f63fd340d1826	0	0	0	0	0	0	56	51	140	55	0	0	0	0	0	0	60	53	415	ASV713	TAAGGAATATTGGACAATGGAGGGAACTCTGATCCAGCCATCCCGCGTGCAGGATGACGGCCCTATGGGTTGTAAACTGCTTTTAGATAGGAAGAAACCCGCGCGTTTACGCGTGGCTGACGGTACTATCAGAATAAGCACCGGCTAACTCCGTGCCAGCAGCCGCGGTAATACGGAGGGTGCAAGCGTTATCCGGAATCACTGGGTTTAAAGGGTGCGTAGGCGGATAGATAAGTCAGA	Bacteria	Bacteroidota	Bacteroidia	Chitinophagales	Saprospiraceae	NA
f138a5c66e2ca451f4ead9014f3d490f	0	0	0	0	0	0	51	71	71	51	0	0	0	0	0	0	102	69	415	ASV714	TGAGGAATATTGCGCAATGGGGGCAACCCTGACGCAGCAACGCCGCGTGAAGGATGAAGGTTCTTGGATCGTAAACTTCTTTTCTGAGGGAAGAGCAAGGACGGTACCTCAGGAATAAGTCACGGCTAACTACGTGCCAGCAGCCGCGGTAACACGTAGGTGGCAAGCGTTATCCGGATTTACTGGGCGTAAAGGGCACGCAGGCGGTTGATCAAGTTCGGCGTGAAATCTCCCGGCTTA	Bacteria	Chloroflexi	Anaerolineae	Caldilineales	Caldilineaceae	NA
27279aa0a4d1302c9424459ad6272603	0	0	0	0	0	0	53	74	77	67	0	0	0	0	0	0	77	67	415	ASV715	CAGGGAATCTTGCGCAATGGGCGAAAGCCTGACGCAGCGACGCCGCGTGAGGGATGAAGGCCTTCGGGTTGTAAACCTCTTTCAGGAGGGACGAAAATGACGGTACCTCCAGAAGAAGCCCCGGCCAACTACGTGCCAGCAGCCGCGGTAACACGTAGGGGGCGAGCGTTGTCCGGAATCATTGGGCGTAAAGGGCTCGTAGGCGGCTTAGCAAGTCGGCCGTGAAAACCCAGGGCTCAA	Bacteria	Actinobacteriota	Acidimicrobiia	Actinomarinales	NA	NA
b30781e0acf5c706b8bdaf588df3b345	0	0	0	0	0	0	41	71	110	49	0	0	0	0	0	0	81	63	415	ASV716	TGAGGAATATTGCGCAATGGGGGAAACCCTGACGCAGCGACGCCGCGTGGAGGACGAAGGCCTTCGGGTCGTAAACTCCTGTCAAGTGGGACGAATCCCCCGTGGATGAATAAGCCACGGGGTTGACGGTACCACTGAAGGAAGCCCCGGCTAACTCCGTGCCAGCAGCCGCGGTAATACGGAGGGGGCTAGCGTTGTTCGGAATTATTGGGCGTAAAGGGCGCGTAGGCGGCTGTGCAA	Bacteria	Acidobacteriota	Subgroup_22	NA	NA	NA
403d00ef24567d245570371603fcf61a	0	0	0	0	0	0	49	67	68	48	0	0	0	0	0	0	106	76	414	ASV717	TGGGGAATATTGCGCAATGGGCGAAAGCCTGACGCAGCGACGCCGCGTGTGGGAGGAAGCCTTTCGGGGTGTAAACCACTGTCAGAGGGGAAGAACTCCGCCGGTTCGAACAGGTCCGGCGAATGACGGTACCCTCAGAGGAAGCGCCGGCTAACTCCGTGCCAGCAGCCGCGGTAAGACGGAGGGCGCAAGCGTTGTTCGGAATTACTGGGCGTAAAGCGCGGGCAGGTGGTCCGTTAA	Bacteria	Gemmatimonadota	BD2-11_terrestrial_group	NA	NA	NA
2514902934df6a03e58c080354921248	0	0	0	0	0	0	51	82	94	46	0	0	0	0	0	0	78	63	414	ASV718	TCGAGAATCATTCACAATGGGGGAAACCCTGATGGTGCAACGCCGCGTGGAGGATGACGGCCCTCGGGTTGTAAACTCCTGTCATCAGAGAGTAAGGCTTGGTCGTTAATAGCTTCCAAGCTTGATAGTATCTGAAGAGGAAGGGACGGCTAACTTCGTGCCAGCAGCCGCGGTAATACGAAGGTCCCAAGCGTTGTTCGGAATCACTGGGCGTAAAGCGTGCGTAGGCGGCAAGGTAAG	Bacteria	Verrucomicrobiota	Verrucomicrobiae	Verrucomicrobiales	Rubritaleaceae	Roseibacillus
27ef47ec1f98f9cd40abd5ece7413aa5	0	0	0	0	0	0	72	81	97	32	0	0	0	0	0	0	79	52	413	ASV719	TGGGGAATATTGGACAATGGGCGCAAGCCTGATCCAGCAATGCCGCGTGTGTGAAGAAGGCCTGCGGGTTGTAAAGCACTTTCAGTAGGGAAGAAATGCCCAGGGTTAATACCCCTGAGTCTTGACGTTACCTACAGAAGAAGCACCGGCTAACTCCGTGCCAGCAGCCGCGGTAATACGGAGGGTGCAAGCGTTAATCGGAATTACTGGGCGTAAAGGGCACGCAGGTGGCTTGGCAAG	Bacteria	Proteobacteria	Gammaproteobacteria	NA	NA	NA
cf4c1a13bee9104990763011d5f37073	0	0	0	0	0	0	41	57	114	61	0	0	0	0	0	0	107	33	413	ASV720	CAGGGAATATTGCACAATGGGCGAAAGCCTGATGCAGCGACGCCGCGTGAGGGATGAAGGCTTTCGGGTTGTAAACCTCTTTCAGTAGGGACGAATATGACGGTACCTACAGAAGAAGCCCCGGCCAACTACGTGCCAGCAGCCGCGGTAACACGTAGGGGGCGAGCGTTGTCCGGAATTATTGGGCGTAAAGAGCTCGTAGGCGGTTCAGCAAGTCGGCCGTGAAAGCCCGCAGCTCAA	Bacteria	Actinobacteriota	Acidimicrobiia	Actinomarinales	NA	NA
0bfd8ad629bb18a8b2c25ab2df01eefa	0	0	0	0	0	0	53	46	102	72	0	0	0	0	0	0	73	67	413	ASV721	TGGGGAATATTGGACAATGGGCGCAAGCCTGATCCAGCAATGCCGCGTGTGTGAAGAAGGCCTGCGGGTTGTAAAGCACTTTCAGTAGGGAAGAAAAGCCTAAGGTTAATACCCTTGAGTCTTGACGTTACCTACACAAGAAGCACCGGCTAATTCCGTGCCAGCAGCCGCGGTAATACGGAAGGTGCAAGCGTTAATCGGAATTACTGGGCGTAAAGCGCACGTAGGCGGTTGGGTTAG	Bacteria	Proteobacteria	Gammaproteobacteria	Granulosicoccales	NA	NA
45f3303193368bd47a562b372886d6fe	0	0	0	0	0	0	46	53	109	56	0	0	0	0	0	0	69	78	411	ASV722	TGAGGAATATTGCGCAATGGGCGAAAGCCTGACGCAGCGACGCCGCGTGGGGGATGAAGGTTCTCGGATTGTAAACCCCTTTTATGAGGAAAGATAAGGCAGGTAACTGCCCTGGACGGTACCTCAAGAAAAAGCCACGGCTAACTTCGTGCCAGCAGCCGCGGTAATACGAAGGTGGCGAGCGTTGTTCGGATTTACTGGGCGTAAAGAGCACGTAGGCGGTTGGGTAAGCCTCTTGGG	Bacteria	Nitrospirota	Nitrospiria	Nitrospirales	Nitrospiraceae	Nitrospira
14316edd9101dc8f84b4fa1ac09bbb94	0	0	0	0	0	0	0	0	121	93	0	0	0	0	0	0	129	68	411	ASV723	TGGGGAATATTGCACAATGGGCGCAAGCCTGATGCAGCAATGCCGCGTGTGTGAAGAAGGCCTGCGGGTTGTAAAGCACTTTCAGTAGGGAGGAAACTGTAACGGAATAATACCCGTTACCCTGACGTTACCTACAGAAGAAGCACCGGCTAACTCTGTGCCAGCAGCCGCGGTAATACAGAGGGTGCGAGCGTTAATCGGAATTACTGGGCGTAAAGCGCGCGTAGGCGGCTTGGTCAG	Bacteria	Proteobacteria	Gammaproteobacteria	B2M28	NA	NA
41db17a2681df8588658eb84e7fd7077	0	0	0	0	0	0	0	0	70	113	0	0	0	0	0	0	87	141	411	ASV724	CAGGGAATCTTCCACAATGGGCGAAAGCCTGATGGAGCGACGCCGCGTGGGGGATGAAGGTTCTCGGATCGTAAACCCCTTTTCTCAGGGAAGAGTAAGGACGGTACCTGAGGAATAAGCATCGGCTAACTACGTGCCAGCAGCCGCGGTAATACGTAGGATGCAAGCGTTGTCCGGAATCACTGGGCGTAAAGGGTCCGTAGGCGGTTTGTTAAGTCTCCTGTGAAATTTCAGGGCTCA	Bacteria	Chloroflexi	Dehalococcoidia	SAR202_clade	NA	NA
09e42d8af9e9df45a5e9197b953f15c8	0	0	0	0	0	0	58	0	89	67	0	0	0	0	0	0	100	96	410	ASV725	TGGGGAATATTGGACAATGGGCGCAAGCCTGATCCAGCAATGCCGCGTGTGTGAAGAAGGCCTGCGGGTTGTAAAGCACTTTCAGTAGAGAAGAAAAGCTCAAGGTTAATACCCTTGAGTCTTGACGTAACCTACAGAAGAAGCACCGGCTAACTCCGTGCCAGCAGCCGCGGTAATACGGAGGGTGCGAGCGTTAATCGGAATTACTGGGCGTAAAGCGCGCGTAGGCGGTTTGGTAAG	Bacteria	Proteobacteria	Gammaproteobacteria	Steroidobacterales	Woeseiaceae	Woeseia
ef349c8a6842e17925f8562336345e4e	0	0	0	124	93	0	90	49	0	0	0	0	0	0	53	0	0	0	409	ASV726	TGAGGAATATTGGACAATGGAGGCAACTCTGATCCAGCCATGCCGCGTGCAGGAAGACTGCCCTATGGGTTGTAAACTGCTTTTATACAGGAAGAAACCTTTTCACGTGTGGAAAGCTGACGGTACTGTAAGAATAAGGATCGGCTAACTCCGTGCCAGCAGCCGCGGTAATACGGAGGATCCAAGCGTTATCCGGAATCATTGGGTTTAAAGGGTCCGTAGGTGGATAATTAAGTCAGA	Bacteria	Bacteroidota	Bacteroidia	Flavobacteriales	Flavobacteriaceae	Lacinutrix
c2471794df5d1edf39e723f5c174d174	0	0	0	0	0	0	38	65	122	70	0	0	0	0	0	0	69	45	409	ASV727	CAGGGAATATTGCACAATGGGCGCAAGCCTGATGCAGCGACGCCGCGTGAGGGATGAAGGCTTTCGGGTTGTAAACCTCTTTCAGTGGGGAAGAAGCGCAAGTGACGGTACCCACACAAGAAGGTCCGGCCAACTACGTGCCAGCAGCCGCGGTAATACGTAGGGACCGAGCGTTATCCGGAATCATTGGGCGTAAAGGGCTCGTAGGCGGCTTGGTAAGTCGGTCGTGAAATCCCGAGG	Bacteria	Actinobacteriota	Acidimicrobiia	Actinomarinales	NA	NA
33b10cbd6c3032b3cca6ec6b00809017	0	0	0	0	0	0	73	48	116	58	0	0	0	0	0	0	64	49	408	ASV728	TGGGGAATATTGGACAATGGGCGAAAGCCTGATCCAGCCATGCCGCGTGTGTGATGAAGGCCCTAGGGTTGTAAAGCACTTTCAACGGTGAAGATAATGACGGTAACCGTAGAAGAAGCTCCGGCTAACTTCGTGCCAGCAGCCGCGGTAATACGAAGGGAGCTAGCGTTGTTCGGAATTACTGGGCGTAAAGCGCGCGTAGGCGGATTGATCAGTCAGGGGTGAAATCCCGGGGCTTAA	Bacteria	Proteobacteria	Alphaproteobacteria	NA	NA	NA
4fe09f8805d5d7364e7ad2616855cd21	0	0	0	0	0	0	44	53	120	71	0	0	0	0	0	0	69	50	407	ASV729	TGAGGAATCTTGCGCAATGGGCGAAAGCCTGACGCAGCCACGCCGCGTGCCGGAAGAAGGCCCTATGGGTTGTAAACGGCTTTTACCAGGGAAGAACGAGCGGGATTAGTCCTGCCATGACGGTACCTGGTGAATAAGCACCGGCTAACTCCGTGCCAGCAGCCGCGGTAATACGGAGGGTGCAAGCGTTGTCCGGAATCATTGGGTGTAAAGGGTGCGTAGGCGGGCATTTAAGTCTGG	Bacteria	Bacteroidota	Rhodothermia	Balneolales	Balneolaceae	Balneola
726f86bf624f0de24613fe6700f4b31b	0	0	0	0	0	0	41	74	122	39	0	0	0	0	0	0	70	61	407	ASV730	TGGGGAATATTGGACAATGGGGGCAACCCTGATCCAGCAATGCCGCGTGTGTGAAGAAGGCCTGCGGGTTGTAAAGCACTTTCAGTAGAGAAGAAAAGCTTAACGCGAATAACGTTGAGTCTTGACGTAACCTACAGAAGAAGCACCGGCTAACTCCGTGCCAGCAGCCGCGGTAATACGGAGGGTGCAAGCGTTAATCGGAATTACTGGGCGTAAAGCGCGCGTAGGCGGTTTTGTCAG	Bacteria	Proteobacteria	Gammaproteobacteria	Steroidobacterales	Woeseiaceae	Woeseia
af3818ab4a0a170a1ff44b4c24e43bbf	0	0	0	0	0	0	0	31	88	270	0	0	0	0	0	0	0	18	407	ASV731	GTACGAAAACTGCACAATGTGGGAAACCACGATGCGGGAACCCCGAGTGTCTGCACAATGTGTAGACTGTCGTCAAGCGTTCATTGCTTGACAAGAAAGTGCTGGGTAAGACGGGTGCCAGCCGCCGCGGTAATACCCGCAGCACGAGTGGTGGTCACTCTTATTGGGCCTAAAGCGTCCGTAGCCGGTCGCATAAATGCCTGGGTAAATCGATGCGCTCAACGTATCGAATTCCGGGTA	Archaea	Thermoplasmatota	Thermoplasmata	NA	NA	NA
794cc71813e5cfc9d37d0ce8b7b3ea3e	0	0	0	0	0	0	46	56	76	87	0	0	0	0	0	0	73	68	406	ASV732	TGGGGAATATTGGACAATGGGGGCAACCCTGATCCAGCAATGCCGCGTGTGTGAAGAAGGCCTGCGGGTTGTAAAGCACTTTCAGCAGGGAAGAAAAGTCTGAGGCTAATACCCTCGGAAATTGACGTTACCTGTAGAAGAAGCACCGGCCAACTCCGTGCCAGCAGCCGCGGTAATACGGAGGGTGCAAGCGTTAATCGGAATTACTGGGCGTAAAGGGCACGCAGGTGGCTTGGTGAG	Bacteria	Proteobacteria	Gammaproteobacteria	NA	NA	NA
62d67bce00457b5c5a4a2d24c1394abd	0	0	0	107	234	63	0	0	0	0	0	0	0	0	0	0	0	0	404	ASV733	TGGGGAATATTGGACAATGGGCGCAAGCCTGATCCAGCCATGCCGCGTGTGTGAAGAAGGCCTTAGGGTTGTAAAGCACTTTCAGGGGTGAGGAAGGGTGTTTGGTTAATACCTAAACATTTTGACGTTAGCCCCAGAAGAAGCACCGGCTAACTCTGTGCCAGCAGCCGCGGTAATACAGAGGGTGCAAGCGTTAATCGGAATTACTGGGCGTAAAGCGCGCGTAGGTGGTTTGTTAAG	Bacteria	Proteobacteria	Gammaproteobacteria	Oceanospirillales	Marinomonadaceae	Marinomonas
febcd8a0d94ed9664a177970a2239aff	0	0	0	0	0	0	41	70	171	43	0	0	0	0	0	0	24	55	404	ASV734	TGGGGAATATTGGACAATGGGCGCAAGCCTGATCCAGCCATGCCGCGTGTGTGAAGAAGGCCTTCGGGTTGTAAAGCACTTTAAGCAGAGAAGAAAAGCTACAGATTAATACTCTGTAGTATTGACGGTACCTGCAGAATAAGCACCGGCTAATTCCGTGCCAGCAGCCGCGGTAATACGGAAGGTGCGAGCGTTAATCGGATTTACTGGGCGTAAAGCGTACGTAGGTGGTTGTGTAAG	Bacteria	Proteobacteria	Gammaproteobacteria	NA	NA	NA
21f723e3354243ab9c76601a03ef59a7	0	0	0	0	0	0	36	74	150	64	0	0	0	0	0	0	43	37	404	ASV735	TAAGGAATATTGCGCAATGGGCGAAAGCCTGACGCAGCCACGCCGCGTGGAGGATGACACCCCTATGGGGCGTAAACTCCTTTTATGTGAGAAGAAATTCCCTTTCGGGGAGCTGACGGTATCACATGAATAAGCACCGGCTAACTCCGTGCCAGCAGCCGCGGTAATACGGAGGGTGCAAGCGTTGTCCGGAATCACTGGGTGTAAAGGGTGTGTAGGCGGGCCTGTAAGTCAGAGGTG	Bacteria	Bacteroidota	Rhodothermia	Rhodothermales	Rhodothermaceae	NA
3da1d67bde17b6273774aed7998277b7	0	0	0	0	0	33	0	0	0	0	0	0	0	224	85	62	0	0	404	ASV736	TGGGGAATTTTCTGCAATGGGCGAAAGCCTGACAGAGCAATACCGCGTGAGGGAAGAAAGCCCACAGGGTTGTAAACCTCTTTTGTCAAGGAAGAAGTTCTGACGTTACTTGACGAATAAGCATCGGCTAACTCCGTGCCAGCAGCCGCGGTAATACGGAGGGTGCGAGCGTTAATCGGAATTACTGGGCGTAAAGCGTACGCAGGCGGTTTGTTAAGCGAGATGTGAAAGCCCCGGGCT	Bacteria	Cyanobacteria	Cyanobacteriia	NA	NA	NA
f955fd743574aeab6f20dadda0e5b865	0	0	0	0	0	0	73	63	91	52	0	0	0	0	0	0	78	46	403	ASV737	TGGGGAATTTTGCGCAATGGTCGAAAGACTGACGCAGCGACGCCGCGTGTGGGAGGAAGCCTTTCGGGGTGTAAACCACTGTCAGGGGGGAAGAACTCCCATCCTTCGAATAGATGGGTGGGTTGACGGTACCCCCAGAGGAAGCGCCGGCTAACTCCGTGCCAGCAGCCGCGGTAAGACGGAGGGCGCAAGCGTTGTTCGGAATTACTGGGCGTAAAGCGCGGGCAGGTGGTCTGTTAA	Bacteria	Gemmatimonadota	BD2-11_terrestrial_group	NA	NA	NA
5752d028eaa807d32b26e09f873154ca	0	0	0	0	0	0	76	74	77	56	0	0	0	0	0	0	66	53	402	ASV738	TGGGGAATATTGGACAATGGGCGCAAGCCTGATCCAGCAATACCTCGTGTGTGAAGAAGGCCCTAGGGTTGTAAAGCACTTTCAATTGGGAAGAAAAGATCAAGATTAATACTCTTGGTCCTTGACGGTACCTTTAGAAGAAGCACCGGCTAACTCCGTGCCAGCAGCCGCGGTAATACGGAGGGTGCAAGCGTTAATCGGAATTACTGGGCGTAAAGCGCGCGTAGGTGGTTTGGTAAG	Bacteria	Proteobacteria	Gammaproteobacteria	Arenicellales	Arenicellaceae	Arenicella
852a18381dfa85c6ee26a1812659873a	0	0	0	0	0	0	47	41	82	81	0	0	0	0	0	0	71	78	400	ASV739	TCGAGAATCATTCGCAATGGGCGCAAGCCTGACGGTGCGACGCCGCGTGGAGGATTAAGGCTCTAGGGTCGTAAACTCCTGTCATGAGAGAGTAAAGGCTTGCCGTTAATAGCGGACGGGTCCTGATAGTATCTCAAGAGGAAGGGACGGCTAACTTCGTGCCAGCAGCCGCGGTAATACGAAGGTCCCAAGCGTTGTTCGGAATCACTGGGCGTAAAGCGTGCGTAGGCGGCATGGTAA	Bacteria	Verrucomicrobiota	Verrucomicrobiae	Verrucomicrobiales	DEV007	NA
2a6774e0670b8c08ac772b54694e87ca	0	0	0	0	0	0	74	29	103	64	0	0	0	0	0	0	64	65	399	ASV740	TGGGGAATCTTGGACAATGGGGGCAACCCTGATCCAGCGACGCCGCGTGGGTGAAGAAGGCCTTAGGGTTGTAAACCCCTTTCACCGGGGAGGATGATGACGTTACCCGGAGAAGAAGCACCGGCTAACTCCGTGCCAGCAGCCGCGGTAAGACGGAGGGTGCTAGCGTTGTTCGGAATCACTGGGCGTAAAGGGCGCGTAGGCGGCCCGATCAGTCAGATGTGAAAGCCCAGGGCTCAA	Bacteria	Proteobacteria	Alphaproteobacteria	Tistrellales	Geminicoccaceae	NA
19baebe8eb682d3aa49211614a95457f	0	0	0	0	0	0	50	90	73	63	0	0	0	0	0	0	69	53	398	ASV741	TGGGGAATATTGGACAATGGGCGAAAGCCTGATCCAGCAATGCCGCGTGTGTGAAGAAGGCCTGCGGGTTGTAAAGCACTTTCAGTAGAGAAGAAAAGCCTAGGGATAATACCCCTGGGTCTTGACGTAACCTACAGAAGAAGCACCGGCTAACTCCGTGCCAGCAGCCGCGGTAATACGGAGGGTGCGAGCGTTAATCGGAATTACTGGGCGTAAAGCGCGCGTAGGCGGCTACGTAAG	Bacteria	Proteobacteria	Gammaproteobacteria	NA	NA	NA
3b3572097f7d92c7fad0d6dd72b8eca4	0	0	0	0	0	0	39	64	90	63	0	0	0	0	0	0	68	73	397	ASV742	TGAGGAATATTGGACAATGGGCGGGAGCCTGATCCAGCCATGCCGCGTGCAGGAAGACTGCCCTATGGGTTGTAAACTGCTTTTGTACGGGAAGAAACACCCCCTCGCGAGGGGGCTTGACGGTACCGTAAGAATAAGGATCGGCTAACTCCGTGCCAGCAGCCGCGGTAATACGGAGGATCCAAGCGTTATCCGGAATCATTGGGTTTAAAGGGTCCGTAGGTGGACGGTTAAGTCAGA	Bacteria	Bacteroidota	Bacteroidia	Flavobacteriales	Flavobacteriaceae	Hoppeia
edf60823c00a74def932e2b98ceeedb0	0	0	0	0	0	0	46	87	61	61	0	0	0	0	0	0	83	58	396	ASV743	TCGGGAATTTTGGGCAATGGGCGCAAGCCTGACCCAGCAACGCCGCGTGAGGGATGAAGGCCTTCGGGTCGTAAACCTCTGTCGAGAGGGAAGAACGTTGGCCGGGTTAATACCCCGGTCGGCTGACGGTACCTCCAAAGGAAGCACCGGCTAACTCCGTGCCAGCAGCCGCGGTAATACGGAGGGTGCAAGCGTTGTTCGGAATCATTGGGCGTAAAGCGCGTGTAGGCGGCTTGGCAA	Bacteria	NB1-j	NA	NA	NA	NA
d4eb6c145d6d41f4ca1fa1cb99fe5061	0	0	0	0	0	0	75	45	62	75	0	0	0	0	0	0	98	41	396	ASV744	TCGGGAATCTTGGGCAATGGGCGAAAGCCTGACCCAGCAACGCCGCGTGAGGGATGAAGGCCCTCGGGTCGTAAACCTCTGTCGGGAGGGAAGAACGGTAGCCCTTCGAATAGGTGGGCTGCCTGACGGTACCTCCAAAGGAAGCACCGGCTAACTCCGTGCCAGCAGCCGCGGTAATACGGAGGGTGCGAGCGTTGTTCGGAATCATTGGGCGTAAAGCGCGTGTAGGCGGCTTGGCAA	Bacteria	NB1-j	NA	NA	NA	NA
696b4b80affc1641da6e578cb090bd35	0	0	0	0	0	0	28	51	136	133	0	0	0	0	0	0	0	48	396	ASV745	TGGGGAATATTGCGCAATGGGCGAAAGCCTGACGCAGCCATGCCGCGTGTGTGAAGAAGGCCTTCGGGTTGTAAAGCACTTTCAATAGGGAGGAAAGGTTGTAGCTTAATACGCTGCAACTGTGACGTTACCTATAGAAGAAGCACCGGCTAACTCCGTGCCAGCAGCCGCGGTAATACGGAGGGTGCGAGCGTTAATCGGAATTACTGGGCGTAAAGCGCGCGTAGGCGGCTTCGTCAG	Bacteria	Proteobacteria	Gammaproteobacteria	Cellvibrionales	Spongiibacteraceae	Spongiibacter
f969df63dae7a963e18f43fa1c817b7d	0	0	396	0	0	0	0	0	0	0	0	0	0	0	0	0	0	0	0	ASV746	TGGGGAATTTTCCGCAATGGGCGAAAGCCTGACGGAGCAACGCCGCGTGAGGGAGGAAGGTCTTTGGATTGTAAACCTCTTTTCTCAAGGAAGATAATGACGGTACTTGAGGAATCAGCATCGGCTAACTCCGTGCCAGCAGCCGCGGTAATACGGGGGATGCAAGCGTTATCCGGAATTATTGGGCGTAAAGCGTCCGTAGGCGGCCAGATAAGTCTGTTGTTAAAGCGTGCAGCTCAA	Bacteria	Cyanobacteria	Cyanobacteriia	NA	NA	NA
9c96f10cfa9c3bda870f2f689f1e7ec9	0	0	0	0	0	0	44	57	57	79	0	0	0	0	0	0	88	70	395	ASV747	GCGAGAAAACTTTGCAATGTGCGAAAGCACGACAAGGTTAATCCGAGTGATTTCTGCTAAAGAAATCTTTTGTCGGTCGTAGAATCACCGATGAATAAGGGGTGGGCAAGTTCTGGTGTCAGCCGCCGCGGTAAAACCAGCACCTCAAGTGGTCAGGAGGATTATTGGGCCTAAAGCATCCGTAGCCTGTTGTATCAGTTTTCGGTTAAATCTATACGCTCAACGTATGGGCTGCCGGGA	Archaea	Crenarchaeota	Nitrososphaeria	Nitrosopumilales	Nitrosopumilaceae	NA
9de8afa3efb073be4d12254892bbb92c	0	0	12	0	0	0	49	91	97	31	0	0	0	0	0	0	69	45	382	ASV748	TGGGGAATCTTGGACAATGGGGGCAACCCTGATCCAGCCATGCCGCGTGAATGATGAAGGCCTTAGGGTTGTAAAATTCTTTCGATGGTGAAGATAATGACGGTAACCATTAAAGAAGCCCCGGCTAACTCCGTGCCAGCAGCCGCGGTAATACGGAGGGGGCTAGCGTTGTTCGGAATTACTGGGCGTAAAGCGTACGTAGGCGGACTATTAAGTTAGAGGTGAAATCCCGGGGCTCAA	Bacteria	Proteobacteria	Alphaproteobacteria	Caulobacterales	Hyphomonadaceae	Robiginitomaculum
56d270334b2d3d87cfbc7785c837f8d5	0	0	0	0	0	0	64	45	103	53	0	0	0	0	0	0	61	66	392	ASV749	TGGGGAATTTTGGTCAATGGGCGAAAGCCTGAACCAGCAACGCCGCGTGCAGGATGAAGGCCCTCGGGTCGTAAACTGCTGTCAAGAGGGACGAACGGCAGTCCGGTTAATACCCGGGCCGCGTGACGGTACCTCTGAAGGAAGGTCCGGCTAACTCCGTGCCAGCAGCCGCGGTAAGACGGAGGGACCAAGCGTTGTTCGGAATTACTGGGCGTAAAGCGCGTGTAGGCGGCTTGGTAA	Bacteria	NB1-j	NA	NA	NA	NA
92e3e910d45e635179f19d12d319b40b	0	0	392	0	0	0	0	0	0	0	0	0	0	0	0	0	0	0	0	ASV750	TCGAGAATCATTCACAATGGACGAAAGTCTGATGGTGCAACGCCGCGTGGAGGATGACGGTCCTAGGATTGTAAACTCCTGTCATTGGGGAGTAAGACTTGGTTGTTAATAGCCTCCAAGTTTGATAGTACCCAAAGAGGAAGGGACGGCTAACTTCGTGCCAGCAGCCGCGGTAATACGAAGGTCCCAAGCGTTGTTCGGAATAACTGGGCGTAAAGCGTGTGTAGGCTGCGCGGAAAG	Bacteria	Verrucomicrobiota	Verrucomicrobiae	Verrucomicrobiales	Rubritaleaceae	Roseibacillus
398b9396fadc9123972b3d3a3e36d23d	0	0	0	0	0	0	55	55	100	55	0	0	0	0	0	0	66	58	389	ASV751	TGGGGAATCTTGCGCAATGGGCGAAAGCCTGACGCAGCAACGCCGCGTGAGGGAAGACGGCTCTCGGGTTGTAAACCTCTTTCAGCAGGGACGAAATTGACGGTACCTGCAGAAGAAGCGCCGGCCAACTACGTGCCAGCAGCCGCGGTAACACGTAGGGCGCAAGCGTTGTCCGGATTTATTGGGCGTAAAGAGCTCGTAGGCGGTTTCGTAAGTCGGGTGTGAAAACTCAGGGCTCAA	Bacteria	Actinobacteriota	Acidimicrobiia	Microtrichales	Ilumatobacteraceae	NA
292a2d98710a7a8fe42c7eebcf740da4	0	0	0	0	0	0	44	58	130	34	0	0	0	0	0	0	68	54	388	ASV752	TAAGGAATATTGGACAATGGGCGCAAGCCTGATCCAGCCATCCCGCGTGCAGGATGACGGCCCTATGGGTTGTAAACTGCTTTTAGAAGGGACGAAACTTCGGGATTTATCCTGGACTGACGGTACCTTCAGAATAAGCACCGGCTAACTCCGTGCCAGCAGCCGCGGTAATACGGAGGGTGCAAGCGTTATCCGGAATCACTGGGTTTAAAGGGTGCGTAGGCGGCTTTGTAAGTCAGA	Bacteria	Bacteroidota	Bacteroidia	Chitinophagales	Saprospiraceae	Portibacter
d53248a27642d7cb95c604acc396e130	0	0	0	0	0	0	65	61	72	57	0	0	0	0	0	0	61	71	387	ASV753	TGGGGAATATTGGACAATGGGGGCAACCCTGATCCAGCCATGCCGCGTGGGTGAAGAAGGCCTTAGGGTTGTAAAACCCTTTCAGCGGGGAAGATGATGACGGTACCCGCAGAAGAAGCCCCGGCTAACTCCGTGCCAGCAGCCGCGGTAATACGGAGGGGGCTAGCGTTGTTCGGAATTACTGGGCGTAAAGGGCGTGTAGGCGGCTTGCCGAGTCAGGCGTGAAAGCCCCGGGCTTAA	Bacteria	Proteobacteria	Alphaproteobacteria	NA	NA	NA
9d5ae9d22d21d67bb5af077398813b90	0	0	0	0	0	0	59	89	103	0	0	0	0	0	0	0	79	57	387	ASV754	TGGGGAATATTGGACAATGGGCGCAAGCCTGATCCAGCAATGCCGCGTGTGTGAAGAAGGCCTGCGGGTTGTAAAGCACTTTCAGCAGGGAAGAAAAGCCTGGGGTTAATACCCCCGAGTCTTGACGTTACCTGCAGAAGAAGCACCGGCTAACTCCGTGCCAGCAGCCGCGGTAATACGGAGGGTGCAAGCGTTAATCGGAATTACTGGGCGTAAAGGGTATGCAGGTGGCTTGACTAG	Bacteria	Proteobacteria	Gammaproteobacteria	NA	NA	NA
de79c8d336a9bbc72222fa0fd7703012	0	0	0	0	0	0	39	55	77	74	0	0	0	0	0	0	76	66	387	ASV755	TCGGGAATTTTGCTCAATGGGGGAAACCCTGAAGCAGCAACGCCGCGTGAGGGATGACGGCCTTCGGGTTGTAAACCTCTTTTCTCAGGGAAGATAATGACGGTACCTGAGGAATAAGCCACGGCTAACTACGTGCCAGCAGCCGCGGTAATACGTAGGTGGCAAGCGTTGTCCGGATTTACTGGGCGTAAAGAGCGCGCAGGCGGCCATGTAAGTCGAATGTGAAAGCCCCCGGCTCAA	Bacteria	Chloroflexi	KD4-96	NA	NA	NA
1458b8ebf8a85a08a4bf61460b06973b	0	0	0	0	0	0	76	57	110	0	0	0	0	0	0	0	71	73	387	ASV756	CAGGGAATCTTGCGCAATGGGCGAAAGCCTGACGCAGCAACGCCGCGTGGGGGATGAAGGCCTTCGGGTTGTAAACCCCTTTCAGGAGGGAAGAAATTGACGGTACCTCCAAAAGAAGGACCGGCCAACTACGTGCCAGCAGCCGCGGTAATACGTAGGGTCCGAGCGTTATCCGGAATCATTGGGCGTAAAGAGCTCGTAGGCGGTTCAACAAGTCGGCTGTGAAAGTCCGAGGCTCAA	Bacteria	Actinobacteriota	Acidimicrobiia	Actinomarinales	NA	NA
f000accb1c03885857d8ffed2513b4f4	0	0	0	0	0	0	56	82	100	49	0	0	0	0	0	0	58	42	387	ASV757	TGGGGAATCTTAGACAATGGGCGCAAGCCTGATCTAGCCATGCCGCGTGAGTGACGAAGGCCTTAGGGTCGTAAAGCTCTTTCGCCAGGGATGATAATGACAGTACCTGGTAAAGAAACCCCGGCTAACTCCGTGCCAGCAGCCGCGGTAATACGGAGGGGGTTAGCGTTGTTCGGAATTACTGGGCGTAAAGCGCGCGTAGGCGGATTGGAAAGTATGGGGTGAAATCCCAGGGCTCAA	Bacteria	Proteobacteria	Alphaproteobacteria	Rhodobacterales	Rhodobacteraceae	Yoonia-Loktanella
098660c9aeade3cd5ad7f1152a70247e	0	0	0	0	0	0	0	0	215	119	0	0	0	0	0	0	0	53	387	ASV758	TGGGGAATATTGCGCAATGGGCGAAAGCCTGACGCAGCCATGCCGCGTGTGTGAAGAAGGCCTTAGGGTTGTAAAGCACTTTCAATGGGGAGGAAAGGTTGTAAGCTAATACCTTGCAACTGTGACGTTACCCATACAAGAAGCACCGGCTAACTCCGTGCCAGCAGCCGCGGTAATACGGAGGGTGCAAGCGTTAATCGGAATTACTGGGCGTAAAGCGCGCGTAGGCGGATTTGTCAG	Bacteria	Proteobacteria	Gammaproteobacteria	Cellvibrionales	Spongiibacteraceae	Zhongshania
3262dd9a18eb304f7a96b5a31768dc4d	0	0	0	0	48	0	94	244	0	0	0	0	0	0	0	0	0	0	386	ASV759	TGAGGAATATTGGACAATGGAGGCAACTCTGATCCAGCCATGCCGCGTGCAGGATGACGGCCCTATGGGTTGTAAACTGCTTTTGTACGGGAAGAAACACCTCTACGTGTAGAGGCTTGACGGTACCGTAAGAATAAGGATCGGCTAACTCCGTGCCAGCAGCCGCGGTAATACGGAGGATCCAAGCGTTATCCGGAATCATTGGGTTTAAAGGGTCCGTAGGTGGATGATTAAGTCAGA	Bacteria	Bacteroidota	Bacteroidia	Flavobacteriales	Flavobacteriaceae	NA
4cda6eebf208815815a5e40e966ad654	0	0	0	0	0	0	57	68	90	42	0	0	0	0	0	0	69	60	386	ASV760	TGGGGAATATTGGACAATGGGGGCAACCCTGATCCAGCAATGCCGCGTGTGTGAAGAAGGCCTGCGGGTTGTAAAGCACTTTCAGTAGGGAAGAAAAGCCTAAGGTTAATACCCTTGAGTCTTGACGTTACCTACAGAAGAAGCACCGGCTAATTCCGTGCCAGCAGCCGCGGTAATACGGAAGGTGCAAGCGTTAATCGGAATTACTGGGCGTAAAGCGCACGTAGGCGGTTGGGTTAG	Bacteria	Proteobacteria	Gammaproteobacteria	Granulosicoccales	NA	NA
05cad24e04961bba586d233dac45a6b9	0	0	0	0	0	0	19	65	98	77	0	0	0	0	0	0	49	78	386	ASV761	TGGGGAATATTGCGCAATGGGCGAAAGCCTGACGCAGCCATGCCGCGTGTGTGAAGAAGGCCTTAGGGTTGTAAAGCACTTTCAATTGGGAAGAAAAGCTTAACGTTAATAGCGTTGAGCCCTGACATTACCTTTAGAAGAAGCACCGGCTAACTCCGTGCCAGCAGCCGCGGTAATACGGAGGGTGCGAGCGTTAATCGGAATTACTGGGCGTAAAGCGCGCGTAGGCGGTTTGTTAAG	Bacteria	Proteobacteria	Gammaproteobacteria	Cellvibrionales	Halieaceae	Halioglobus
0d6a0082cffe7c76dbd383b8e3f6dfd2	0	0	0	0	0	0	90	0	126	91	0	0	0	0	0	0	0	79	386	ASV762	TGGGGAATATTGGACAATGGGCGCAAGCCTGATCCAGCAATGCCGCGTGTGTGAAGAAGGCCTGCGGGTTGTAAAGCACTTTCAGTAGAGAAGAAAAGCCTAAGGTTAATAACCTTGAGTCTTGACGTAACCTACAGAAGAAGCACCGGCTAACTCCGTGCCAGCAGCCGCGGTAATACGGAGGGTGCAAGCGTTAATCGGAATTACTGGGCGTAAAGCGCGCGTAGGCGGCTTTGTAAG	Bacteria	Proteobacteria	Gammaproteobacteria	Steroidobacterales	Woeseiaceae	Woeseia
06a2f02035fd33a3dcead2694ba06682	0	0	0	0	0	0	40	47	100	41	0	0	0	0	0	0	90	68	386	ASV763	GCGAGAAACCTTTGCAATGTGCGCAAGCACGACAAGGTTAATCCGAGTGTTTCCTGCTAAAGGAATCTTTTGTTAGTTGTAAAATCACTGATGAATAAGGGGTGGGCAAGTTCTGGTGTCAGCCGCCGCGGTAAAACCAGCACCTCAAGTGGTCAGGAGGATTATTGGGCCTAAAGCATCCGTAGCCTGTTCTATAAGTTTCCGGTTAAATCCATTAGCTCAACTAATGGGCTGCCGAAA	Archaea	Crenarchaeota	Nitrososphaeria	Nitrosopumilales	Nitrosopumilaceae	NA
e44671a38302b999d292428d56f068c6	0	0	0	0	0	0	30	66	79	81	0	0	0	0	0	0	38	91	385	ASV764	TGGGGAATATTGCACAATGGGCGCAAGCCTGATGCAGCAATGCCGCGTGTGTGAAGAAGGCCTGCGGGTTGTAAAGCACTTTTATCAGGAAAGAAACAGCCAGGGGCTAATACCCTTTGGCCTTGACGGTACCTGAGGAATAAGCACCGGCTAACTCCGTGCCAGCAGCCGCGGTAATACGGAGGGTGCAAGCGTTAATCGGAATTACTGGGCGTAAAGCGAGTGTAGGCGGCTGCGTCA	Bacteria	Proteobacteria	Gammaproteobacteria	Gammaproteobacteria_Incertae_Sedis	Unknown_Family	NA
673ffbc4eb965efe8260ffaa5c02405a	0	0	0	5	243	5	100	27	0	0	0	0	0	0	0	4	0	0	384	ASV765	TCGAGAATCATTCACAATGGACGCAAGTCTGATGGTGCAACGCCGCGTGGAGGATGAAGGCCCTAGGGTCGTAAACTCCTGTCATATAAGAGTAAGGCATATAAGTTAATAGCTTGTATGTTTGATAGTATTATAAGAGGAAGGGACGGCTAACTTCGTGCCAGCAGCCGCGGTAATACGAAGGTCCCGAGCGTTATTCGGAATCACTGGGCGTAAAGGGAGCGTAGGCGGCGCGGTAAG	Bacteria	Verrucomicrobiota	Verrucomicrobiae	Verrucomicrobiales	Rubritaleaceae	Rubritalea
a6c9611575ae1bbc77ab8fa288fb05e0	0	0	0	0	0	0	57	49	97	33	0	0	0	0	0	0	76	72	384	ASV766	TAGGGAATCTTGCACAATGGGCGAAAGCCTGATGCAGCGACGCCGCGTGGGGGATGAAGGCCTTCGGGTTGTAAACCCCTTTCAGTAGGGACGAAAATGACGGTACCTACAGAAGAAGCTCCGGCCAACTACGTGCCAGCAGCCGCGGTAACACGTAGGGGGCAAGCGTTGTCCGGAATTATTGGGCGTAAAGAGCTCGTAGGTGGTTCAGTAAGTCGGATGTGAAAACTCAGGGCTCAA	Bacteria	Actinobacteriota	Acidimicrobiia	Microtrichales	Microtrichaceae	NA
52e32da02fe656defa911773ab7f16ea	0	0	0	0	0	0	37	63	108	46	0	0	0	0	0	0	82	47	383	ASV767	TGAGGAATATTGGGCAATGGGCGCAAGCCTGACCCAGCCACGCCGCGTGAGTGATGAAGGCTTTCGAGTTGTAAAGCTCTGTGGGGAGGGAAGAAAATGCGTACGAATAATAAGCGTGCGTACTGACGGTACCTCCTTAGCAAGCACCGGCTAACTCTGTGCCAGCAGCCGCGGTAAGACAGAGGGTGCAAACGTTGCTCGGAATTACTGGGCGTAAAGCGCACGTAGGCGGATTCGCAA	Bacteria	Myxococcota	Polyangia	Polyangiales	Sandaracinaceae	NA
680cc132f3afb6bbc1d2cfcdbe08aa43	0	0	0	0	0	0	30	62	124	60	0	0	0	0	0	0	56	51	383	ASV768	TGAGGAATATTGGACAATGGGCGAGAGCCTGATCCAGCCATCCCGCGTGCAGGATGAATGCCCTACGGGTTGTAAACTGCTTTTATTAGGGAAGAATAGCATGGATTTATCTGTGTGTGACGGTACCTAAAGAATAAGCACCGGCTAACTCCGTGCCAGCAGCCGCGGTAATACGGAGGGTGCAAGCGTTATCCGGAATCACTGGGTTTAAAGGGTGCGTAGGCGGCGTTATAAGTCAGA	Bacteria	Bacteroidota	Bacteroidia	Chitinophagales	Saprospiraceae	Portibacter
b66666e4373af44561c5d1f72bdcd5c9	0	0	0	0	0	0	89	0	77	85	0	0	0	0	0	0	78	54	383	ASV769	TGGGGAATCTTGCACAATGGGCGCAAGCCTGATGCAGCAACGCCGCGTGCGGGAAGAAGGCCCTAGGGTTGTAAACCGCTTTCAGTAGGGAAGAAAATGACGGTACCTACAGAAGAAGGTGCGGCCAACTACGTGCCAGCAGCCGCGGTAACACGTAGGCACCAAGCGTTATCCGGATTTATTGGGCGTAAAGAGCTCGTAGGCGGTTCAGTCAGTCGGGTGTGAAAACTTGAGGCTTAA	Bacteria	Actinobacteriota	Acidimicrobiia	Microtrichales	Ilumatobacteraceae	Ilumatobacter
44de3b754be4eff3df32859680bd71e5	0	0	0	382	0	0	0	0	0	0	0	0	0	0	0	0	0	0	382	ASV770	TGGGGAATATTGCACAATGGGCGCAAGCCTGATGCAGCCATGCCGCGTGTGTGAAGAAGGCCTTAGGGTTGTAAAGCACTTTCAGCGAGGAGGAAAGGTTGTTGATTAATACTCAATAGCTGTGACGTTACTCGCAGAAGAAGCACCGGCTAACTCCGTGCCAGCAGCCGCGGTAATACGGAGGGTGCAAGCGTTAATCGGAATTACTGGGCGTAAAGCGCGCGTAGGCGGCTTGTTAAG	Bacteria	Proteobacteria	Gammaproteobacteria	Oceanospirillales	Oceanospirillaceae	Oceanospirillum
7d2b74e158550a1419f31b85b7cc340f	0	0	0	0	0	0	0	0	0	0	0	0	0	131	187	64	0	0	382	ASV771	TGGGGAATTTTCTGCAATGGGCGAAAGCCTGACAGAGCAATACCGCGTGAGGGAAGAAAGCCCACAGGGTTGTAAACCTCTTTTGTCAAGGAAGAAGTTCTGACGTTACTTGACGAATAAGCATCGGCTAACTCCGTGCCAGCAGCCGCGGTAATACAGAGGGTGCAAGCGTTAATCGGAATTACTGGGCGTAAAGCGCGCGTAGGTGGTTTGTTAAGTCTGATGTGAAATCCCAGGGCT	Bacteria	Cyanobacteria	Cyanobacteriia	Cyanobacteriales	NA	NA
05e7bd6eabb24a0abd432a18a339c1ab	0	0	0	0	0	0	45	86	79	48	0	0	0	0	0	0	65	58	381	ASV772	TGAGGAATATTGCACAATGGGGGAAACCCTGATGCAGCAACGCCGCGTGGAGGATGAAGGTTTTTGGATTGTAAACTCCTTTTCTGAGGGAAGAGCAAGGACGGTACCTCAGGAATAAGTCACGGCTAACTACGTGCCAGCAGCCGCGGTAACACGTAGGTGGCGAGCGTTATCCGGATTTACTGGGCGTAAAGGGCACGCAGGCGGTCTATCAAGTTTGGCGTGAAATCTCTCGGCTTA	Bacteria	Chloroflexi	Anaerolineae	Caldilineales	Caldilineaceae	NA
47f62e8c1ca847ed08a7e4ed31646b0c	0	0	381	0	0	0	0	0	0	0	0	0	0	0	0	0	0	0	0	ASV773	TCGGGAATATTGGACAATGGGGGCAACCCTGATCCAGCAATGCCGCGTGTGTGAAGAAGGCCTGCGGGTTGTAAAGCACTTTCAAAAGTGAAGAAATGTTGGTTGTTAATAGCAGTCAGCCTTGACGTTAACTTTAGAAGAAGCACCGGCTAATTTAGTGCCAGCAGCCGCGGTAATACTAAAGGTGCGAGCGTTAATCGGAATTACTGGGCGTAAAGCGCGCGTAGGCGGCTTGGTAAG	Bacteria	Proteobacteria	Gammaproteobacteria	NA	NA	NA
9263d1b5d402b0ac51ffe3434c565ce7	0	0	0	0	0	0	63	96	81	41	0	0	0	0	0	0	61	38	380	ASV774	TGGGGAATCTTGCACAATGGGCGAAAGCCTGATGCAGCAACGCCGCGTGCGGGAAGACGGCCTTAGGGTTGTAAACCGCTTTCAGCAGGGAAGAAACTGACGGTACCTGCAGAAGAAGATGCGGCCAACTACGTGCCAGCAGCCGCGGTGACACGTAGGCATCGAGCGTTATCCGGATTTATTGGGCGTAAAGAGCTCGTAGGCGGTTCGGTTAGTCGGGTGTGAAAACTCTGGGCTCAA	Bacteria	Actinobacteriota	Acidimicrobiia	Microtrichales	Ilumatobacteraceae	Ilumatobacter
0e7f030d6b3c18f4155abe9b047bc53d	0	0	0	0	0	0	73	57	89	40	0	0	0	0	0	0	56	64	379	ASV775	TCGAGAATCATTCACAATGGGGGAAACCCTGATGGTGCAACGCCGCGTGGAGGATGACGGTCTTCGGATTGTAAACTCCTGTCATCTGGGAGTAAGCCTTGTTCGTTAATAGCGTGCAAGGTTGATAGTACCAGAAGAGGAAGGGACGGCTAACTTCGTGCCAGCAGCCGCGGTAATACGAAGGTCCCAAGCGTTGTTCGGAATCACTGGGCGTAAAGCGTGCGTAGGCGGCGCGGAAAG	Bacteria	Verrucomicrobiota	Verrucomicrobiae	Verrucomicrobiales	Rubritaleaceae	Roseibacillus
dca5ebc25f994e0072fdcf021f2b8647	0	0	0	0	0	0	44	46	69	60	0	0	0	0	0	0	73	87	379	ASV776	TGGGGAATATTGGACAATGGGCGCAAGCCTGATCCAGCAATGCCGCGTGTGTGAAGAAGGCCTGAGGGTTGTAAAGCACTTTCAATAGAGAAGAAATGTTCAGAGTTAATAACTCTGGATCTTGACGTTAACTATACAAGAAGCACCGGCTAACTCCGTGCCAGCAGCCGCGGTAATACGGAGGGTGCAAGCGTTAATCGGAATTACTGGGCGTAAAGCGTACGTAGGTGGTTTTGTAAG	Bacteria	Proteobacteria	Gammaproteobacteria	NA	NA	NA
070892ca5d4478021689012b708349eb	0	0	0	0	0	0	52	40	78	39	0	0	0	0	0	0	109	61	379	ASV777	TCAGGAATTTTGGGCAATGGGCGAAAGCCTGACCCAGCAACGCCGTGTGAGGGATGAAGGCCTTCGGGTCGTAAACCTCTGTCGGAAGGGAAGAAAGGTCTCCGTTCGAATAGGGCGGGGGCTTGACGGTACCTTCAAAGGAAGCACCGGCTAACTCCGTGCCAGCAGCCGCGGTAATACGGAGGGTGCAAGCGTTGTTCGGAATTACTGGGCGTAAAGCGCGTGTAGGCGGCTTGGTAA	Bacteria	NB1-j	NA	NA	NA	NA
9161a71d11890e4b782f0cd61ca88a2c	0	0	0	0	0	0	71	27	95	45	0	0	0	0	0	0	79	61	378	ASV778	TGGGGAATATTGCACAATGGGCGCAAGCCTGATGCAGCAATGCCGCGTGTGTGAAGAAGGCCTGCGGGTTGTAAAGCACTTTCAATCGTGAAGAAAAGCACAGGGCTAATACCCCTGTGTCTTGACATTATCGATACAAGAAGCACCGGCTAACTCCGTGCCAGCAGCCGCGGTAATACGGAGGGTGCAAGCGTTAATCGGAATTACTGGGCGTAAAGCGTGCGTAGGCGGTTCGTTAAG	Bacteria	Proteobacteria	Gammaproteobacteria	Thiotrichales	Thiotrichaceae	NA
c9f754a11e20f7aae6b08413cf52f37c	0	0	0	0	0	0	41	55	51	103	0	0	0	0	0	0	48	80	378	ASV779	TGGGGAATATTGCGCAATGGGGGAAACCCTGACGCAGCGACGCCGCGTGGGTGATGAAGGCCTTCGGGTCGTAAAGCCCTGTCGTAAGGGAAGAACGGATTGCAGGATAATACCCTGCAGTCGTGACGGTACCTTACAAGAAAGCACCGGCTAACTCCGTGCCAGCAGCCGCGGTAATACGGAGGGTGCGAGCGTTGTTCGGAATTACTGGGCGTAAAGAGCGTGTAGGCGGCTGATTAA	Bacteria	Desulfobacterota	NA	NA	NA	NA
2616583fbb13e3ed193f46bed0c34d04	0	0	0	0	0	0	35	76	103	67	0	0	0	0	0	0	49	47	377	ASV780	TGGGGAATATTGCGCAATGGGCGAAGGCCTGACGCAGCAACGCCGCGTGGAGGATGAAGGTTTTCGGACTGTAAACTCCTGTCGGAAGGGAAGAAAAGATGTCGGCTAATACCTGGCATCCTTGACGGTACCTTTAGAGGAAGCCCCGGCTAACTCCGTGCCAGCAGCCGCGGTAATACGGAGGGGGCAAGCGTTATTCGGAATTATTGGGCGTAAAGGGCGCGTAGGTGGCCTGACAAG	Bacteria	Acidobacteriota	Thermoanaerobaculia	Thermoanaerobaculales	Thermoanaerobaculaceae	NA
698b369af48d393d30d0f56eae608792	0	0	0	0	0	0	51	74	86	54	0	0	0	0	0	0	80	31	376	ASV781	TGGGGAATCTTGGACAATGGGCGCAAGCCTGATCCAGCCATGCCGCGTGAGTGAAGAAGGCCCTAGGGTCGTAAAGCTCTTTCGCCTGTGAAGATAATGACGGTAGCAGGTAAAGAAACCCCGGCTAACTCCGTGCCAGCAGCCGCGGTAATACGGAGGGGGTTAGCGTTGTTCGGAATTACTGGGCGTAAAGCGCACGTAGGCGGACTATTAAGTCAGAGGTGAAATCCCGGGGCTCAA	Bacteria	Proteobacteria	Alphaproteobacteria	Rhodobacterales	Rhodobacteraceae	NA
1d996a8e91c66119908f59da227e3067	0	0	0	0	0	0	41	44	113	61	0	0	0	0	0	0	65	51	375	ASV782	TAAGGAATATTGGACAATGGAGGCAACTCTGATCCAGCCATCCCGCGTGTAGGAAGACTGCCCTATGGGTTGTAAACTACTTTTAGATAGGAAGAACGATTTCGATTTATCGAGATGTGACGGTACTATCAGAATAAGCACCGGCTAACTCCGTGCCAGCAGCCGCGGTAATACGGAGGGTGCAAGCGTTATCCGGAATCACTGGGTTTAAAGGGTGCGTAGGCGGCCTGGTAAGTCAGA	Bacteria	Bacteroidota	Bacteroidia	Chitinophagales	Saprospiraceae	NA
9dd476a8e17e64fba4e71a52f01671b2	0	0	0	0	0	0	53	39	83	40	0	0	0	0	0	0	65	94	374	ASV783	TGGGGAATCTTGCACAATGGGCGAAAGCCTGATGCAGCGACGCCGCGTGGGGGATGAAGGCCCTAGGGTCGTAAACCCCTTTCAGTAGGGACGAAAATGACGGTACCTACAGAAGAAGCCCCGGCCAACTACGTGCCAGCAGCCGCGGTAAGACGTAGGGGGCGAGCGTTGTCCGGATTTATTGGGCGTAAAGGGCTCGTAGGTGGTTTCGTAAGTCGGATGTGAAAACTCAGGGCCCAA	Bacteria	Actinobacteriota	Acidimicrobiia	Microtrichales	Microtrichaceae	NA
7b2c7e86a01dcd0e45d5c2314a298e6d	0	0	0	0	0	0	53	74	95	56	0	0	0	0	0	0	95	0	373	ASV784	CAGGGAATATTGCACAATGGGCGAAAGCCTGATGCAGCGACGCCGCGTGCGGGATGAAGGCCTTCGGGTTGTAAACCGCTTTCAGGAGGGACGAAAATGACGGTACCTCCAGAAGAAGGCCCGGCCAACTACGTGCCAGCAGCCGCGGTAATACGTAGGGGCCAAGCGTTGTCCGGATTTATTGGGCGTAAAGGGCTCGTAGGCGGTTTGGTAAGTCAATCGTGAAATGTCGGGGCTCAA	Bacteria	Actinobacteriota	Acidimicrobiia	Actinomarinales	NA	NA
84d5e1ef6764f1c60cad60f252898117	0	0	0	0	0	0	0	71	96	80	0	0	0	0	0	0	75	51	373	ASV785	TCGAGAAGCTTCGGCAATGGGCGAAAGCCTGACCGAGCGACGCCGCGTGAAGGATGAAGGCCCTAGTGGTTGTAAACTTCTGTCAAGAGGGGATAAAGCAGGATGGTTAATACCCTTCCTGTCTGAAGGTACCTCTGAAGGAAGCTCCGGCTAACTCCGTGCCAGCAGCCGCGGTAATACGGAGGGAGCAAACGTTGTTCGGATTTACTGGGTGTAAAGGGTGCGTAGGCGGCCGCGTGT	Bacteria	Latescibacterota	NA	NA	NA	NA
506ac0d50164a4e2c3bf67b6a1f1ac15	0	0	0	0	0	0	0	37	134	190	0	0	0	0	0	0	0	12	373	ASV786	GTACGAAAACTGCACAATGTGGGAAATCACGATGCGGGAAACCCAAGTGTCTGCACTAAGTGTAGACTGTCCTCAAGCGTTCATTGCTTGGGAAGAAAGTGCTGGGAAAGACGGGTGCCAGCCGCCGCGGTAATACCCGCAGCACTAGTGGTGGTCACTATTACTGGGCCTAAAGCGTCCGTAGCCGGTTTGGTACATGCTTGGGTAAATCGATGCGCTTAACGTATCGAATTCCGGGCA	Archaea	Thermoplasmatota	Thermoplasmata	NA	NA	NA
62dc5118fb180c2be623744717db8d4a	0	0	0	0	0	0	47	85	109	58	0	0	0	0	0	0	0	73	372	ASV787	CAGGGAATATTGCGCAATGGGCGAAAGCCTGACGCAGCGACGCCGCGTGCGGGATGAAGGCCTTCGGGTTGTAAACCGCTTTCAGTGGGGAAGAAGCGAAAGTGACGGTACCCACAGAAGAAGCCCCGGCCAACTACGTGCCAGCAGCCGCGGTAATACGTAGGGGGCAAGCGTTGTCCGGATTTATTGGGCGTAAAGGGCTCGTAGGCGGCTTGGCAAGTCGGTCGTGAAATTCCGGGG	Bacteria	Actinobacteriota	Acidimicrobiia	Actinomarinales	NA	NA
02e5c88253125954f0ac05eea0799ddf	0	0	0	0	0	0	35	0	98	83	0	0	0	0	0	0	71	85	372	ASV788	TGAGGAATATTGCGCAATGGACGAAAGTCTGACGCAGCCACGCCGCGTGCAGGAAGACACCCCTCTGGGGCGTAAACTGCTTTTATACGGGAAGAACACCCTACTCGGTAGGGTCTGACGGTACCGTACGAATAAGGACCGGCTAACTCCGTGCCAGCAGCCGCGGTAATACGGAGGGTCCAAGCGTTGTCCGGAATCACTGGGTGTAAAGGGTGCGCAGGCGGGCTTGTAAGTCAGAGG	Bacteria	Bacteroidota	Rhodothermia	Rhodothermales	Rhodothermaceae	NA
c3ec80a6fbd7ffdbaf9e4c510e553887	0	0	0	0	0	0	47	79	64	73	0	0	0	0	0	0	53	55	371	ASV789	TGGGGAATATTGGACAATGGGCGCAAGCCTGATCCAGCAATGCCGCGTGTGTGAAGAAGGCCTGCGGGTTGTAAAGCACTTTCAGTGGGGAAGAAAAGCTCGAGGTTAATACCCTCGGGTCTTGACGTAACCCACAGAAGAAGCACCGGCTAACTCCGTGCCAGCAGCCGCGGTAATACGGAGGGTGCGAGCGTTAATCGGAATTACTGGGCGTAAAGCGCGCGTAGGTGGTTTTGTCAG	Bacteria	Proteobacteria	Gammaproteobacteria	NA	NA	NA
c0b8e3702504bf7c127087fd12bbc166	0	0	0	0	0	0	51	67	58	51	0	0	0	0	0	0	94	50	371	ASV790	TGAGGAATCTTGCGCAATGGGGGAAACCCTGACGCAGCGACGCCGCGTGGAGGACGAAGGCCTTCGGGTCGTAAACTCCTGTCAAGAGGGACGAATGTCGTAGGGATGAATAAGTCCTGCGATTGACGGTACCTCTGGAGGAAGCCCCGGCTAACTCCGTGCCAGCAGCCGCGGTAATACGGAGGGGGCCAGCGTTGTTCGGAATTATTGGGCGTAAAGGGCGCGTAGGCGGCCTGGTAA	Bacteria	Acidobacteriota	Subgroup_22	NA	NA	NA
0be723f9bb197559589a7ccef3ffff9f	0	0	0	0	0	0	52	55	64	79	0	0	0	0	0	0	63	57	370	ASV791	TGGGGAATCTTGGACAATGGGGGCAACCCTGATCCAGCGACGCCGCGTGGATGAAGAAGGCCTTAGGGTTGTAAAGTCCTTTCACCGGGGAGAATGATGATGTTACCCGGAGAAGAAGCACCGGCTAACTCCGTGCCAGCAGCCGCGGTAAGACGGAGGGTGCTAGCGTTGTTCGGAATCACTGGGCGTAAAGGGCGCGTAGGCGGCCTAGATAGTCAGATGTGAAAGCCCAGGGCCCAA	Bacteria	Proteobacteria	Alphaproteobacteria	Tistrellales	Geminicoccaceae	NA
3170cfa72013f8156d060a0e3295beff	0	0	0	0	0	0	42	71	78	55	0	0	0	0	0	0	51	73	370	ASV792	TGGGGAATATTGGACAATGGGCGCAAGCCTGATCCAGCCATGCCGCGTGAGTGATGACGGCCCTAGGGTTGTAAAGCTCTTTCAGTGGTGAAGATAATGACGGTAACCACAGAAGAAGCCCCGGCTAACTCCGTGCCAGCAGCCGCGGTAATACGGAGGGGGCAAGCGTTGTTCGGAATTACTGGGCGTAAAGCGCGCGTAGGCGGGTCTTTAAGTCAGAGGTGAAATCCTGGAGCTCAA	Bacteria	Proteobacteria	Alphaproteobacteria	Rhizobiales	Rhizobiales_Incertae_Sedis	Anderseniella
cc35ce2183302dd7705f2044240f126d	0	0	0	0	0	0	35	44	101	70	0	0	0	0	0	0	80	40	370	ASV793	TGAGGAATATTGCGCAATGGGGGAAACCCTGACGCAGCAACGCCGCGTGAACGATGAAGGCTTTCGAGTCGTAAAGTTCTTTTCTGAGGGAAGATAGTGACGGTACCTCAGGAATAAGTCCCGGCTAACTACGTGCCAGCAGCCGCGGTAAAACGTAGGGGGCGAGCGTTATCCGGATTTATTGGGCGTAAAGCGCACGTAGGCGGTGTTGTAAGTTGGGCGTGAAAGCTCTCGGCTTAA	Bacteria	Chloroflexi	Anaerolineae	Ardenticatenales	NA	NA
d56f818c4a63140f99a75ff92cf855d1	0	0	0	0	0	0	0	48	120	95	0	0	0	0	0	0	59	48	370	ASV794	CAGGGAATTTTGCGCAATGGGCGAAAGCCTGACGCAGCGACGTCGCGTGAGGGATGAAGGCTTTATGAGTTGTAAACCTCTTTCAGTAGGGACGAAGCGAGAGTGACGGTACCTACAGAAGAAGGCCCGGCCAACTACGTGCCAGCAGCCGCGGTAATACGTAGGGGCCAAGCGTTATCCGGATTTATTGGGCGTAAAGAGCTCGTAGGCGGCTTGGCAAGTCGGTGGTGAAATGCCGAG	Bacteria	Actinobacteriota	Acidimicrobiia	Actinomarinales	NA	NA
a0b14ef0b00ff9e57f1d833b5bc66036	0	0	0	0	0	0	39	51	139	44	0	0	0	0	0	0	55	41	369	ASV795	TAGGGAATATTGCGCAATGGGCGAAAGCCTGACGCAGCAACGCCGCGTGGAGGATGAAGGCCCTCGGGTCGTAAACTCCTGTCAGATGGGAAGAAAAAGTGCGGGCGAATAGTCCGTACCCTTGACGGTACCATCAGAGGAAGCCCCGGCTAACTCCGTGCCAGCAGCCGCGGTAATACGGAGGGGGCAAGCGTTATTCGGATTTATTGGGCGTAAAGGGCGTGTAGGCGGCTTGGTAAG	Bacteria	Acidobacteriota	Thermoanaerobaculia	Thermoanaerobaculales	Thermoanaerobaculaceae	Subgroup_10
6187aa860b28f15a20dedbf1a212b060	0	0	0	0	0	0	45	47	86	62	0	0	0	0	0	0	83	46	369	ASV796	TGGGGAATCTTAGACAATGGGGGAAACCCTGATCTAGCCATGCCGCGTGAGTGACGAAGGCCCTAGGGTCGTAAAGCTCTTTCGCCAGGGAAGATAATGACGGTACCTGGTAAAGAAGTCCCGGCTAACTCCGTGCCAGCAGCCGCGGTAATACGGAGGGGACTAGCGTTGTTCGGAATTACTGGGCGTAAAGCGCACGTAGGCGGGCTGGAAAGTATGGGGTGAAATCCCAGGGCTCAA	Bacteria	Proteobacteria	Alphaproteobacteria	Rhodobacterales	Rhodobacteraceae	NA
f29f36b3dcf0ef00cb95dc3c0eaf7af0	0	0	369	0	0	0	0	0	0	0	0	0	0	0	0	0	0	0	0	ASV797	TGAGGAATATTGGACAATGGGCGAGAGCCTGATCCAGCCATGCCGCGTGCAGGAAGACTGCCCTATGGGTTGTAAACTGCTTTTATACGGGAAGAAACCCACCTACGTGTAGGTGGCTGACGGTACCGTAAGAATAAGGATCGGCTAACTCCGTGCCAGCAGCCGCGGTAATACGGAGGATCCAAGCGTTATCCGGAATCATTGGGTTTAAAGGGTCCGTAGGTGGATAATTAAGTCAGA	Bacteria	Bacteroidota	Bacteroidia	Flavobacteriales	Flavobacteriaceae	Winogradskyella
c59d6b0b5c5ba2dd9a6130e0ac7dee49	0	0	0	0	0	0	53	88	85	65	0	0	0	0	0	0	30	47	368	ASV798	TGGGGAATATTGCGCAATGGGCGAAAGCCTGACGCAGCCATGCCGCGTGTGTGAAGAAGGCCTTCGGGTTGTAAAGCACTTTCAATCGGGAAGAAAGGTTGGTAGTTAATAGCTGCCAGCTGTGACATTACCGATAGAAGAAGCACCGGCTAACTCCGTGCCAGCAGCCGCGGTAATACGGAGGGTGCGAGCGTTAATCGGAATTACTGGGCGTAAAGCGCGCGTAGGCGGTTGATTAAG	Bacteria	Proteobacteria	Gammaproteobacteria	Cellvibrionales	Halieaceae	Halioglobus
9b79c9b26c2ea18b65c06486a7a825dc	0	0	0	0	0	0	56	45	82	52	0	0	0	0	0	0	80	53	368	ASV799	TGAGGAATATTGGACAATGGGCGGAAGCCTGATCCAGCCATGCCGCGTGCAGGAAGACGGCCCTACGGGTTGTAAACTGCTTTTATACGGGAAGAATAATCACGACGTGTCGTGGGATGACGGTACCGTAAGAATAAGGACCGGCTAACTCCGTGCCAGCAGCCGCGGTAATACGGAGGGTCCGAGCGTTATCCGGAATTATTGGGTTTAAAGGGTCCGCAGGCGGGCTTATAAGTCAGG	Bacteria	Bacteroidota	Bacteroidia	Flavobacteriales	Flavobacteriaceae	NA
b4a97027a94530595400e4962b666ada	0	0	0	0	0	0	0	59	100	84	0	0	0	0	0	0	56	69	368	ASV800	TGAGGAATCTTGCACAATGGGGGAAACCCTGATGCAGCGACACCGCGTGCGGGAAGAAGGCCCTCGGGTCGTAAACCGCTTTTCTGGGGGACGAGGAAGGACGGTACCCCAGGAATAAGTCCCGGCTAACTACGTGCCAGCAGCCGCGGTAAAACGTAGGGGGCGAGCGTTATCCGGAATTACTGGGCGTAAAGGGCGTCTAGGCGGCAAGGCAAGTCTCGCGTGAAAGCTCCCGGCTCA	Bacteria	Chloroflexi	Anaerolineae	SBR1031	NA	NA
3604703402f8aab08a9d045dd614fe81	0	0	0	0	0	0	45	54	78	73	0	0	0	0	0	0	55	62	367	ASV801	TGGGGAATATTGGACAATGGGCGCAAGCCTGATCCAGCAACGCCGCGTGGAGGACGAAGGCCTTCGGGTCGTAAACTCCTGTCAGTAGGGACGAAAAAGTACGGTCAAATAGGCCGTGCCATTGACGGTACCTGCAGAGGAAGCCCCGGCTAACTCCGTGCCAGCAGCCGCGGTAATACGGAGGGGGCAAGCGTTATTCGGAATTACTGGGCGTAAAGGGCGCGTAGGCGGCCTGGCAGG	Bacteria	Acidobacteriota	Thermoanaerobaculia	Thermoanaerobaculales	Thermoanaerobaculaceae	Subgroup_10
fe6805e0639a6f58775e122458ce5f71	0	0	0	0	0	0	42	61	112	60	0	0	0	0	0	0	45	47	367	ASV802	TGGGGAATCTTGGACAATGGGGGCAACCCTGATCCAGCCATGCCGCGTGAGCGATGAAGGCCCTAGGGTTGTAAAGCTCTTTCACCCGTGAAGATAATGACGGTAGCGGGAGAAGAAGCCCCGGCTAACTCCGTGCCAGCAGCCGCGGTAATACGGAGGGGGCTAGCGTTGTTCGGAATTACTGGGCGTAAAGCGCGCGTAGGCGGATGGTCAAGTCGGGGGTGAAATCCCGGGGCTCAA	Bacteria	Proteobacteria	Alphaproteobacteria	Rhodobacterales	Rhodobacteraceae	Limibaculum
158a5c32e9fe569046a6ee25785e4dab	0	0	0	0	0	0	40	62	101	37	0	0	0	0	0	0	69	58	367	ASV803	TAGGGAATATTGGTCAATGGGTGAGAGCCTGAACCAGCCATGCCGCGTGCAGGAAGACGGCCTTCTGGGTTGTAAACTGCTTTTATCTGGGGATAAAATGAGCGTGCGCGCTTAATTGAAGGTACCAGATGAATAAGCACCGGCTAACTACGTGCCAGCAGCCGCGGTAATACGTAGGGTGCAAGCGTTGTCCGGATTTATTGGGTTTAAAGGGTGCGTAGGCGGCCTGTTAAGTCAGTG	Bacteria	Bacteroidota	Bacteroidia	Cytophagales	Microscillaceae	NA
6514bdf8c39e02f60a94745d619d39ca	0	0	0	0	0	0	51	62	96	52	0	0	0	0	0	0	47	58	366	ASV804	TAGAGAATCTTGCACAATGGGCGAAAGCCTGATGCAGCCACGCCGCGTGGAGGAAGAAGGCCTTCGGGTTGTAAACTCCTTTCAGCAGGGAAGAAGCGAAAGTGACGGTACCTGCAGAAGAAGGTCCGGCCAACTACGTGCCAGCAGCCGCGGTAATACGTAGGGACCGAGCGTTGTCCGGAATTATTGGGCGTAAAGCGCGTGTAGGCGGCCCGTTAAGTCGACTGTGAAATCTCTGGG	Bacteria	Actinobacteriota	Actinobacteria	Nitriliruptorales	Nitriliruptoraceae	NA
b8b363c9719b795498c85b3e1f10072a	0	0	0	0	0	0	41	47	63	72	0	0	0	0	0	0	88	54	365	ASV805	TGAGGAATATTGGACAATGGGCGCAAGCCTGATCCAGCCATGCCGCGTGCAGGAAGACTGCCCTATGGGTTGTAAACTGCTTTTGTACGGGAAGAAACCCAGATACGTGTATCTGGCTGACGGTACCGTAAGAATAAGCATCGGCTAACTCCGTGCCAGCAGCCGCGGTAATACGGAGGATGCAAGCGTTATCCGGAATCATTGGGTTTAAAGGGTCCGTAGGTGGATGATTAAGTCAGA	Bacteria	Bacteroidota	Bacteroidia	Flavobacteriales	Flavobacteriaceae	Seonamhaeicola
d3b7b86e13b8881cf01d8e32bbb09f8f	0	0	0	0	0	0	0	99	67	76	0	0	0	0	0	0	76	47	365	ASV806	TGGGGAATCTTAGACAATGGGGGAAACCCTGATCTAGCCATGCCGCGTGAGTGATGAAGGCCTTAGGGTTGTAAAGCTCTTTCAGCTGGGAAGATAATGACGGTACCAGCAGAAGAAGCCCCGGCTAACTCCGTGCCAGCAGCCGCGGTAATACGGAGGGGGCTAGCGTTGTTCGGAATTACTGGGCGTAAAGCGCACGTAGGCGGACTGGAAAGTTGGGGGTGAAATCCCGGGGCTCAA	Bacteria	Proteobacteria	Alphaproteobacteria	Rhodobacterales	Rhodobacteraceae	Paracoccus
4de108199eefa076151520c5c955dd91	0	0	0	0	0	0	65	53	70	49	0	0	0	0	0	0	78	49	364	ASV807	TGAGGAATATTGCACAATGGGGGAAACCCTGATGCAGCAACGCCGCGTGGAGGATGAAGGTTTTTGGATTGTAAACTCCTTTTCTGGGGGAAGAGCAAGGACGGTACCTCAGGAATAAGTCACGGCTAACTACGTGCCAGCAGCCGCGGTAATACGTAGGTGGCGAGCGTTATCCGGATTTACTGGGCGTAAAGGGCACGCAGGCGGTCTATCAAGTTCGGCGTGAAATCTCTCGGCTTA	Bacteria	Chloroflexi	Anaerolineae	Caldilineales	Caldilineaceae	NA
6f94f06da80f4f1969bc90d1c8c7f33a	0	0	0	0	0	0	70	48	82	45	0	0	0	0	0	0	69	50	364	ASV808	TGGGGAATATTGGACAATGGGCGCAAGCCTGATCCAGCAATGCCGCGTGTGTGAAGAAGGCCTGCGGGTTGTAAAGCACTTTCAGTAGAGAAGAAAAGCTTACGGTTAATAACCGTGAGTCTTGACGTAACCTACAGAAGAAGCACCGGCTAACTCCGTGCCAGCAGCCGCGGTAATACGGAGGGTGCGAGCGTTAATCGGAATTACTGGGCGTAAAGCGCGCGTAGGCGGCTTGGTCAG	Bacteria	Proteobacteria	Gammaproteobacteria	Steroidobacterales	Woeseiaceae	Woeseia
6d72edb7bc7440d432d279a45151367e	0	0	0	0	0	0	0	78	104	53	0	0	0	0	0	0	72	57	364	ASV809	TGGGGAATATTGGACAATGGGCGCAAGCCTGATCCAGCAATGCCGCGTGTGTGAAGAAGGCCTGCGGGTTGTAAAGCACTTTCAGTAGAGAAGAAAAGCCTACGGTTAATACCCGTGAGTCTTGACGTAACCTACAGAAGAAGCACCGGCTAACTCCGTGCCAGCAGCCGCGGTAATACGGAGGGTGCGAGCGTTAATCGGAATTACTGGGCGTAAAGCGCGCGTAGGCGGTTTAGTAAG	Bacteria	Proteobacteria	Gammaproteobacteria	Steroidobacterales	Woeseiaceae	Woeseia
184fe1dec2cef52a3d086d6797a14147	0	0	0	0	0	0	36	51	72	67	0	0	0	0	0	0	54	83	363	ASV810	TGGGGAATATTGGACAATGGGCGCAAGCCTGATCCAGCCATGCCGCGTGTGTGAAGAAGGCCTTCGGGTTGTAAAGCACTTTAAGTTGGGAAGAAGGCTGTAAGGTTAATAACCTTGCAGATTGACATTACCAACAGAATAAGCACCGGCTAACTCCGTGCCAGCAGCCGCGGTAATACGGAGGGTGCAAGCGTTAATCGGAATTACTGGGCGTAAAGCGCGCGTAGGCGGTTTGGTAAG	Bacteria	Proteobacteria	Gammaproteobacteria	Oceanospirillales	Pseudohongiellaceae	Pseudohongiella
552373d5409405e44bab6ae0e8ac4ef3	0	0	0	0	0	0	67	56	84	57	0	0	0	0	0	0	57	40	361	ASV811	TGGGGAATCTTGGGCAATGGGCGCAAGCCTGACCCAGCCATGCCGCGTGTGTGAAGAAGGCCTTCGGGTTGTAAAGCACTTTCAGTAGCGAAGAAAAGCTTGAGGTTAATACCCTCGAGTCTTGACGTTAACTACAGAAGAAGCACCGGCTAACTCCGTGCCAGCAGCCGCGGTAATACGGAGGGTGCGAACGTTAATCGGAATTACTGGGCGTAAAGCGCGCGTAGGCGGTTCGATAAG	Bacteria	Proteobacteria	Gammaproteobacteria	KI89A_clade	NA	NA
536e92de06f66837de0061abb6383ada	0	0	0	0	0	0	42	39	100	54	0	0	0	0	0	0	69	56	360	ASV812	TGGAGAATCTTGCACAATGGGCGCAAGCCTGATGCAGCCACGCCGCGTGAGGGAAGACGGCCTTCGGGTTGTAAACCTCTTTCAGTGGGGAAGAAGCGAGAGTGACGGTACCCACAGAAGAAGCCCCGGCCAACTACGTGCCAGCAGCCGCGGTAATACGTAGGGGGCGAGCGTTGTCCGGAATCATTGGGCGTAAAGCGCGTGTAGGCGGCCCGTTAAGTCGGATGTGAAAGCCCGGGG	Bacteria	Actinobacteriota	Actinobacteria	Nitriliruptorales	Nitriliruptoraceae	NA
a344bd5e489da55f37473961d6cea600	0	0	0	0	0	0	52	9	79	58	0	0	0	0	0	0	46	114	358	ASV813	TGGGGAATATTGCACAATGGGCGCAAGCCTGATGCAGCAATGCCGCGTGTGTGAAGAAGGCCTTAGGGTTGTAAAGCACTTTCAGTAGGGAGGAAAAGTTCAAGGTTAATAACCTTGGGCCCTGACGTTACCTACAGAAGAAGCACCGGCTAACTCCGTGCCAGCAGCCGCGGTAATACGGAGGGTGCAAGCGTTAATCGGAATTACTGGGCGTAAAGCGCGCGTAGGCGGTTAAGTCAG	Bacteria	Proteobacteria	Gammaproteobacteria	Methylococcales	Cycloclasticaceae	Cycloclasticus
01a1b462da180158fb93d92541750c18	0	0	0	0	0	0	30	49	129	64	0	0	0	0	0	0	53	33	358	ASV814	TGAGGAATATTGCGCAATGGGCGAAAGCCTGACGCAGCCACGCCGCGTGAAGGAAGACACCCCTACGGGGCGTAAACTTCTTTTATGTGAGAAGAATACCCTGGTCGCCAGGGGGAGACGGTATCACATGAATAAGCACCGGCTAACTCCGTGCCAGCAGCCGCGGTAATACGGAGGGTGCAAGCGTTGTCCGGAATCACTGGGTGTAAAGGGTGTGTAGGCGGGACAGTAAGTCAGAGG	Bacteria	Bacteroidota	Rhodothermia	Rhodothermales	Rhodothermaceae	NA
a53599a2efa8b43f64cc472674bc7038	0	0	0	0	0	0	27	85	76	62	0	0	0	0	0	0	52	56	358	ASV815	TGGGGAATCTTGCACAATGGGCGCAAGCCTGATGCAGCAACGCCGCGTGCGGGAAGACAGCCCTAGGGTTGTAAACCGCTTTCAGCAGGGAAGAAAATGACGGTACCTGCAGAAGAAGGTGCGGCCAACTACGTGCCAGCAGCCGCGGTGACACGTAGGCACCAAGCGTTATCCGGATTTATTGGGCGTAAAGAGCTCGTAGGCGGTTCGGTAAGTCGGGTGTGAAAACTCTGGGCTCAA	Bacteria	Actinobacteriota	Acidimicrobiia	Microtrichales	Ilumatobacteraceae	Ilumatobacter
ee9695dbb2a59f5a61036f116936949c	0	0	0	0	0	0	32	69	71	53	0	0	0	0	0	0	62	70	357	ASV816	TCGGGAATATTGGACAATGGGGGCAACCCTGATCCAGCCATGCCGCGTGTGTGAAGAAGGCCTTCGGGTTGTAAAGCACTTTCAGCAGGGAGGAAGGGGAGTGAGCGAATAACTCATTTCATTGACGTTACCTGCAGAAGCAGCACCGGCTAACTCCGTGCCAGCAGCCGCGGTAATACGGAGGGTGCAAGCGTTAATCGGAATTACTGGGCGTAAAGCGCGCGTAGGCGGTTTGGTCAG	Bacteria	Proteobacteria	Gammaproteobacteria	Oceanospirillales	Pseudohongiellaceae	Pseudohongiella
b2195100bfc011ad7196dc929cddf7ac	0	0	0	0	0	0	38	53	73	59	0	0	0	0	0	0	66	66	355	ASV817	CAGGGAATTTTGCACAATGGGCGCAAGCCTGATGCAGCGACGCCGCGTGGGGGATGAAGGCCTTCGGGTTGTAAACCCCTTTCAGCAGGGAAGAAATTGACGGTACCTGCAGAAGAAGCCCCGGCCAACTACGTGCCAGCAGCCGCGGTAATACGTAGGGGGCGAGCGTTGTCCGGAATTATTGGGCGTAAAGGGCTCGTAGGCGGCTCAACAAGTCGGCCGTGAAAACCCGGGGCTCAA	Bacteria	Actinobacteriota	Acidimicrobiia	Actinomarinales	NA	NA
5ce435ff56d75c9688cf09da69797754	0	0	0	0	0	0	35	36	98	63	0	0	0	0	0	0	69	54	355	ASV818	TGAGGAATTTTGCGCAATGGGCGAAAGCCTGACGCAGCGACGCCGCGTGGAGGAGGAAGGTCTTCGGATCGTAAACTCCTGTCAAGAGGGACGAACTCGCAAGGGATGAATAAGCCTTTGCGCTGACGGTACCTCTGAAGGAAGCCCCGGCTAACTCCGTGCCAGCAGCCGCGGTAATACGGAGGGGGCTAGCGTTGTTCGGAATTATTGGGCGTAAAGGGCGCGTAGGCGGCGCGGCAA	Bacteria	Acidobacteriota	Subgroup_22	NA	NA	NA
2246760ca26235cec4379973a3672968	0	0	0	0	0	0	42	59	94	52	0	0	0	0	0	0	45	62	354	ASV819	TGGGGAATATTGGACAATGGGCGAAAGCCTGATCCAGCAACGCCGCGTGAGGGATGACGGCCTTCGGGTTGTAAACCTCTTTCAGTAGGGACGAAGCGCAAGTGACGGTACCTACAGAAGAAGCACCGGCCAACTACGTGCCAGCAGCCGCGGTAATACGTAGGGTGCGAGCGTTGTCCGGAATTATTGGGCGTAAAGGGCTCGTAGGCGGTTTGTCGCGTCGGGAGTGAAAACTCAGGG	Bacteria	Actinobacteriota	Actinobacteria	Propionibacteriales	Nocardioidaceae	Marmoricola
67dd4855355f046722594809eeebc9d0	0	0	0	0	0	0	40	101	107	48	0	0	0	0	0	0	58	0	354	ASV820	TGAGGAATATTGCGCAATGGACGAAAGTCTGACGCAGCCACGCCGCGTGCAGGAAGACACCCCTCTGGGGCGTAAACTGCTTTTATACGGGAAGAACACCCTACTCGGTAGGGTCTGACGGTACCGTACGAATAAGGACCGGCTAACTCCGTGCCAGCAGCCGCGGTAATACGGAGGGTCCAAGCGTTGTCCGGAATCACTGGGTGTAAAGGGTGCGCAGGCGGGCCTGTAAGTCAGGGG	Bacteria	Bacteroidota	Rhodothermia	Rhodothermales	Rhodothermaceae	Rubrivirga
8d993d122ebbca1a57f6d128fdfa2008	0	0	0	0	0	0	0	59	153	53	0	0	0	0	0	0	89	0	354	ASV821	TGGGGAATATTGGACAATGGGCGCAAGCCTGATCCAGCAATGCCGCGTGTGTGAAGAAGGCCCTAGGGTTGTAAAGCACTTTCAGTTGGGAAGAAACGCAGAGGGTTAATACCCCTCTGTAATGACGTTACCGACAGAAGAAGCACCGGCTAACTCCGTGCCAGCAGCCGCGGTAATACGGAGGGTGCAAGCGTTAATCGGAATTACTGGGCGTAAAGGGCGCGTAGGTGGTTCTGTAAG	Bacteria	Proteobacteria	Gammaproteobacteria	Nitrosococcales	Nitrosococcaceae	AqS1
451155f5c94f6f5f0f541d2b69b7ab01	0	0	0	0	0	0	47	42	75	82	0	0	0	0	0	0	52	55	353	ASV822	TAGGGAATCTTCGGCAATGGACGAAAGTCTGACCGAGCAACGCCGCGTGAACGATGAAGGCCTTCGGGTTGTAAAGTTCTGTTATAAGGGAAGAAAGACTATCATAGGAAATGATGATAGAGTGACGGTACCTTATGAGAAAGCCACGGCTAACTACGTGCCAGCAGCCGCGGTAATACGTAGGTGGCAAGCGTTATCCGGAATTATTGGGCGTAAAGAGCGCGCAGGTGGTTAATTAAG	Bacteria	Firmicutes	Bacilli	Erysipelotrichales	Erysipelotrichaceae	Turicibacter
b0068e1cc559609569b259e387acdf56	0	0	0	0	0	0	71	48	69	53	0	0	0	0	0	0	62	50	353	ASV823	TGGGGAATATTGGACAATGGGCGCAAGCCTGATCCAGCCATGCCGCGTGAGTGATGAAGGCCTTAGGGTTGTAAAACTCTTTCACCGGTGAAGATAATGACGGTAGCCGGAGAAGAAGCCCCGGCTAACTCCGTGCCAGCAGCCGCGGTAATACGGAGGGGGCTAGCGTTGTTCGGAATTACTGGGCGTAAAGCGCACGTAGGCGGATTGGTCAGTTGGGGGTGAAATCCCAAGGCTTAA	Bacteria	Proteobacteria	Alphaproteobacteria	Rhizobiales	Methyloligellaceae	NA
c2c2df3faa8682b7bac581bed81696d2	0	0	353	0	0	0	0	0	0	0	0	0	0	0	0	0	0	0	0	ASV824	TGGGGAATCTTAGACAATGGGCGCAAGCCTGATCTAGCGATGCCGCGTGAGTGACGAAGGCCTTAGGGTCGTAAAGCTCTTTCGCCAGGGATGATAATGACAGTACCTGGTAAAGAAACCCCGGCTAACTCCGTGCCAGCAGCCGCGGTAATACGGAGGGGGTTAGCGTTGTTCGGAATTACTGGGCGTAAAGCGTACGTAGGCGGATTGGAAAGTATGGGGTGAAATCCCAGGGCTCAA	Bacteria	Proteobacteria	Alphaproteobacteria	Rhodobacterales	Rhodobacteraceae	Yoonia-Loktanella
e698d7b685447a28f51961d5bc6094e4	0	0	0	0	0	0	64	82	110	0	0	0	0	0	0	0	96	0	352	ASV825	TGGGGAATTTTGGACAATGGGCGCAAGCCTGATCCAGCCATGCCGCGTGCGGGAAGAAGGCCTTCGGGTTGTAAACCGCTTTTGTCAGGGAAGAAACGGCTTTCTCTAATAAAGAGAGCTAATGACGGTACCTGAAGAATAAGCACCGGCTAACTACGTGCCAGCAGCCGCGGTAATACGTAGGGTGCGAGCGTTAATCGGAATTACTGGGCGTAAAGCGTGCGCAGGCGGCTTTGCAAG	Bacteria	Proteobacteria	Gammaproteobacteria	Burkholderiales	Comamonadaceae	Rhizobacter
953827f5066f6ec1162d0f1b931d843a	0	0	0	0	0	0	0	0	88	75	0	0	0	0	0	0	133	56	352	ASV826	TGGGGAATATTGGACAATGGGCGCAAGCCTGATCCAGCAATACCGCGTGTGTGAAGAAGGCTCTAGGGTCGTAAAGCACTTTCAGTAGGGAGGAAAGGAGTGTAGTTAATACCTGCATTCTGTGACGTTACCTACAGAAGAAGCACCGGCTAACTCCGTGCCAGCAGCCGCGGTAATACGGAGGGTGCAAGCGTTAATCGGAATTACTGGGCGTAAAGCGCGCGTAGGCGGATTGTTAAG	Bacteria	Proteobacteria	Gammaproteobacteria	Oceanospirillales	Kangiellaceae	Aliikangiella
9fd1371e4416bc6f0c425d002477c08c	0	0	0	0	351	0	0	0	0	0	0	0	0	0	0	0	0	0	351	ASV827	TGAGGAATATTGGACAATGGAGGAGACTCTGATCCAGCCATGCCGCGTGCAGGAAGACGGTCCTATGGATTGTAAACTGCTTTTATACAGGAAGAATAAGGATTACGTGTAGTCTGGTGACGGTACTGTAAGAATAAGGACCGGCTAACTCCGTGCCAGCAGCCGCGGTAATACGGAGGGTCCGAGCGTTATCCGGAATTATTGGGTTTAAAGGGTCCGTAGGCGGGCTGTTAAGTCAGG	Bacteria	Bacteroidota	Bacteroidia	Flavobacteriales	Flavobacteriaceae	Cellulophaga
74f03c673e7aaef85156b223c7540327	0	0	0	0	0	0	85	43	71	37	0	0	0	0	0	0	65	50	351	ASV828	TGGGGAATATTGCACAATGGGCGCAAGCCTGATGCAGCCATGCCGCGTGAGTGAAGAAGGCCTTAGGGTTGTAAAACTCTTTCATCGGTGAAGATAATGACGGTAGCCGAAGAAGAAGCCCCGGCTAACTCCGTGCCAGCAGCCGCGGTAATACGGAGGGGGCGAGCGTTGTTCGGAATTACTGGGCGTAAAGCGCACGTAGGCGGATTGGTCAGTTGGGGGTGAAATCCCGAGGCTTAA	Bacteria	Proteobacteria	Alphaproteobacteria	Parvibaculales	PS1_clade	NA
d3620ed031caaa3b457a6bdc323a84f7	0	0	0	0	0	0	19	0	0	255	0	0	0	0	0	0	31	46	351	ASV829	TGGGGAATATTGCACAATGGAGGAAACTCTGATGCAGCAATGCCGCGTGTGTGAAGAAGGCCTTAGGGTTGTAAAGCACTTTCAGTAGGGAGGAAAAGTTTAAGGTTAATAGCCTTAGGCCCTGACGTTACCTACAGAAGAAGCACCGGCTAACTCCGTGCCAGCAGCCGCGGTAATACGGAGGGTGCAAGCGTTAATCGGAATTACTGGGCGTAAAGCGCGCGTAGGCGGTTAAACAAG	Bacteria	Proteobacteria	Gammaproteobacteria	Methylococcales	Cycloclasticaceae	Cycloclasticus
0bd778030313605cc6b0ae3da4b7bd98	0	0	0	202	55	0	56	16	0	0	0	0	0	3	14	4	0	0	350	ASV830	TGAGGAATATTGGTCAATGGACGAAAGTCTGAACCAGCCATGCCGCGTGCAGGATGACGGCCCTATGGGTTGTAAACTGCTTTTATATGGGAATAAACCCTCGGACGTGTCCGAGGCTGAAGGTACCATAAGAATAAGGACCGGCTAACTCCGTGCCAGCAGCCGCGGTAATACGGAGGGTCCAAGCGTTATCCGGATTTATTGGGTTTAAAGGGTCCGTAGGCGGGATATTAAGTCAGT	Bacteria	Bacteroidota	Bacteroidia	Flavobacteriales	Cryomorphaceae	Owenweeksia
221e30f37be7b0699c6c49deb319a839	0	0	0	0	0	0	71	45	73	88	0	0	0	0	0	0	73	0	350	ASV831	TGGGGAATATTGGACAATGGGCGAAAGCCTGATCCAGCAACGCCGCGTGGAGGATGAAGGCCCTCGGGTTGTAAACTCCTGTCAGGTGGGACGAAAAGACATCGGCGAATAACCGGTGTCCTTGACGGTACCACCGGAGGAAGCCCCGGCTAACTCCGTGCCAGCAGCCGCGGTAATACGGAGGGGGCAAGCGTTATTCGGAATCATTGGGCGTAAAGGGCGCGTAGGCGGCTTGGCAAG	Bacteria	Acidobacteriota	Thermoanaerobaculia	Thermoanaerobaculales	Thermoanaerobaculaceae	Subgroup_10
4e03489edfe8c1ea194e65de813f0eef	0	0	0	0	0	0	0	0	0	0	0	0	0	127	223	0	0	0	350	ASV832	TGGGGAATTTTCTGCAATGGGCGAAAGCCTGACAGAGCAATACCGCGTGAGGGAAGAAAGCCCACAGGGTTGTAAACCTCTTTTGTCAAGGAAGAAGTTCTGACGTTACTTGACGAATAAGCATCGGCTAACTCCGTGCCAGCAGCCGCGGTAATACGGAGGGTGCGAGCGTTAATCGGAATTACTGGGCGTAAAGCGCACGCAGGCGGTTTGTTAAGCTAGATGTGAAAGCCCCGGGCT	Bacteria	Cyanobacteria	Cyanobacteriia	Cyanobacteriales	NA	NA
25fdf6ac422f2477f5965e1dd86d88b0	0	0	0	0	0	0	89	80	64	33	0	0	0	0	0	0	50	33	349	ASV833	TGAGGAATATTGGACAATGGAGGCAACTCTGATCCAGCCATGCCGCGTGCAGGAAGACTGCCCTATGGGTTGTAAACTGCTTTTATATAGGAAGAACCACTCTCACGTGTGAGGGCTTGACGGTACTATATGAATAAGCACCGGCTAACTCCGTGCCAGCAGCCGCGGTAATACGGAGGGTGCAAGCGTTATCCGGAATTATTGGGTTTAAAGGGTCCGTAGGCGGGCGATTAAGTCAGA	Bacteria	Bacteroidota	Bacteroidia	Flavobacteriales	Flavobacteriaceae	Flavicella
dfbe74af046a4c5046ef120d1c87cc6c	0	0	0	0	0	0	0	35	52	99	0	0	0	0	0	0	47	116	349	ASV834	GCGAGAAAACTTTGCAATGTGCGAAAGCACGACAAGGTTAATCCGAGTGGTTTCTGCTAAAGGAACCTTTTGTCAGTCCTAGAAACACTGATGAATAAGGGGTGGGCAAGTTCTGGTGTCAGCCGCCGCGGTAAAACCAGCACCTCAAGTGGTCAGGATGATTATTGGGCCTAAAGCATCCGTAGCCTGCTTTGTTAGTTTTCGGTTAAATCCATATGCTCAACGTATGGGCTGCCGGGA	Archaea	Crenarchaeota	Nitrososphaeria	Nitrosopumilales	Nitrosopumilaceae	Candidatus_Nitrosopumilus
0a76c6d5bc5d12e17338f17595a626e9	0	0	0	0	0	0	136	68	51	76	0	0	0	0	0	0	0	17	348	ASV835	TGGGGAATCTTGGACAATGGGCGCAAGCCTGATCCAGCCATGCCGCGTGAGTGATGAAGGCCTTAGGGTCGTAAAGCTCTTTCGCCAGAGATGATAATGACAGTATCTGGTAAAGAAACCCCGGCTAACTCCGTGCCAGCAGCCGCGGTAATACGGAGGGGGTTAGCGTTGTTCGGAATTACTGGGCGTAAAGCGTACGTAGGCGGACCATTAAGTTGGGGGTGAAATCCCGGGGCTCAA	Bacteria	Proteobacteria	Alphaproteobacteria	Rhodobacterales	Rhodobacteraceae	Thalassobius
1bb3648de093920bd9c2e88542e5d453	0	0	0	0	0	0	49	80	67	47	0	0	0	0	0	0	52	53	348	ASV836	TAAGGAATATTGGACAATGGGCGAGAGCCTGATCCAGCCATCCCGCGTGCAGGATGACAGCCCTCTGGGTTGTAAACTGCTTTTATATAAGAAGAATAGTCGTGATTTATCATGATATGACGGTACTATATGAATAAGCACCGGCTAACTCCGTGCCAGCAGCCGCGGTAATACGGAGGGTGCAAGCGTTATCCGGAATCACTGGGTTTAAAGGGTGCGTAGGCGGCTATATAAGTCAGG	Bacteria	Bacteroidota	Bacteroidia	Chitinophagales	Saprospiraceae	Lewinella
fd42dca2fa50d5d4257a34784e908643	0	0	0	0	0	0	61	59	84	47	0	0	0	0	0	0	58	38	347	ASV837	TGGGGAATATTGGACAATGGGCGGAAGCCTGATCCAGCAACGCCGCGTGAGGGATGACGGCCTTCGGGTTGTAAACCTCTTTCAGCACCGACGAAGCGTGAGTGACGGTAGGTGCAGAAGAAGGACCGGCCAACTACGTGCCAGCAGCCGCGGTAATACGTAGGGTCCGAGCGTTGTCCGGAATTATTGGGCGTAAAGGGCTCGTAGGCGGTTTGTCGCGTCGGGAGTGAAAACACGGGG	Bacteria	Actinobacteriota	Actinobacteria	Propionibacteriales	Nocardioidaceae	Nocardioides
5d3df8d33674ce7adfc669fb9e6cd7d8	0	0	0	0	0	0	25	0	0	198	0	0	0	15	0	0	28	81	347	ASV838	TGGGGAATATTGGACAATGGGCGCAAGCCTGATCCAGCCATGCCGCGTGTGTGAAGAAGGCCTTCGGGTTGTAAAGCACTTTCAGAAGTGAGGAAGGGTGACTGGCTAATATCCAGTTATCTTGACGTTAGCTTCAGAAGAAGCACCGGCTAACTCTGTGCCAGCAGCCGCGGTAATACAGAGGGTGCGAGCGTTAATCGGAATTACTGGGCGTAAAGCGCGCGTAGGTGGTTTGTTAAG	Bacteria	Proteobacteria	Gammaproteobacteria	Oceanospirillales	Marinomonadaceae	Marinomonas
6e55babfb4b90d6a95e424cd6892fd8a	0	0	0	0	0	0	0	83	74	68	0	0	0	0	0	0	42	79	346	ASV839	TGGGGAATCTTAGACAATGGGGGAAACCCTGATCTAGCCATGCCGCGTGAGTGACGAAGGCCTTAGGGTCGTAAAGCTCTTTCGCCAGGGATGATAATGACAGTACCTGGTAAAGAAACCCCGGCTAACTCCGTGCCAGCAGCCGCGGTAATACGGAGGGGGTTAGCGTTGTTCGGAATTACTGGGCGTAAAGCGCACGTAGGCGGACTATTAAGTCAGGGGTGAAATCCCGGGGCTCAA	Bacteria	Proteobacteria	Alphaproteobacteria	Rhodobacterales	Rhodobacteraceae	Tropicimonas
38bf6619859052f38e0d46454aecb888	0	0	0	0	0	0	57	38	73	67	0	0	0	0	0	0	58	52	345	ASV840	TGGGGAATCTTGGACAATGGGGGCAACCCTGATCCAGCGACGCCGCGTGGGTGAAGAAGGCCTTAGGGTTGTAAACCCCTTTCACCGGGGAGGATGATGACGTTACCCGGAGAAGAAGCACCGGCTAACTCCGTGCCAGCAGCCGCGGTAAGACGGAGGGTGCTAGCGTTGTTCGGAATCACTGGGCGTAAAGGGCGCGTAGGCGGCTTCATGAGTCAGATGTGAAAGCCCGGGGCTCAA	Bacteria	Proteobacteria	Alphaproteobacteria	Tistrellales	Geminicoccaceae	NA
b64538dd33bbe8f49ba3f18eeac52dd7	0	0	0	0	0	0	62	49	78	52	0	0	0	0	0	0	57	47	345	ASV841	TGGGGAATCTTAGACAATGGGGGAAACCCTGATCTAGCCATGCCGCGTGAGTGACGAAGGCCCTAGGGTCGTAAAGCTCTTTCGCCAGGGAAGATAATGACGGTACCTGGTAAAGAAGTCCCGGCTAACTCCGTGCCAGCAGCCGCGGTAATACGGAGGGGACTAGCGTTGTTCGGAATTACTGGGCGTAAAGCGCGCGTAGGCGGGCTGGAAAGTATGGGGTGAAATCCCGGGGCTCAA	Bacteria	Proteobacteria	Alphaproteobacteria	Rhodobacterales	Rhodobacteraceae	NA
be5a08383f4ee10a14d484ef3c6eb76c	0	0	0	0	0	0	47	72	63	61	0	0	0	0	0	0	58	43	344	ASV842	TGGGGAATCTTAGACAATGGGGGCAACCCTGATCTAGCCATGCCGCGTGAGTGACGAAGGCCTTAGGGTCGTAAAGCTCTTTCGCCGGGGAAGATAATGACTGTACCCGGTAAAGAAGTCCCGGCTAACTCCGTGCCAGCAGCCGCGGTAATACGGAGGGGACTAGCGTTGTTCGGAATTACTGGGCGTAAAGCGCGCGTAGGCGGATTAGTCAGTCAGAGGTGAAATCCCGGGGCTCAA	Bacteria	Proteobacteria	Alphaproteobacteria	Rhodobacterales	Rhodobacteraceae	NA
ce7fbd1a0023caff1c5ccb0bc6c676b6	0	0	0	0	0	0	47	42	74	73	0	0	0	0	0	0	74	34	344	ASV843	TGGGGAATATTGCGCAATGGGCGAAAGCCTGACGCAGCCATGCCGCGTGTGTGAAGAAGGCCTTCGGGTTGTAAAGCACTTTAAGCAGGGAGGAAAAGCATATGCCTAATACGTATGTGCCGTGACGTTACCTGCAGAATAAGCACCGGCTAACTCCGTGCCAGCAGCCGCGGTAATACGGAGGGTGCAAGCGTTAATCGGAATTACTGGGCGTAAAGCGCGCGTAGGCGGCTTGGTCAG	Bacteria	Proteobacteria	Gammaproteobacteria	Cellvibrionales	Spongiibacteraceae	Litorivivens
2feaa4d4491d8687e4270b6d1cfc874a	0	0	0	0	0	0	48	50	92	50	0	0	0	0	0	0	70	34	344	ASV844	TGGGGAATATTGGACAATGGGGGCAACCCTGATCCAGCAATGCCGCGTGTGTGAAGAAGGCCTGCGGGTTGTAAAGCACTTTCAGTAGGGAAGAAACAGTTTGAGGTTAATACCCTCAGATCTTGACGTAACCTACAGAAGAAGCACCGGCTAACTCCGTGCCAGCAGCCGCGGTAATACGGAGGGTGCAAGCGTTAATCGGAATTACTGGGCGTAAAGCGCGCGTAGGCGGTCTGGTCA	Bacteria	Proteobacteria	Gammaproteobacteria	NA	NA	NA
d100eb0042d5b5f5b357ff7531cbc3bc	0	0	344	0	0	0	0	0	0	0	0	0	0	0	0	0	0	0	0	ASV845	TGGGGAATTTTCCGCAATGGGCGAAAGCCTGACGGAGCAACGCCGCGTGAGGGAGGAAGGTCTTTGGATTGTAAACCTCTTTTCTCAAGGAAGATAATGACGGTACTTGAGGAATCAGCATCGGCTAACTCCGTGCCAGCAGCCGCGGTAATACGGGGGATGCAAGCGTTATCCGGAATTATTGGGCGTAAAGCGTCCGTAGGCGGCCAAGCAAGTCTGTTGTTAAAGCGTGCAGCTTAA	Bacteria	Cyanobacteria	Cyanobacteriia	NA	NA	NA
31467a1d3a201dd8950695c4f5ff17c0	0	0	0	0	0	0	61	87	70	0	0	0	0	0	0	0	65	60	343	ASV846	TCGGGAATTTTGCTCAATGGGGGAAACCCTGAAGCAGCAACGCCGCGTGAGGGATGACGGCCTTCGGGTTGTAAACCTCTTTTGTCAGGGACGATAATGACGGTACCTGAAGAATAAGCCACGGCTAACTACGTGCCAGCAGCCGCGGTAATACGTAGGTGGCAAGCGTTGTCCGGATTTACTGGGCGTAAAGAGCGCGCAGGCGGCCAGGTCAGTCGAATGTGAAAGCCCCCGGCTCAA	Bacteria	Chloroflexi	KD4-96	NA	NA	NA
ed6c16a3e1c319ea333869620436d513	0	0	0	0	0	0	61	53	65	43	0	0	0	0	0	0	65	55	342	ASV847	TGGGGAATATTGGACAATGGGGGCAACCCTGATCCAGCCATGCCGCGTGAGTGATGAAGGCCTTAGGGTTGTAAAGCTCTTTTACCAGGGATGATAATGACAGTACCTGGAGAATAAGCTCCGGCTAACTCCGTGCCAGCAGCCGCGGTAATACGGAGGGAGCTAGCGTTGTTCGGAATTACTGGGCGTAAAGCGCGCGTAGGCGGCTTTCCAAGTCAGAGGTGAAATCCCGGGGCTCAA	Bacteria	Proteobacteria	Alphaproteobacteria	Sphingomonadales	Sphingomonadaceae	Erythrobacter
aab8dcabb3b9bb49f0aab11e153cff2b	0	0	0	0	0	0	53	53	71	38	0	0	0	0	0	0	74	52	341	ASV848	TGGGGAATTTTGCGCAATGGGCGAAAGCCTGACGCAGCGACGCCGCGTGTGCGATGAAGGCCTTTGGGTCGTAAAGCACTGTCGAGAGGGACGAAAACTTCGGGATTAATACCCCCGAAGCTTGACGGTACCTCTAAAGGAAGCACCGGCTAACTCTGTGCCAGCAGCCGCGGTAATACAGAGGGTGCAAACGTTGCTCGGAATTACTGGGCGTAAAGCGCGTGTAGGTGGTCTAGCAAG	Bacteria	Myxococcota	Myxococcia	Myxococcales	Myxococcaceae	P3OB-42
20608785db47fd5f1eb30eab8ec7ae91	0	0	0	0	0	0	56	58	101	63	0	0	0	0	0	0	39	24	341	ASV849	TGGGGAATATTGGACAATGGGCGAAAGCCTGATCCAGCAATACCGCGTGTGTGAAGAAGGCCTGCGGGTTGTAAAGCACTTTCAGCAAGGAAGAAAAGCCATCGGATAATACCCGGCGGTCTTGACGTTACTTGCAGAAGAAGCACCGGCTAACTCCGTGCCAGCAGCCGCGGTAATACGGAGGGTGCAAGCGTTAATCGGAATTACTGGGCGTAAAGCGCGCGTAGGCGGCTCGGTCAG	Bacteria	Proteobacteria	Gammaproteobacteria	NA	NA	NA
3c787b5bb90130f2aeb3b3586753c4ef	0	0	0	0	0	0	60	51	73	27	0	0	0	0	0	0	63	67	341	ASV850	TGGGGAATATTGGACAATGGGCGCAAGCCTGATCCAGCAATGCCGCGTGTGTGAAGAAGGCCTGCGGGTTGTAAAGCACTTTCAGTAGAGAAGAAAAGCTCAACGATAATACCGTTGAGTCTTGACGTAACCTACAGAAGAAGCACCGGCTAACTCCGTGCCAGCAGCCGCGGTAATACGGAGGGTGCAAGCGTTAATCGGAATTACTGGGCGTAAAGCGCGCGTAGGCGGCTTGGTCAG	Bacteria	Proteobacteria	Gammaproteobacteria	Steroidobacterales	Woeseiaceae	Woeseia
681b27798c2d9e29c4bade9e631bd8d6	0	0	0	0	0	0	38	57	100	49	0	0	0	0	0	0	60	36	340	ASV851	TGGAGAATCTTGCCCAATGGGCGCAAGCCTGAGGCAGCCACGCCGCGTGGGGGAAGAAGGTCTTCGGATTGTAAACCCCTTTCAGCAGTGAAGAAGCGCAAGTGACGGTAACTGCAGAAGAAGGTCCGGCCAACTACGTGCCAGCAGCCGCGGTAATACGTAGGGACCGAGCGTTGTCCGGAATTATTGGGCGTAAAGCGCGCGTAGGCGGTCCGTTAAGTCGGATGTGAAATCCCAGGG	Bacteria	Actinobacteriota	Actinobacteria	Nitriliruptorales	Nitriliruptoraceae	NA
5cbf0c09ba2a14e29b8cbcd08a912303	0	0	0	0	0	0	35	70	41	53	0	0	0	0	0	0	40	100	339	ASV852	TCGAGAATCATTCACAATGGGCGAAAGCCTGATGGTGCGACGCCGCGTGGAGGATGAAGGCCCTCGGGTTGTAAACTCCTGTCATCAGGGAGTAAGTCAGTTGGTGTTAATAGCGCCAGCTGTTGTTAGTACCTGAAGAGGAAGAGACGGCTAACTCTGTGCCAGCAGCCGCGGTAATACAGAGGTCTCAAGCGTTGTTCGGATTTACTGGGCGTAAAGCGTGCGTAGGCGGCGAGGTAA	Bacteria	Verrucomicrobiota	Verrucomicrobiae	Verrucomicrobiales	DEV007	NA
d28ecf7659a9e6b2a163e2eae1c403ec	0	0	0	0	0	0	56	67	82	36	0	0	0	0	0	0	63	35	339	ASV853	TGGGGAATATTGGACAATGGGCGCAAGCCTGATCCAGCAATGCCGCGTGTGTGAAGAAGGCCTGAGGGTTGTAAAGCACTTTCAATAGAGACGAAAAGCCTGGGATTAATACTCCCGGGTCTTGACTTAACCTATAGAAGAAGCACCGGCTAACTCCGTGCCAGCAGCCGCGGTAATACGGAGGGTGCAAGCGTTAATCGGAATTACTGGGCGTAAAGCGCTCGTAGGCGGTTTGTTAAG	Bacteria	Proteobacteria	Gammaproteobacteria	BD7-8	NA	NA
6779d06d6282ab1d525fe33309c5660c	0	0	0	0	0	0	60	32	84	58	0	0	0	0	0	0	59	45	338	ASV854	TGGGGAATTTTGCGCAATGGGGGAAACCCTGACGCAGCGACGCCGCGTGAGCGATGAAGGCCTTCGGGTCGTAAAGCTCTGTCGAGCGGGACGAAAAACGGAAATGTTAATACCATCTCCGTCTGACGGTACCGCTGGAGGAAGCCCCGGCCAACTCCGTGCCAGCAGCCGCGGTAATACGGAGGGGGCGAGCGTTATTCGGAATTATTGGGCGTAAAGGGCGTGTAGGCGGCTTCGTGT	Bacteria	Acidobacteriota	AT-s3-28	NA	NA	NA
3673cf9fd8e0b2170d84990298861574	0	0	0	0	0	0	80	88	55	43	0	0	0	0	0	0	38	33	337	ASV855	TGGGGAATATTGGACAATGGGGGGAACCCTGATCCAGCAATACCGCGTGTGTGAAGAAGGCCTGCGGGTTGTAAAGCACTTTCAGTGGGGAAGAAAAGCCTCGGGTGAATAGCCGGAGGTCTTGACGTTACCCACAGAAGAAGCACCGGCTAACTCCGTGCCAGCAGCCGCGGTAATACGGAGGGTGCAAGCGTTAATCGGAATTACTGGGCGTAAAGCGCGCGTAGGCGGCACGGTCAG	Bacteria	Proteobacteria	Gammaproteobacteria	NA	NA	NA
d2cdb50786db0b45b2668a927666ea30	0	0	0	0	0	0	33	39	103	41	0	0	0	0	0	0	58	63	337	ASV856	TGGGGAATATTGGACAATGGGCGCAAGCCTGATCCAGCAATGCCGCGTGTGTGAAGAAGGCCTGAGGGTTGTAAAGCACTTTCAATAGAGACGAAAAGCACAGGATTAATACCCCTGTGTCTTGACTTAACCTATACAAGAAGCACCGGCTAACTCCGTGCCAGCAGCCGCGGTAATACGGAGGGTGCAAGCGTTAATCGGAATTACTGGGCGTAAAGCGCTCGTAGGCGGTTTGTTAAG	Bacteria	Proteobacteria	Gammaproteobacteria	BD7-8	NA	NA
ce9070cc6c4eeada3ab1faee8fe63bdb	0	0	0	23	23	0	0	0	0	0	0	0	0	0	259	31	0	0	336	ASV857	TGGGGAATCTTAGACAATGGGCGCAAGCCTGATCTAGCCATGCCGCGTGTGTGATGAAGGCCTTAGGGTCGTAAAGCACTTTCGCCAGAGATGATAATGACAGTATCTGGTAAAGAAACCCCGGCTAACTCCGTGCCAGCAGCCGCGGTAATACGGAGGGGGTTAGCGTTGTTCGGAATTACTGGGCGTAAAGCGTACGTAGGCGGATTGGAAAGTTGGGGGTGAAATCCCGGGGCTCAA	Bacteria	Proteobacteria	Alphaproteobacteria	Rhodobacterales	Rhodobacteraceae	NA
2964325e13c370dc65ac70f4c440e051	0	0	0	0	0	0	28	47	107	57	0	0	0	0	0	0	45	52	336	ASV858	TGAGGAATATTGCGCAATGGGCGAAAGCCTGACGCAGCCACGCCGCGTGAAGGAAGACACCCCTACGGGGCGTAAACTTCTTTTATGTGAGAAGAAGACCCTAGTCGCTAGGGTTTGACGGTATCACATGAATAAGCACCGGCTAACTCCGTGCCAGCAGCCGCGGTAATACGGAGGGTGCAAGCGTTGTCCGGAATCACTGGGTGTAAAGGGTGTGTAGGCGGGACAGTAAGTCAGAGG	Bacteria	Bacteroidota	Rhodothermia	Rhodothermales	Rhodothermaceae	NA
bcb68eb73ee173f43de9e0af62fddece	0	0	0	0	0	0	0	0	97	0	0	0	0	0	0	0	84	155	336	ASV859	TGGGGAATATTGGACAATGGGCGAAAGCCTGATCCAGCAACGCCGCGTGGAGGACGAAGGCCTTCGGGTCGTAAACTCCTGTCAGGTGGGACGAAACAGCCGAGCTCAACAGGCTCGGTTTCTGACGGTACCACCAGAGGAAGCCCCGGCTAACTCCGTGCCAGCAGCCGCGGTAAAACGGAGGGGGCAAGCGTTATTCGGAATTACTGGGCGTAAAGGGCGCGTAGGCGGCGTGGTATG	Bacteria	Acidobacteriota	Thermoanaerobaculia	Thermoanaerobaculales	Thermoanaerobaculaceae	Subgroup_10
919ee9e31af9d305215d441c12f87bf8	0	0	0	0	0	0	35	79	92	37	0	0	0	0	0	0	54	38	335	ASV860	TCGGGAATTTTGCTCAATGGGGGAAACCCTGAAGCAGCAACGCCGCGTGAGGGATGACGGCCTTCGGGTTGTAAACCTCTTTTCTCAGGGACGATAATGACGGTACCTGAAGAATAAGCCACGGCTAACTACGTGCCAGCAGCCGCGGTAATACGTAGGTGGCAAGCGTTGTCCGGAATTACTGGGCGTAAAGAGCGCGCAGGCGGCCATGTAAGTCGAACGTGAAAGCCCCCGGCTCAA	Bacteria	Chloroflexi	KD4-96	NA	NA	NA
7c43c0272302e6ba7ee4a67df12ce6c6	0	0	0	0	0	0	112	25	0	0	0	0	0	0	0	0	29	168	334	ASV861	TGGGGAATATTGGACAATGGGGGCAACCCTGATCCAGCCATGCCGCGTGTGTGAAGAAGGCTTTCGGGTTGTAAAGCACTTTCAGCGAGGAGGAAAGGGTGTTGATTAATACTCAGCATCTGTGACGTTACTCGCAGAAGAAGCACCGGCTAACTCCGTGCCAGCAGCCGCGGTAATACGGAGGGTGCAAGCGTTAATCGGAATTACTGGGCGTAAAGCGCGCGTAGGTGGCGAAGTCAG	Bacteria	Proteobacteria	Gammaproteobacteria	Oceanospirillales	Nitrincolaceae	NA
6bb1363aab615cab4a83214771301a05	0	0	0	0	0	0	32	45	0	71	0	0	0	0	0	0	88	98	334	ASV862	GCGAGAAACCTTTGCAATGTGCGCAAGCACGACAAGGTTAATCCGAGTGTTTCCTGCTAAAGGAATCTTTTGTTAGTTGTAAAACCACTGATGAATAAGGGGTGGGCAAGTTCTGGTGTCAGCCGCCGCGGTAAAACCAGCACCTCAAGTGGTCAGGATGATTATTGGGCCTAAAGCATCCGTAGCCTGTTCTGTAAGTTTCCGGTTAAATCCATTAGCTCAACTAATGGGCTGCCGAAA	Archaea	Crenarchaeota	Nitrososphaeria	Nitrosopumilales	Nitrosopumilaceae	NA
36b6bf5be84a96177f66f9e83ff480a7	0	0	0	30	51	139	0	113	0	0	0	0	0	0	0	0	0	0	333	ASV863	TGAGGAATATTGGGCAATGGAGGAGACTCTGACCCAGCCATGCCGCGTGCAGGAAGACTGCCCTATGGGTTGTAAACTGCTTTTATACAGGAAGAAACACTGGTATGTATACCAGCTTGACGGTACTGTAAGAATAAGGACCGGCTAACTCCGTGCCAGCAGCCGCGGTAATACGGAGGGTCCGAGCGTTATCCGGAATCATTGGGTTTAAAGGGTCCGCAGGCGGTCAATTAAGTCAGA	Bacteria	Bacteroidota	Bacteroidia	Flavobacteriales	Flavobacteriaceae	Polaribacter
572317349de9938e379491c8c0cc1792	0	0	0	0	0	0	57	39	0	0	0	0	0	0	207	30	0	0	333	ASV864	TGGGGAATATTGCACAATGGGCGCAAGCCTGATGCAGCCATGCCGCGTGTGTGAAGAAGGCCTTCGGGTTGTAAAGCACTTTCAGTTGTGAGGAAAGGTTAGTAGTTAATACCTGCTAGCTGTGACGTTAACAACAGAAGAAGCACCGGCTAACTCCGTGCCAGCAGCCGCGGTAATACGGAGGGTGCGAGCGTTAATCGGAATTACTGGGCGTAAAGCGCACGCAGGTGGTTATTTAAG	Bacteria	Proteobacteria	Gammaproteobacteria	Alteromonadales	Alteromonadaceae	Glaciecola
397331c85d786c42727b0fd39537467e	0	0	0	0	0	0	74	55	53	58	0	0	0	0	0	0	53	40	333	ASV865	TGGGGAATCTTGGACAATGGGGGCAACCCTGATCCAGCCATGCCGCGTGAGCGATGAAGGCCTTAGGGTTGTAAAGCTCTTTCACCGGGGAAGATAATGACGGTACCCGGAGAAGAAGCCCCGGCTAACTCCGTGCCAGCAGCCGCGGTAATACGGAGGGGGCTAGCGTTGTTCGGAATTACTGGGCGTAAAGCGCACGTAGGCGGATATTTAAGTCAGGGGTGAAATCCCGGGGCTCAA	Bacteria	Proteobacteria	Alphaproteobacteria	Rhodobacterales	Rhodobacteraceae	Albidovulum
a94fff6fbd012eb3acc1a540029a5533	0	0	0	0	0	0	36	38	80	91	0	0	0	0	0	0	46	42	333	ASV866	TGGGGAATATTGGACAATGGGCGAAAGCCTGATCCAGCAACGCCGCGTGGAGGATGAAAGCCTTCGGGTTGTAAACTCCTGTCAGGTGGGACGAAAAGGCGCCGGTAAATACCCGGCGTCCCTGACGGTACCACCGGAGGAAGCCCCGGCTAACTCCGTGCCAGCAGCCGCGGTAATACGGAGGGGGCAAGCGTTATTCGGAATCATTGGGCGTAAAGGGCGCGTAGGCGGCTTGGCAAG	Bacteria	Acidobacteriota	Thermoanaerobaculia	Thermoanaerobaculales	Thermoanaerobaculaceae	Subgroup_10
15d77320e0dc4638d077242a4867e42a	0	0	331	0	0	0	0	0	0	0	0	0	2	0	0	0	0	0	2	ASV867	TCGGGAATATTGGACAATGGGGGCAACCCTGATCCAGCAATACCGCGTGTGTGAAGAAGGCCTGCGGGTTGTAAAGCACTTTCAGTAGGGAAGAAAAGCCATCGGTTAATACCCGCTTGGTGAGGACGTTACCTACAGAAGAAGCACCGGCTAACTCCGTGCCAGCAGCCGCGGTAATACGGAGGGTGCAAGCGTTAATCGGAATTACTGGGCGTAAAGCGCGCGTAGGTGGTTTGGTAA	Bacteria	Proteobacteria	Gammaproteobacteria	NA	NA	NA
8841f173162eb272f844648ed0f32c19	0	0	0	0	0	0	61	71	44	63	0	0	0	0	0	0	36	57	332	ASV868	TGGGGAATATTGGACAATGGGCGGAAGCCTGATCCAGCAACGCCGCGTGAGGGATGACGGCCTTCGGGTTGTAAACCTCTTTCAGCACCGACGAAGCGGAAGTGACGGTAGGTGCAGAAGAAGGACCGGCCAACTACGTGCCAGCAGCCGCGGTAATACGTAGGGTCCGAGCGTTGTCCGGAATTATTGGGCGTAAAGGGCTCGTAGGCGGTTTGTCGCGTCGGGAGTGAAAACACGGGG	Bacteria	Actinobacteriota	Actinobacteria	Propionibacteriales	Nocardioidaceae	Nocardioides
e5c65edc623619a731eb52c18a0694c3	0	0	0	0	0	0	28	40	86	37	0	0	0	0	0	0	83	58	332	ASV869	TGAGGAATTTTGCGCAATGGGGGAAACCCTGACGCAGCAACGCCGCGTGGGTGAAGAAGGCTTTCGGGTCGTAAAGCCCTGTCAGGTGGGAAGAACCGCTTCAGCACTAATAATGCTGAAGCCTGACGGTACCACCAGAGGAAGCACCGGCCAACTCCGTGCCAGCAGCCGCGGTAATACGGAGGGTGCAAGCGTTGTTCGGAATTATTGGGCGTAAAGAGCGTGTAGGCGGTTCGGTTA	Bacteria	Desulfobacterota	Syntrophobacteria	Syntrophobacterales	NA	NA
3416849be69b6385e00fbe3c8e147057	0	0	0	0	0	0	42	60	52	49	0	0	0	0	0	0	75	53	331	ASV870	TGGGGAATATTGGACAATGGGCGAAAGCCTGATCCAGCAACGCCGCGTGAATGATGAAGGCCTTAGGGTTGTAAAATTCTTTCGCTAGGGAAGATAATGACTGTACCTAGTAAAGAAGCCCCGGCTAACTCCGTGCCAGCAGCCGCGGTAATACGGAGGGGGCTAGCGTTGTTCGGAATTACTGGGCGTAAAGCGTGCGTAGGCGGATTAATAAGTTAGATGTGAAATCCCAGGGCTCAA	Bacteria	Proteobacteria	Alphaproteobacteria	Caulobacterales	Hyphomonadaceae	Litorimonas
4d722dc99a30cad09dacbbd4909ac487	0	0	0	0	0	0	59	0	76	57	0	0	0	0	0	0	72	67	331	ASV871	TGGGGAATATTGGACAATGGGCGCAAGCCTGATCCAGCAATGCCGCGTGTGTGAAGAAGGCCTGCGGGTTGTAAAGCACTTTCAGTTGGGAAGAAAAGCTCGAGGTTAATACCCTCGGGTCTTGACGTTACCTACAGAAGAAGCACCGGCCAACTCCGTGCCAGCAGCCGCGGTAATACGGAGGGTGCGAGCGTTAATCGGAATTACTGGGCGTAAAGCGCACGCAGGTGGCTGGGTCAG	Bacteria	Proteobacteria	Gammaproteobacteria	EPR3968-O8a-Bc78	NA	NA
37a55943f7b204bcd871779949bea041	0	0	64	0	0	0	0	0	0	0	0	0	0	129	117	21	0	0	267	ASV872	TGGGGAATTTTCTGCAATGGGCGAAAGCCTGACAGAGCAATACCGCGTGAGGGAAGAAAGCCCACAGGGTTGTAAACCTCTTTTGTCAAGGAAGAAGTTCTGACGTTACTTGACGAATAAGCATCGGCTAACTCCGTGCCAGCAGCCGCGGTAATACGGAGGATCCAAGCGTTATCCGGAATCATTGGGTTTAAAGGGTCCGTAGGTGGATAATTAAGTCAGAGGTGAAATCCTGCAGCT	Bacteria	Bacteroidota	Bacteroidia	Flavobacteriales	Flavobacteriaceae	NA
0928c231da265e8a00d1fa30a90d35c3	0	0	0	0	0	0	52	34	96	60	0	0	0	0	0	0	46	42	330	ASV873	TCGAGAATCATTCGCAATGGGCGAAAGCCTGACGGTGCGACGCCGCGTGGAGGATGAAGGTCTTCGGATTGTAAACTCCTGTCATCAGGGAGTAAGTGAGTGGTTTCGAATAGGGATCGCTTTTGCTAGTACCTGAAGAGGAAGAGACGGCTAACTCTGTGCCAGCAGCCGCGGTAATACAGAGGTCTCAAGCGTTGTTCGGATTTACTGGGCGTAAAGCGTGCGTAGGCGGCGAGGTAA	Bacteria	Verrucomicrobiota	Verrucomicrobiae	Verrucomicrobiales	DEV007	NA
b56b3b987268d41ce8f17f0a4b4710a0	0	0	76	0	0	0	0	0	0	0	0	0	251	0	3	0	0	0	254	ASV874	TGGGGAATCTTGCGCAATGGGCGAAAGCCTGACGCAGCGATGCCGCGTGGGGGATGAAGGCTCTCGGGTCGTAAACCCCTTTCAGCAGGGACGAAAATGACGGTACCTGCAGAAGAAGCCCCGGCCAACTACGTGCCAGCAGCCGCGGTAACACGTAGGGGGCAAGCGTTGTCCGGATTTATTGGGCGTAAAGAGCTCGTAGGCTGTTCAGTAAGTCAGGTGTGAAAATCCAAGGCTCAA	Bacteria	Actinobacteriota	Acidimicrobiia	Microtrichales	Microtrichaceae	Sva0996_marine_group
c542421197d5c809bc4a1cc76f8db7d3	0	0	0	0	0	0	24	54	104	68	0	0	0	0	0	0	46	33	329	ASV875	TAAGGAATATTGGACAATGCCCGAAAGGGTGATCCAGCCATCCCGCGTGCAGGAAGACGGCCCTATGGGTTGTAAACTGCTTTTATCAGGGAAGAACCACCTCGATTTATCGGGGCTTGACTGTACCTGAAGAATAAGCACCGGCTAACTCCGTGCCAGCAGCCGCGGTAATACGGAGGGTGCAAGCGTTATCCGGAATCACTGGGTTTAAAGGGTGCGTAGGCGGCGGCATAAGTCAGA	Bacteria	Bacteroidota	Bacteroidia	Chitinophagales	Saprospiraceae	NA
4fe105661726ef7a7aa8d628fea3d530	0	0	0	0	0	0	42	70	92	41	0	0	0	0	0	0	35	49	329	ASV876	TGGGGAATCTTGCACAATGGGCGCAAGCCTGATGCAGCGATGCCGCGTGCGGGAAGAAGGCCCTAGGGTTGTAAACCGCTTTCAGTAGGGAAGAAAATGACGGTACCTACAGAAGAAGGTGCGGCCAACTACGTGCCAGCAGCCGCGGTGACACGTAGGCACCAAGCGTTATCCGGATTTATTGGGCGTAAAGAGCTCGTAGGCGGTTTGGTAAGTCGGGTGTGAAAACTCTGGGCTCAA	Bacteria	Actinobacteriota	Acidimicrobiia	Microtrichales	Ilumatobacteraceae	Ilumatobacter
660d51655bcf4116d33bdd16c4a13efd	0	0	0	0	0	0	20	68	85	51	0	0	0	0	0	0	69	34	327	ASV877	TCGGGAATTTTGGGCAATGGGGGAAACCCTGACCCAGCAACGCCGCGTGAAGGATGAAGTATTTCGGTATGTAAACTTCGTAAGAATAGGAAGAATCAATGACGGTACTATTTGTAAGCTCCGGCTAACTACGTGCCAGCAGCCGCGGTAATACGTAGGGGGCAAGCGTTGTTCGGATTTACTGGGCGTAAAGGGCGCGTAGGCGGCGTGACAAGTCACTTGTGAAATCTCCGGGCTTAA	Bacteria	Acidobacteriota	Blastocatellia	Blastocatellales	Blastocatellaceae	NA
44e2e52e04b25d92ed9eeafd79b44f31	0	0	0	0	0	0	42	40	89	36	0	0	0	0	0	0	69	51	327	ASV878	TGAGGAATATTGCGCAATGGACGAAAGTCTGACGCAGCCACGCCGCGTGCAGGAAGACACCCCTCCGGGGCGTAAACTGCTTTTATATGGGAAGAACACCCTGTTCTGCAGGGTCTGACGGTACCATACGAATAAGGACCGGCTAACTCCGTGCCAGCAGCCGCGGTAATACGGAGGGTCCAAGCGTTGTCCGGAATCACTGGGTGTAAAGGGTGCGCAGGCGGGCTTGTAAGTCAGAGG	Bacteria	Bacteroidota	Rhodothermia	Rhodothermales	Rhodothermaceae	NA
e6bcca20377584944adbe34c9abc6098	0	0	0	0	38	0	145	143	0	0	0	0	0	0	0	0	0	0	326	ASV879	TGGGGAATCTTGGACAATGGGCGCAAGCCTGATCCAGCCATGCCGCGTGAGTGATGAAGGCCTTAGGGTCGTAAAGCTCTTTCGCCAGAGATGATAATGACAGTATCTGGTAAAGAAACCCCGGCTAACTCCGTGCCAGCAGCCGCGGTAATACGGAGGGGGTTAGCGTTGTTCGGAATTACTGGGCGTAAAGCGCACGTAGGCGGATCAGAAAGTATGGGGTGAAATCCCGGGGCTCAA	Bacteria	Proteobacteria	Alphaproteobacteria	Rhodobacterales	Rhodobacteraceae	Pseudophaeobacter
f8406fba29af9376c7290da923c9412b	0	0	0	0	0	0	67	50	78	74	0	0	0	0	0	0	0	57	326	ASV880	TCGAGAGGCTTCGGCAATGGGGGAAACCCTGACCGAGCGACGTCGCGTGGGTGATGAAGATTCTTGGATCGTAAAACCCTGTCAGGTGGGATGAAATGCGATTTGGTCAATAGCCAAGTCGTTTGACAGTACCACCAGAGGAAGCTCCGGCCAACTCCGTGCCAGCAGCCGCGGTAACACGGGGGGAGCAAGCGTTGTTCGGAATCATTGGGCGTAAAGAGCTCGTAGGCGGCTCCGTAA	Bacteria	Latescibacterota	Latescibacteria	Latescibacterales	Latescibacteraceae	NA
16056a3e26cd7f3cd669f248c32800d3	0	0	0	0	0	0	0	0	0	0	102	134	0	0	90	0	0	0	326	ASV881	CCTCCTTTTTTCCTCCTTTTTTCCTTTTCTTCCCTTTTCGAAAGCCTGACAGAGCAATACCGCGTGAGGGAAGAAAGCCCACAGGGTTGTAAACCTCTTTTGTCAAGGAAGAAGTTCTGACGTTACTTGACGAATAAGCATCGGCTAACTCCGTGCCAGCAGCCGCGGTAAGACGGAGGATGCAAGTGTTATCCGGAATCACTGGGCGTAAAGCGTTTGTAGGTGGTTTAGTAAGTCTAT	Bacteria	Cyanobacteria	Cyanobacteriia	Chloroplast	NA	NA
be3a3b6a365496402b95db2600f555f4	0	0	0	0	181	0	36	15	23	0	0	0	0	0	0	0	31	39	325	ASV882	TGGGGAATATTGCACAATGGGCGCAAGCCTGATGCAGCCATGCCGCGTGTGTGAAGAAGGCTCTAGGGTTGTAAAGCACTTTCAGTCGGGAGGAAAGCTTGTAGATTAATACTCTGCAAGTGTGACGTTACCGACAGAAGAAGCACCGGCTAACTCCGTGCCAGCAGCCGCGGTAATACGGAGGGTGCAAGCGTTAATCGGAATTACTGGGCGTAAAGCGCACGTAGGTGGTTTGTTAAG	Bacteria	Proteobacteria	Gammaproteobacteria	Oceanospirillales	Saccharospirillaceae	NA
411dd73986a593ba25a42762ab317c2b	0	0	0	0	0	0	45	65	94	39	0	0	0	0	0	0	55	27	325	ASV883	TGAGGAATATTGCACAATGGGGGAAACCCTGATGCAGCAACGCCGCGTGGAGGACGAAGGCTTTCGAGTTGTAAACTCCTTTTCTGGGGGAAGAGAACGGACGGTACCCCAGGAATAAGACACGGCTAACTACGTGCCAGCAGCCGCGGTAATACGTAGGTGTCAAGCGTTATCCGGAATTACTGGGCGTAAAGGGCACGCAGGCGGCTCTTCAAGTCTGACGTGAAAGCTCCCGGCTTA	Bacteria	Chloroflexi	Anaerolineae	Caldilineales	Caldilineaceae	NA
f742aada37414462763e7b55ccc509bd	0	0	0	0	0	0	59	54	65	34	0	0	0	0	0	0	76	37	325	ASV884	TGGGGAATCTTAGACAATGGGGGAAACCCTGATCTAGCCATGCCGCGTGAGTGACGAAGGCCTTAGGGTCGTAAAGCTCTTTCGCCAGGGAAGATAATGACTGTACCTGGTAAAGAAACCCCGGCTAACTCCGTGCCAGCAGCCGCGGTAATACGGAGGGGGTTAGCGTTGTTCGGAATTACTGGGCGTAAAGCGCGCGTAGGCGGACTATTAAGTCAGGGGTGAAATCCCGGGGCTCAA	Bacteria	Proteobacteria	Alphaproteobacteria	Rhodobacterales	Rhodobacteraceae	Wenxinia
d08961a29e02aaa8e04507e4097e2725	0	0	0	0	0	0	26	0	79	95	0	0	0	0	0	0	40	85	325	ASV885	TGGAGAATCTTGCACAATGGGCGAAAGCCTGATGCAGCCACGCCGCGTGAGGGAATGAAGGCCTTCGGGTTGTAAACCTCTTTCAGCAATGAAGAAGCGCAAGTGACGGTAATTGCAGAAGAAGCCCCGGCCAACTACGTGCCAGCAGCCGCGGTAATACGTAGGGGGCGAGCGTTGTCCGGAATCATTGGGCGTAAAGCGCACGTAGGCGGTCCAGTAAGTCGGATGTGAAATCTCAGG	Bacteria	Actinobacteriota	Actinobacteria	Nitriliruptorales	Nitriliruptoraceae	NA
6c8f0b15e2013436f4cebdb3c4ae974a	0	0	0	0	0	0	0	0	87	211	0	0	0	0	0	0	0	27	325	ASV886	GCGCGAAAACTGCACAATGTGGGAAATCACGATGCGGGAACCCCGAGTGTCTGCACAATGTGTAGACTGTCGTCAAGCGTTCATTGCTTGACAAGAAAGTGCTGGGTAAGACGGGTGCCAGCCGCCGCGGTAATACCCGCAGCACGAGTGGTGGTCACTCTTATTGGGCCTAAAGCGTCCGTAGCCTGTTCACTAAATGCCTGGGTAAATCGATGCGCTCAACGTATCGAATTCCGGGTA	Archaea	Thermoplasmatota	Thermoplasmata	NA	NA	NA
e069bf8955c52c35f9130679c872b267	0	0	0	0	0	0	34	59	97	41	0	0	0	0	0	0	56	37	324	ASV887	TGAGGAATATTGGGCAATGGGCGCAAGCCTGACCCAGCCACGCCGCGTGAGTGATGAAGGCTTTCGAGTTGTAAAGCTCTGTGGGGAGGGAAGAAAATGCGAGCGACTAATAAGCGCGCGTACTGACGGTACCTCCTTAGCAAGCACCGGCTAACTCTGTGCCAGCAGCCGCGGTAAGACAGAGGGTGCAAACGTTGCTCGGAATTACTGGGCGTAAAGCGCACGTAGGCGGATTCGCAA	Bacteria	Myxococcota	Polyangia	Polyangiales	Sandaracinaceae	NA
5ee151bec0809b445ac347e8aaf7bea3	0	0	0	0	0	0	39	0	48	59	0	0	0	0	0	0	74	104	324	ASV888	TGGGGAATATTGGACAATGGGGGCAACCCTGATCCAGCCATGCCGCGTGTGTGAAGAAGGCCTTCGGGTTGTAAAGCACTTTCAGCAGTGAGGAAAGGGATGTAGTTAATACCTGCATTCTGTGACGTTAACTGCAGAAGAAGCACCGGCTAACTCCGTGCCAGCAGCCGCGGTAATACGGAGGGTGCAAGCGTTAATCGGAATTACTGGGCGTAAAGCGCGCGTAGGTGGATAAGTCAG	Bacteria	Proteobacteria	Gammaproteobacteria	Oceanospirillales	Nitrincolaceae	Marinobacterium
13a7cb7075e1c5f86a07f15c7de765f2	0	0	0	57	120	77	12	0	0	0	0	0	0	33	0	24	0	0	323	ASV889	TGAGGAATATTGGACAATGGGCGGAAGCCTGATCCAGCCATGCCGCGTGCAGGAAGACTGCCCTATGGGTTGTAAACTGCTTTTATACAGGAAGAAACCTTTTCACGTGTGAGAAGCTGACGGTACTGTAAGAATAAGGATCGGCTAACTCCGTGCCAGCAGCCGCGGTAATACGGAGGATCCAAGCGTTATCCGGAATCATTGGGTTTAAAGGGTCCGTAGGTTGATAATTAAGTCAGG	Bacteria	Bacteroidota	Bacteroidia	Flavobacteriales	Flavobacteriaceae	Winogradskyella
0b811c4d17874a000b9f37c0e96eaef6	0	0	0	0	0	0	48	51	91	35	0	0	0	0	0	0	54	44	323	ASV890	TCGAGAATCATTCGCAATGGGCGAAAGCCTGACGGTGCGACGCCGCGTGGAGGATGAAGGTCTTCGGATTGTAAACTCCTGTCATCAGGGAGTAAGGTAGTGTATGCGAATAGTTTGCACTGTTGATAGTACCTGAAGAGGAAGAGACGGCTAACTCTGTGCCAGCAGCCGCGGTAATACAGAGGTCTCAAGCGTTGTTCGGATTTACTGGGCGTAAAGCGTGCGTAGGCGGCGAGGTAA	Bacteria	Verrucomicrobiota	Verrucomicrobiae	Verrucomicrobiales	DEV007	NA
392c9c46fc6a2197636094993cabde4c	0	0	0	0	0	0	65	55	79	26	0	0	0	0	0	0	50	48	323	ASV891	TCGGGAATTTTGGGCAATGGGCGAAAGCCTGACCCAGCAACGCCGTGTGAGGGATGAAGGCCTTCGGGTCGTAAACCTCTGTCGGAAGGGAAGAAAGGTCTCTGTTCGAATAGGGCAGGGGCTTGACGGTACCTTCAAAGGAAGCACCGGCTAACTCCGTGCCAGCAGCCGCGGTAATACGGAGGGTGCAAGCGTTGTTCGGAATTACTGGGCGTAAAGCGCGTGTAGGCGGCTTGGTAA	Bacteria	NB1-j	NA	NA	NA	NA
2143cc75d28b3de7774d09a90083548f	0	0	0	0	0	0	0	98	65	38	0	0	0	0	0	0	56	66	323	ASV892	TCGAGAATCATTCGCAATGGGGGAAACCCTGACGGTGCGACGCCGCGTGGAGGATGAAGGCCCTCGGGTTGTAAACTCCTGTCATCAGGGAGTAAGGCTACGGTAGTAACTGACCTGTAGATTGATAGTACCTGAAGAGGAAGAGACGGCTAACTCTGTGCCAGCAGCCGCGGTAATACAGAGGTCTCAAGCGTTGTTCGGATTTACTGGGCGTAAAGAGTGCGTAGGCGGCGAGGTAAG	Bacteria	Verrucomicrobiota	Verrucomicrobiae	Verrucomicrobiales	DEV007	NA
6f8038604f8ed98cba3ee484d7f297a7	0	0	0	0	0	0	75	0	88	90	0	0	0	0	0	0	69	0	322	ASV893	TGGGGAATATTGGACAATGGGCGGAAGCCTGATCCAGCAACGCCGCGTGAGGGATGACGGCCTTCGGGTTGTAAACCTCTTTCAGCACCGACGAAGCGGAAGTGACGGTAGGTGCAGAAGAAGGACCGGCCAACTACGTGCCAGCAGCCGCGGTAATACGTAGGGTCCGAGCGTTGTCCGGAATTATTGGGCGTAAAGGGCTCGTAGGCGGTCTGTCGCGTCGGGAGTGAAAACCAGGTG	Bacteria	Actinobacteriota	Actinobacteria	Propionibacteriales	Nocardioidaceae	Nocardioides
a1660483d1cb38283887ac9a1b6d50e4	0	0	0	0	0	0	36	83	99	0	0	0	0	0	0	0	58	46	322	ASV894	TGGGGAATATTGGACAATGGGCGCAAGCCTGATCCAGCAATGCCGCGTGTGTGAAGAAGGCCTGAGGGTTGTAAAGCACTTTCAATAGAGACGAAAAGCTCAGGCTTAATACGCTTGAGTCTTGACTTAACCTATAGAAGAAGCACCGGCTAACTCCGTGCCAGCAGCCGCGGTAATACGGAGGGTGCAAGCGTTAATCGGAATTACTGGGCGTAAAGCGCTCGTAGGCGGTTTGTTAAG	Bacteria	Proteobacteria	Gammaproteobacteria	BD7-8	NA	NA
0022a71454039a59152d0c0882d72308	0	0	0	0	0	0	64	49	93	23	0	0	0	0	0	0	36	56	321	ASV895	TGGGGAATATTGGACAATGGGCGCAAGCCTGATCCAGCCATGCCGCGTGTGTGATGAAGGCCCTAGGGTTGTAAAGCACTTTCAACGGTGAAGATAATGACGGTAACCGTAGAAGAAGCTCCGGCTAACTTCGTGCCAGCAGCCGCGGTAATACGAAGGGAGCTAGCGTTGTTCGGAATTACTGGGCGTAAAGCGCACGTAGGCGGACTAATTAGTCAGGGGTGAAATCCCGGGGCTCAA	Bacteria	Proteobacteria	Alphaproteobacteria	Rhizobiales	Rhizobiaceae	NA
73ad50a7da1e56b6f0cef5fea8445257	0	0	0	0	0	0	113	105	0	0	0	0	0	0	0	0	69	34	321	ASV896	TGGGGAATATTGCACAATGGGGGGAACCCTGATGCAGCCATGCCGCGTGTGTGAAGAAGGCCTTCGGGTTGTAAAGCACTTTCAGTTGTGAGGAAAGGTTGGTAGTTAATACCTTCCAGCTGTGACGTTAACAACAGAAGAAGCACCGGCTAACTCCGTGCCAGCAGCCGCGGTAATACGGAGGGTGCGAGCGTTAATCGGAATTACTGGGCGTAAAGCGCACGCAGGCGGTTTGTTAAG	Bacteria	Proteobacteria	Gammaproteobacteria	Alteromonadales	Alteromonadaceae	NA
e9fbb6ca2b046e5d561ac9f2e018bc1b	0	0	0	0	0	0	34	69	54	47	0	0	0	0	0	0	74	43	321	ASV897	TGGGGAATATTGGACAATGGGCGAAAGCCTGATCCAGCAATGCCGCGTGAGTGATGAAGGCCTTAGGGTTGTAAAGCTCTTTTACCAGGGATGATAATGACAGTACCTGGAGAATAAGCTCCGGCTAACTCCGTGCCAGCAGCCGCGGTAATACGGAGGGAGCTAGCGTTGTTCGGAAATACTGGGCGTAAAGCGCACGTAGGCGGCGCCGCAAGTCAGGGGTGAAATCCCGGAGCTCAA	Bacteria	Proteobacteria	Alphaproteobacteria	Sphingomonadales	Sphingomonadaceae	Altererythrobacter
d7ddef0feaee592fd528652c746fc06a	0	0	0	0	0	0	0	0	124	181	0	0	0	0	0	0	0	16	321	ASV898	GCGCGAAAACTGCACAATGTGGGAAACCACGATGCGGGAAACCCGAGTGTGTGCACAATGTGTACACTGTCGTCAAGCGTTCATTGCTTGACAAGAAAGTGCTGGGTAAGACGGGTGCCAGCCGCCGCGGTAATACCCGCAGCACGAGTGGTGGTCACTATTACTGGGCCTAAAGCGTCCGTAGCCGGTTTGGTAAATGCCTGGGTAAATCGATGCGCTCAACGTATCGAATTCCGGGTA	Archaea	Thermoplasmatota	Thermoplasmata	JdFR-43	NA	NA
f4b3106a9680cff56944d8f1ce15bce1	0	0	0	0	0	0	45	43	102	44	0	0	0	0	0	0	30	55	319	ASV899	TGAGGAATATTGCGCAATGGGCGAAAGCCTGACGCAGCCACGCCGCGTGAAGGAAGACACCCCTACGGGGCGTAAACTTCTTTTATGTGAGAAGAAGACCCTATACGCTAGGGTTTGACGGTATCACATGAATAAGCACCGGCTAACTCCGTGCCAGCAGCCGCGGTAATACGGAGGGTGCAAGCGTTGTCCGGAATCACTGGGTGTAAAGGGTGTGTAGGCGGGACAGTAAGTCAGAGG	Bacteria	Bacteroidota	Rhodothermia	Rhodothermales	Rhodothermaceae	NA
6fe5720afb0de70433dac5b3e5ae75a3	0	0	0	0	0	0	58	29	76	51	0	0	0	0	0	0	71	34	319	ASV900	TGGGGAATATTGGACAATGGGGGCAACCCTGATCCAGCAATGCCGCGTGTGTGAAGAAGGCCTGCGGGTTGTAAAGCACTTTCAGTGGGGAAGAAAAGCATAGGGATAATACCCCTGTGTCTTGACGTCACCTACAAAAGAAGCACCGGCTAACTCCGTGCCAGCAGCCGCGGTAATACGGAGGGTGCAAGCGTTAATCGGAATTACTGGGCGTAAAGCGCGCGTAGGTGGTTGTGTAAG	Bacteria	Proteobacteria	Gammaproteobacteria	NA	NA	NA
9df5720a6138df46770a775a4596a225	0	0	0	0	0	0	42	63	63	65	0	0	0	0	0	0	86	0	319	ASV901	TGGGGAATCTTGCACAATGGGCGAAAGCCTGATGCAGCGACGCCGCGTGGGGGATGAAGGCCCTAGGGTCGTAAACCCCTTTCAGCAGGGACGAAATTGACGGTACCTGCAGAAGAAGCTCCGGCCAACTACGTGCCAGCAGCCGCGGTAAGACGTAGGGGGCGAGCGTTGTCCGGAATTATTGGGCGTAAAGAGCTCGTAGGCGGTTCCGTAAGTCAGATGTGAAAACTCAGGGCTCAA	Bacteria	Actinobacteriota	Acidimicrobiia	Microtrichales	Microtrichaceae	NA
06f8cd3dcccb325c134f9f53465b01e4	0	0	0	0	0	0	36	55	64	46	0	0	0	0	0	0	66	52	319	ASV902	TGGGGAATATTGCACAATGGGGGAAACCCTGATGCAGCCATGCCGCGTGTGTGAAGAAGGCCTTCGGGTTGTAAAGCACTTTCAGTTGTGAGGAAAGGTTAGTAGTTAATACCTGCTAGCTGTGACGTTAGCAACAGAAGAAGCACCGGCTAACTCCGTGCCAGCAGCCGCGGTAATACGGAGGGTGCAAGCGTTAATCGGAATTACTGGGCGTAAAGCGCACGCAGGCGGTCTGTTAAG	Bacteria	Proteobacteria	Gammaproteobacteria	Alteromonadales	Alteromonadaceae	Glaciecola
e2c1c96bff3efbcb59b3f61ddfd34ee1	0	0	0	0	0	0	0	51	100	46	0	0	0	0	0	0	65	57	319	ASV903	TGGGGAATCTTGCGCAATGGGCGAAAGCCTGACGCAGCAACGCCGCGTGCGGGAAGACGGCCTTCGGGTTGTAAACCGCTTTCAGCAGGGACGAAAATGACGGTACCTGCAGAAGAAGGTCCGGCCAACTACGTGCCAGCAGCCGCGGTAAGACGTAGGGACCAAGCGTTGTCCGGAATTATTGGGCGTAAAGAGCTCGTAGGCGGTTCAGTAAGTCGGGTGTGAAAACTCAGGGCTCAA	Bacteria	Actinobacteriota	Acidimicrobiia	Microtrichales	Microtrichaceae	NA
798a6725a9361bc7e48c6390b5809b1f	0	0	0	0	0	0	0	90	96	51	0	0	0	0	0	0	82	0	319	ASV904	TGGGGAATATTGGACAATGGGCGCAAGCCTGATCCAGCAATGCCGCGTGTGTGAAGAAGGCCTGCGGGTTGTAAAGCACTTTCAGTAGAGAAGAAAAGCCTACGGTTAATACCCGTGAGTCTTGACGTAACCTACAGAAGAAGCACCGGCTAACTCCGTGCCAGCAGCCGCGGTAATACGGAGGGTGCGAGCGTTAATCGGAATTACTGGGCGTAAAGCGCGCGTAGGCGGTCCGGTCAG	Bacteria	Proteobacteria	Gammaproteobacteria	Steroidobacterales	Woeseiaceae	Woeseia
7bd8a3a82db17cd4b530a84c4f6111a7	0	0	0	56	69	0	0	0	0	0	0	0	0	48	145	0	0	0	318	ASV905	TGAGGAATATTGGACAATGGGCGGGAGCCTGATCCAGCCATGCCGCGTGCAGGAAGACGGTCCTATGGATTGTAAACTGCTTTTACATGGGAAGAATAAGGGCTACGTGTAGCCTGGTGACGGTACCATGAGAATAAGGACCGGCTAACTCCGTGCCAGCAGCCGCGGTAATACGGAGGGTCCGAGCGTTATCCGGAATTATTGGGTTTAAAGGGTCCGTAGGCGGGCCGTTAAGTCAGG	Bacteria	Bacteroidota	Bacteroidia	Flavobacteriales	Flavobacteriaceae	NA
665b7fd8443a66c7c0b4d36b3bc0aa8e	0	0	17	0	0	0	54	73	29	31	0	0	0	0	0	0	62	52	301	ASV906	TGGGGAATCTTGGACAATGGGGGCAACCCTGATCCAGCCATGCCGCGTGAGTGATGAAGGCCTTAGGGTCGTAAAGCTCTTTCGCCTGTGAAGATAATGACGGTAGCAGGTAAAGAAACCCCGGCTAACTCCGTGCCAGCAGCCGCGGTAATACGGAGGGGGTTAGCGTTGTTCGGAATTACTGGGCGTAAAGCGCACGTAGGCGGACTGGAAAGTTGGGGGTGAAATCCCAGGGCTCAA	Bacteria	Proteobacteria	Alphaproteobacteria	Rhodobacterales	Rhodobacteraceae	Ruegeria
57802ee68011e961c80cfeec09b0c158	0	0	318	0	0	0	0	0	0	0	0	0	0	0	0	0	0	0	0	ASV907	TGAGGAATATTGGACAATGGAGGCAACTCTGATCCAGCCATGCCGCGTGCAGGAAGACTGCCCTATGGGTTGTAAACTGCTTTTATACAGGAAGAAACTGTTCTACGTGTAGGACACTGACGGTACTGTAAGAATAAGGACCGGCTAACTCCGTGCCAGCAGCCGCGGTAATACGGAGGGTCCGAGCGTTATCCGGAATCATTGGGTTTAAAGGGTCCGCAGGCGGTCAATTAAGTCAGA	Bacteria	Bacteroidota	Bacteroidia	Flavobacteriales	Flavobacteriaceae	NA
270a9d96f59a4b10721248935fe9b639	0	0	0	0	0	0	53	45	59	50	0	0	0	0	0	0	64	46	317	ASV908	TGGGGAATATTGCGCAATGCCTGAAAGGGTGACGCAGCGACGCCGCGTGGGTGAAGACGCACCACGGTGTGTAAAGCCCTGTCAGAAGGGAAGAATAGCCTGGTTTCGAAAGGGATCAGGTCTGACGGTACCTTCAGAGGAAGCTCCGGCTAACTCCGTGCCAGCAGCCGCGGTAACACGGGGGGAGCAAGCGTTGTCCGGATTTACTGGGTGTAAAGGGCGTGTAGGCGGGATGGTAAG	Bacteria	Calditrichota	Calditrichia	Calditrichales	Calditrichaceae	Calorithrix
d5882b7df98c1d4ff3e6d82619a84ee2	0	0	0	0	0	0	58	65	79	26	0	0	0	0	0	0	58	30	316	ASV909	TGGGGAATCTTAGACAATGGGGGAAACCCTGATCTAGCCATGCCGCGTGAGTGACGAAGGCCTTAGGGTCGTAAAGCTCTTTCGCCAGGGAAGATAATGACGGTACCTGGTAAAGAAACCCCGGCTAACTCCGTGCCAGCAGCCGCGGTAATACGGAGGGGGTTAGCGTTGTTCGGAATTACTGGGCGTAAAGCGCGCGTAGGCGGACTGGAAAGTATGGGGTGAAATCCCAGGGCTCAA	Bacteria	Proteobacteria	Alphaproteobacteria	Rhodobacterales	Rhodobacteraceae	NA
949906463f5fea8c0f716d9f966bdb57	0	0	0	0	0	0	27	60	97	34	0	0	0	0	0	0	73	25	316	ASV910	TGAGGAATATTGGGCAATGGGCGAAAGCCTGACCCAGCCACGCCGCGTGCAGGATGACACCCCTCAGGGGCGTAAACTGCTTTTATGCGAGAAGAACAACCGGCTCATGCCGGCCTGACGGTATCGCATGAATAAGCACCGGCTAACTCCGTGCCAGCAGCCGCGGTAATACGGAGGGTGCAAGCGTTGTCCGGAATCACTGGGTGTAAAGGGTGTGTAGGCGGGCCCGCAAGTCAGAGG	Bacteria	Bacteroidota	Rhodothermia	Rhodothermales	Rhodothermaceae	NA
bbb8ab4699374c0445a46c03a0390092	0	0	0	0	0	0	33	44	83	51	0	0	0	0	0	0	70	35	316	ASV911	TGAGGAATCTTGCGCAATGGAGGAAACTCTGACGCAGCCACGCCGCGTGCAGGAAGACACCCCTCAGGGGCGTAAACTGCTTTTATACGGGAAGAACACCCTGCTCGGCAGGGTCTGACGGTACCGTACGAATAAGCACCGGCTAACTCCGTGCCAGCAGCCGCGGTAATACGGAGGGTGCAAGCGTTGTCCGGAATCACTGGGTGTAAAGGGTGTGTAGGCGGACTTGTAAGTCAGGGG	Bacteria	Bacteroidota	Rhodothermia	Rhodothermales	Rhodothermaceae	NA
696e55bdf9fa49decb723c3eec8dd951	0	0	0	0	0	0	56	55	49	63	0	0	0	0	0	0	44	49	316	ASV912	TGGGGAATCTTGCGCAATGGGCGAAAGCCTGACGCAGCGATGCCGCGTGGGGGATGAAGGCTCTCGGGTCGTAAACCCCTTTCAGCAGGGACGAAAATGACGGTACCTGCAGAAGAAGCCCCGGCCAACTACGTGCCAGCAGCCGCGGTAACACGTAGGGGGCGAGCGTTGTCCGGATTTATTGGGCGTAAAGAGCTCGTAGGCAGTTCGGTAAGTCAGGTGTGAAAACCCAAGGCTCAA	Bacteria	Actinobacteriota	Acidimicrobiia	Microtrichales	Microtrichaceae	Sva0996_marine_group
28ac024d42702fb979bb874444fc2f32	0	0	0	0	0	0	61	0	94	0	0	0	0	0	0	0	92	69	316	ASV913	TGGGGAATATTGGACAATGGGCGCAAGCCTGATCCAGCAATGCCGCGTGTGTGAAGAAGGCCTGCGGGTTGTAAAGCACTTTCAGTGGGGAAGAAAAGCTCGAGGTTAATACCCTCGGGTCTTGACGTAACCTACAGAAGAAGCACCGGCTAACTCCGTGCCAGCAGCCGCGGTAATACGGAGGGTGCGAGCGTTAATCGGAATTACTGGGCGTAAAGCGCGCGTAGGTGGTTTTGTAAG	Bacteria	Proteobacteria	Gammaproteobacteria	AT-s2-59	NA	NA
bfdff182ac9d96826e9057ea3f13cac8	0	0	0	0	0	0	50	46	50	52	0	0	0	0	0	0	56	61	315	ASV914	TGGGGAATATTGCGCAATGGTCGAGAGACTGACGCAGCGACGCCGCGTGTGGGAGGAAGCCTTTCGGGGTGTAAACCACTGTCAGACGGGAAGAACACTGCATGTTCGAACAGGGCATGCAACTGACGGTACCGTCAGAGGAAGCGCCGGCTAACTCCGTGCCAGCAGCCGCGGTAAGACGGAGGGCGCAAGCGTTGTTCGGAATTACTGGGCGTAAAGCGCGGGCAGGTGGTTTGTTAA	Bacteria	Gemmatimonadota	BD2-11_terrestrial_group	NA	NA	NA
a57fd1e931b4fe9a374e3b31998855cf	0	0	0	0	0	0	62	44	78	39	0	0	0	0	0	0	55	37	315	ASV915	TGGGGAATATTGGACAATGGGCGCAAGCCTGATCCAGCAACGCCGCGTGGAGGACGAAGGCCTTCGGGTCGTAAACTCCTGTCAGTAGGGACGAAAAAGTACGGTCGAACAGGCCGTGCCATTGACGGTACCTGCAGAGGAAGCCCCGGCTAACTCCGTGCCAGCAGCCGCGGTAATACGGAGGGGGCAAGCGTTATTCGGAATTACTGGGCGTAAAGGGCGTGTAGGCGGCGTGATAGG	Bacteria	Acidobacteriota	Thermoanaerobaculia	Thermoanaerobaculales	Thermoanaerobaculaceae	Subgroup_10
5cc905ede995f4779d7c88ddb585ecd4	0	0	0	0	0	0	29	73	75	34	0	0	0	0	0	0	59	45	315	ASV916	TAGGGAATCTTGCACAATGGGCGAAAGCCTGATGCAGCGACGCCGCGTGGGGGATGAAGGCCTTCGGGTTGTAAACCCCTTTCAGTAGGGACGAAAATGACGGTACCTACAGAAGAAGGTCCGGCCAACTACGTGCCAGCAGCCGCGGTAACACGTAGGGACCAAGCGTTGTCCGGATTTATTGGGCGTAAAGAGCTCGTAGGTGGTTCAGTAAGTCGGATGTGAAAACTCAAGGCTCAA	Bacteria	Actinobacteriota	Acidimicrobiia	Microtrichales	Microtrichaceae	NA
2f996973166c5ddc70f3a0d8d6ade634	0	0	0	0	0	0	38	41	87	41	0	0	0	0	0	0	55	52	314	ASV917	TGGGGAATCTTGCGCAATGGGCGAAAGCCTGACGCAGCGACGCCGCGTGCGGGAGGAAGGCCTTCGGGTTGTAAACCGCTTTCAGGGGGGACGAAGCCACTCGGGTGAATAGCCCAGAGGGTGACGGTACCCCCAGAAGAAGCCCCGGCTAACTACGTGCCAGCAGCCGCGGTAATACGTAGGGGGCCAGCGTTGTCCGGATTCATTGGGCGTAAAGAGCGTGTAGGCGGTTCAATAGGT	Bacteria	Actinobacteriota	Thermoleophilia	Gaiellales	NA	NA
f5665091ebf41b1b9b2c3885ef8d46a8	0	0	0	0	0	0	29	43	92	33	0	0	0	0	0	0	91	26	314	ASV918	GCGAGAAAACTTTGCAATGTGCGAAAGCACGACAAGGTTAATCCGAGTGGTTCCTGCTAAAGGAACCTTTTGTTAGTCGTAGAACCACTGATGAATAAGGGGTGGGCAAGTTCTGGTGTCAGCCGCCGCGGTAAAACCAGCACCTCAAGTGGTCAGGATGATTATTGGGCCTAAAGCATCCGTAGCCTGCTCTATAAGTTTTCGGTTAAATCTATGCGCTCAACGTATAGGCTGCCGGGA	Archaea	Crenarchaeota	Nitrososphaeria	Nitrosopumilales	Nitrosopumilaceae	Candidatus_Nitrosopelagicus
35f84d0bb155d244e85cdae982303ea5	0	0	0	0	0	0	53	56	44	23	0	0	0	0	0	0	63	74	313	ASV919	TGGGGAATCTTAGACAATGGGGGCAACCCTGATCTAGCCATGCCGCGTGAGTGAAGAAGGCCCTAGGGTTGTAAAGCTCTTTCGCCAGGGAAGATAATGACGGTACCTGGTAAAGAAACCCCGGCTAACTCCGTGCCAGCAGCCGCGGTAATACGGAGGGGGTTAGCGTTGTTCGGAATTACTGGGCGTAAAGCGTACGTAGGCGGACCAGTCAGTCAGGGGTGAAATCCCGGGGCTCAA	Bacteria	Proteobacteria	Alphaproteobacteria	Rhodobacterales	Rhodobacteraceae	NA
77192a5ade629fe287f75b1aeacb5b87	0	0	0	0	0	0	39	38	81	66	0	0	0	0	0	0	43	46	313	ASV920	TGGGGAATATTGGACAATGGGGGAAACCCTGATCCAGCAACGCCGCGTGGAGGACGAAGGCCTTCGGGTCGTAAACTCCTGTCAGATGGGACGAAAAGGCCGAGGTCAATAGCCTCGGTTCCTGACGGTACCACCAGAGGAAGCCCCGGCTAACTCCGTGCCAGCAGCCGCGGTAATACGGAGGGGGCTAGCGTTATTCGGAATTACTGGGCGTAAAGGGCGCGTAGGCGGCCTGGAAAG	Bacteria	Acidobacteriota	Thermoanaerobaculia	Thermoanaerobaculales	Thermoanaerobaculaceae	Subgroup_10
309712b4d94193d0271c698dea560856	0	0	0	0	0	0	0	0	84	62	0	0	0	0	0	0	58	109	313	ASV921	TGGGGAATATTGCACAATGGGCGAAAGCCTGATGCAGCAATGCCGCGTGTGTGAAGAAGGCCTGCGGGTTGTAAAGCACTTTCAGTAGGGAGGAAACTGTAACGGAATAATACCCGTTACCCTGACGTTACCTACAGAAGAAGCACCGGCTAACTCTGTGCCAGCAGCCGCGGTAATACAGAGGGTGCAAGCGTTAATCGGAATTACTGGGCGTAAAGCGCGCGTAGGCGGTTTGGTCAG	Bacteria	Proteobacteria	Gammaproteobacteria	B2M28	NA	NA
b68baca9157fadafff44aec63e40c0ee	0	0	0	0	0	0	0	0	0	0	0	0	0	118	171	24	0	0	313	ASV922	TGGGGAATTTTCTGCAATGGGCGAAAGCCTGACAGAGCAATACCGCGTGAGGGAAGAAAGCCCACAGGGTTGTAAACCTCTTTTGTCAAGGAAGAAGTTCTGACGTTACTTGACGAATAAGCACCGGCTAACTCTGTGCCAGCAGCCGCGGTAATACAGAGGGTGCAAGCGTTAATCGGAATTACTGGGCGTAAAGCGCGCGTAGGTGGTTTGTTAAGTCTGATGTGAAATCCCAGGGCT	Bacteria	Proteobacteria	Gammaproteobacteria	NA	NA	NA
31578b8af772d49dd7488e226866ad19	0	0	0	0	0	0	48	58	75	49	0	0	0	0	0	0	55	27	312	ASV923	TGGGGAATCTTGCGCAATGGGCGAAAGCCTGACGCAGCAACGCCGCGTGTGGGAAGACGGCCCTACGGGTTGTAAACCACTTTCGACAGGGACGAAAATGACGGTACCTGTAGAAGAAGCTCCGGCCAACTACGTGCCAGCAGCCGCGGTAAGACGTAGGGGGCGAGCGTTGTCCGGAATCATTGGGCGTAAAGGGCTCCTAGGCGGTTCAGTAAGTCGACTGTGAAAATCCAAGGCTCA	Bacteria	Actinobacteriota	Acidimicrobiia	Microtrichales	NA	NA
b4038a56b810c1b6339edd3f9f028f5b	0	0	0	0	0	0	43	42	66	49	0	0	0	0	0	0	77	35	312	ASV924	TAGAGAATCTTGCGCAATGGGCGAAAGCCTGACGCAGCCACGCCGCGTGGAGGAAGAAGGCCTTCGGGTTGTAAACTCCTTTCAGCAGGGAAGAAGCGAAAGTGACGGTACCTGCAGAAGAAGGTCCGGCCAACTACGTGCCAGCAGCCGCGGTAATACGTAGGGACCGAGCGTTATCCGGAATTATTGGGCGTAAAGCGCGTGTAGGCGGTCCGTTAAGTCGGCTGTGAAATCTCTGGG	Bacteria	Actinobacteriota	Actinobacteria	Nitriliruptorales	Nitriliruptoraceae	NA
f366ee56ac22eeeedb02f979280192e7	0	0	0	0	0	0	21	65	92	50	0	0	0	0	0	0	51	33	312	ASV925	TAAGGAATATTGGACAATGGGGGCAACCCTGATCCAGCCATCCCGCGTGTAGGAAGACTGCCCTATGGGTTGTAAACTACTTTTAGATAGGAAGAACGGCCACGACTTGTCGTGGTGTGACGGTACTATCAGAATAAGCACCGGCTAACTCCGTGCCAGCAGCCGCGGTAATACGGAGGGTGCAAGCGTTATCCGGAATCACTGGGTTTAAAGGGTGCGTAGGCGGCCTGGTAAGTCAGA	Bacteria	Bacteroidota	Bacteroidia	Chitinophagales	Saprospiraceae	NA
e5de3acb83a05a0f7dc548c036b1e162	0	0	0	0	0	0	41	31	63	48	0	0	0	0	0	0	75	53	311	ASV926	TCGGGAATTTTGGGCAATGGGCGAAAGCCTGACCCAGCAACGCCGCGTGAGGGATGAAGGCCCTCGGGTCGTAAACCTCTGTCGGAAGGGAAGAAAGGTCTCCGTTCGAATAGGGCGGGGGCTTGACGGTACCTTCAAAGGAAGGACCGGCTAACTCCGTGCCAGCAGCCGCGGTAATACGGAGGGTCCAAGCGTTGTTCGGAATTACTGGGCGTAAAGCGCGTGTAGGCGGCTTGGTAA	Bacteria	NB1-j	NA	NA	NA	NA
3a8027888973712de4b3eade9daf5582	0	0	0	0	0	0	0	0	94	107	0	0	0	0	0	0	0	110	311	ASV927	TGGGGAATATTGGACAATGGGCGCAAGCCTGATCCAGCAACGCCGCGTGGAGGACGAAGGCCTTCGGGTCGTAAACTCCTGTCAGGTGGGACGAAACGGCCGAGTTCAACAGGCTCGGTAACTGACGGTACCACCAGAGGAAGCCCCGGCTAACTCCGTGCCAGCAGCCGCGGTAAAACGGAGGGGGCAAGCGTTATTCGGAATTACTGGGCGTAAAGGGCGCGTAGGCGGCGTGGTATG	Bacteria	Acidobacteriota	Thermoanaerobaculia	Thermoanaerobaculales	Thermoanaerobaculaceae	Subgroup_10
295a9465f62acc8cf6ef3b88b1b59d81	0	0	0	0	0	0	35	45	76	40	0	0	0	0	0	0	72	42	310	ASV928	TCGGGAATCTTGGGCAATGGGCGCAAGCCTGACCCAGCAACGCCGCGTGAGGGATGAAGGCCTTCGGGTCGTAAACCTCTGTCGGGAGGGAAGAACCGCATCCGTTCGAACAGGTCGGATGCCTGACGGTACCTCCAAAGGAAGCGCCGGCTAACTCCGTGCCAGCAGCCGCGGTAATACGGAGGGCGCAAGCGTTGTTCGGAATCACTGGGCGTAAAGCGCGTGTAGGCGGCCGGGCAA	Bacteria	NB1-j	NA	NA	NA	NA
19bdc247e6d9a69f5deecf71300d8ee8	0	0	0	0	25	0	67	47	0	0	0	0	0	67	74	29	0	0	309	ASV929	TGGGGAATATTGGACAATGGGGGCAACCCTGATCCAGCCATGCCGCGTGAGTGATGAAGGCCTTAGGGTTGTAAAGCTCTTTCAGCGAGGAGGATAATGACGTTACTCGCAGAAGAAGCCCCGGCTAACTTCGTGCCAGCAGCCGCGGTAATACGAAGGGGGCTAGCGTTGTTCGGAATCACTGGGCGTAAAGCGCACGTAGGCGGATTGGTCAGTTAGGGGTGAAATCCCAGAGCTCAA	Bacteria	Proteobacteria	Alphaproteobacteria	Rhizobiales	Stappiaceae	Labrenzia
e5bd9f8d62a5a76c7ea911065d8f1108	0	0	0	0	0	0	42	80	51	58	0	0	0	0	0	0	28	49	308	ASV930	TGGGGAATATTGGACAATGGGCGAAAGCCTGATCCAGCAACGCCGCGTGGAGGATGAAGGCCTTCGGGTTGTAAACTCCTGTCAGGTGGGACGAAAAGACATCGGTAAATACCCGATGTCCTTGACGGTACCACCGGAGGAAGCCCCGGCTAACTCCGTGCCAGCAGCCGCGGTAATACGGAGGGGGCAAGCGTTATTCGGAATCATTGGGCGTAAAGGGCGCGTAGGCGGCTTGGCAAG	Bacteria	Acidobacteriota	Thermoanaerobaculia	Thermoanaerobaculales	Thermoanaerobaculaceae	Subgroup_10
30aa055396084529e6bf02ffe28fa764	0	0	0	0	0	0	59	89	70	24	0	0	0	0	0	0	36	29	307	ASV931	TGAGGAATATTGGACAATGGGCGGGAGCCTGATCCAGCCATGCCGCGTGCGGGAAGAAGGCCCTACGGGTCGTAAACCGCTTTTGTACGGGAAGAAACGGGGCCACGCGTGGCCCTTTGACGGTACCGTAAGAATAAGGACCGGCTAACTCCGTGCCAGCAGCCGCGGTAATACGGAGGGTCCGAGCGTTATCCGGAATCATTGGGTTTAAAGGGTCCGTAGGCGGGCCGTTAAGTCAGG	Bacteria	Bacteroidota	Bacteroidia	Flavobacteriales	Flavobacteriaceae	Euzebyella
9e9cc27e2871b3859535f7c9339bc042	0	0	0	0	0	0	30	56	74	57	0	0	0	0	0	0	46	44	307	ASV932	TGGGGAATATTGGACAATGGGCGCAAGCCTGATCCAGCCATGCCGCGTGAATGAAGAAGGCCTTAGGGTTGTAAAGTTCTTTCACTAGGGAAGATAATGACGGTACCTAGACAAGAAGCCCCGGCTAATTTCGTGCCAGCAGCCGCGGTAATACGAAAGGGGCTAGCGTTGTTCGGAATTACTGGGCGTAAAGCGCACGTAGGCGGCACTGTAAGTTAGAGGTGAAATCCCGGAGCTCAA	Bacteria	Proteobacteria	Alphaproteobacteria	Caulobacterales	Parvularculaceae	Marinicaulis
b0ff2226eec3816dcef4f66b060c575f	0	0	0	0	0	0	40	43	71	47	0	0	0	0	0	0	75	31	307	ASV933	TGGGGAATATTGGACAATGGGGGAAACCCTGATCCAGCAACGCCGCGTGGAGGACGAAGGCCTTCGGGTCGTAAACTCCTGTCAGGTGGGACGAAAAGGCGTCGGTCAATAGCCGGCGTTTCTGACGGTACCACCAGAGGAAGCCCCGGCTAACTCCGTGCCAGCAGCCGCGGTAATACGGAGGGGGCTAGCGTTATTCGGAATTACTGGGCGTAAAGGGCGCGTAGGCGGCCTGGCAAG	Bacteria	Acidobacteriota	Thermoanaerobaculia	Thermoanaerobaculales	Thermoanaerobaculaceae	Subgroup_10
19541423304924807b251ed9872c9e63	0	0	0	0	0	0	43	58	0	61	0	0	0	0	0	0	102	43	307	ASV934	TGGGGAATATTGGACAATGGGGGCAACCCTGATCCAGCCATGCCGCGTGTGTGAAGAAGGCCTTCGGGTTGTAAAGCACTTTCAGTGGGGAAGAAAAGCTCGAGGATAATACCCTTGGGTATTGACGGTACCTACAGAAGAAGCACCGGCTAATTCCGTGCCAGCAGCCGCGGTAATACGGAAGGTGCAAGCGTTAATCGGAATTACTGGGCGTAAAGCGCGCGTAGGCGGTTAGATAAG	Bacteria	Proteobacteria	Gammaproteobacteria	NA	NA	NA
082707d50e84898956071f2d4765b5fe	0	0	0	0	0	0	49	66	67	37	0	0	0	0	0	0	51	36	306	ASV935	TGGGGAATCTTAGACAATGGGCGAAAGCCTGATCTAGCCATGCCGCGTGAGTGACGAAGGCCTTAGGGTCGTAAAGCTCTTTCGCCAGGGATGATAATGACAGTACCTGGTAAAGAAACCCCGGCTAACTCCGTGCCAGCAGCCGCGGTAATACGGAGGGGGTTAGCGTTGTTCGGAATTACTGGGCGTAAAGCGCACGTAGGCGGACTGTTAAGTCGGGGGTGAAATCCCGGGGCTCAA	Bacteria	Proteobacteria	Alphaproteobacteria	Rhodobacterales	Rhodobacteraceae	NA
c9dcb69dffe035a924be70499d26745c	0	0	0	0	0	0	48	58	100	26	0	0	0	0	0	0	42	32	306	ASV936	TGGGGAATATTGCGCAATGGGCGAAAGCCTGACGCAGCAACGCCGCGTGAGGGATGACGGCTCTCGGGTTGTAAACCTCTTTCAGTGATGACGAAAATGACGGTAATCACAGAAGAAGGTCCGGCCAACTACGTGCCAGCAGCCGCGGTAACACGTAGGGACCAAGCGTTGTCCGGATTTATTGGGCGTAAAGAGCTCGTAGGCGGTTTCGTAAGTCGGATGTGAAAACTCAGGGCTCAA	Bacteria	Actinobacteriota	Acidimicrobiia	Microtrichales	Microtrichaceae	Sva0996_marine_group
705c6f07a888174b201ddbadaad09ce8	0	0	0	0	0	0	34	51	73	33	0	0	0	0	0	0	71	44	306	ASV937	TGGGGAATATTGGACAATGGGCGCAAGCCTGATCCAGCAATGCCGCGTGTGTGAAGAAGGCCCGAGGGTTGTAAAGCACTTTCAATAGAGACGAAAAGCTTGAGGATAATACCCTCGAGTCTTGACTTAACCTATAGAAGAAGCACCGGCTAACTCCGTGCCAGCAGCCGCGGTAATACGGAGGGTGCAAGCGTTAATCGGAATTACTGGGCGTAAAGCGCTCGTAGGCGGTTTGTTAAG	Bacteria	Proteobacteria	Gammaproteobacteria	BD7-8	NA	NA
42d0b5fc58db44c6b679351f1c933f2b	0	0	0	0	0	0	0	0	0	0	0	0	0	212	36	57	0	0	305	ASV938	TGGGGAATTTTCTGCAATGGGCGAAAGCCTGACAGAGCAATACCGCGTGAGGGAAGAAAGCCCACAGGGTTGTAAACCTCTTTTGTCAAGGAAGAAGTTCTGACGTTACTTGACGAATAAGCATCGGCTAACTCCGTGCCAGCAGCCGCGGTAATACGGAGGGTCCGAGCGTTATCCGGAATTATTGGGTTTAAAGGGTCCGTAGGCGGGCTGTTAAGTCAGAGGTGAAATGCTGCGGCT	Bacteria	Cyanobacteria	Cyanobacteriia	Cyanobacteriales	NA	NA
e00fb313874fe01f97484e637f398566	0	0	0	0	0	0	37	45	90	51	0	0	0	0	0	0	47	34	304	ASV939	TGGAGAATCTTGCACAATGGGCGAAAGCCTGATGCAGCCACGCCGCGTGAGGGAAGAAGGCCTTCGGGTCGTAAACCTCTTTCAGTCGCGAAGAAGCGAAAGTGACGGTAGCGACAGAAGAAGCCCCGGCTAACTACGTGCCAGCAGCCGCGGTAATACGTAGGGGGCGAGCGTTGTCCGGAATCATTGGGCGTAAAGCGCGTGTAGGCGGCCCTGTAAGTCGAATGTGAAATCTCCGAG	Bacteria	Actinobacteriota	Actinobacteria	Nitriliruptorales	Nitriliruptoraceae	NA
0f1da5ce69b037a19e3c90f6d604d571	0	0	0	0	0	0	36	42	91	27	0	0	0	0	0	0	70	38	304	ASV940	TCGAGAATCATTCGCAATGGGCGAAAGCCTGACGGTGCGACGCCGCGTGGAGGATGACGGCCCTAGGGTTGTAAACTCCTGTCATCAGAGAGTAAGGTCACGGGTAGTAACTGACCTGTGGATTGATAGTATCTGAAGAGGAAGAGACGGCTAACTCTGTGCCAGCAGCCGCGGTAATACAGAGGTCTCAAGCGTTGTTCGGAATTACTGGGCGTAAAGCGTGCGTAGGCGGCGAGGTAA	Bacteria	Verrucomicrobiota	Verrucomicrobiae	Verrucomicrobiales	DEV007	NA
8290388aefc9348f58a0e5ddac8d037b	0	0	0	0	0	0	34	48	74	36	0	0	0	0	0	0	71	41	304	ASV941	TGAGGAATATTGGACAATGGGCGGGAGCCTGATCCAGCCATGCCGCGTGCAGGAAGACTGCCCTATGGGTTGTAAACTGCTTTTGTACGGGAAGAAACACCCCCACGTGTGGGGGCTTGACGGTACCGTAAGAATAAGCATCGGCTAACTCCGTGCCAGCAGCCGCGGTAATACGGAGGATGCAAGCGTTATCCGGAATCATTGGGTTTAAAGGGTCCGTAGGCGGGTGATTAAGTCAGG	Bacteria	Bacteroidota	Bacteroidia	Flavobacteriales	Flavobacteriaceae	NA
5b4191b8c106b4d0991e82d523559896	0	0	0	0	0	0	19	51	89	31	0	0	0	0	0	0	66	47	303	ASV942	TAGGGAATTTTGGGCAATGGGGGAAACCCTGACCCAGCAACGCCGCGTGTGGGATGAAGGCTCTCGGGTCGTAAACCACTGTCAGGAGGGAAGAACGGCATCACGGGTAATATTCGTGGTGTTTGACGGTACCTCCAAAGGAAGCACCGGCTAACTCCGTGCCAGCAGCCGCGGTAATACGGAGGGTGCAAGCGTTGTTCGGAATTACTGGGCGTAAAGAGCGTGTAGGCGGTTTGGCAA	Bacteria	NB1-j	NA	NA	NA	NA
535f76a64239f66d9938782edc2798a7	0	0	0	0	0	0	37	52	50	57	0	0	0	0	0	0	44	63	303	ASV943	TAAGGAATTGTTCGCAATGGGCGAAAGCCTGACGACGCAACGCCGCGTGGAGGACGAAGATCTTCGGGTCGTAAACTCCTGTCGAGCGGGACGAACAACATGCGGGTTAATACCCCGTGTGCCTGACGGTACCGCTAAAGGAAGCCCCGGCTAACTCCGTGCCAGCAGCCGCGGTAATACGGGGGGGGCGAGCGTTGTTCGGATTTACTGGGCGTAAAGGGCTCGTAGGCGGCCACCTAA	Bacteria	Acidobacteriota	Vicinamibacteria	Vicinamibacterales	NA	NA
347c71ae9ea297b1895c475e2d07b870	0	0	0	0	0	0	41	51	58	56	0	0	0	0	0	0	56	41	303	ASV944	TGGGGAATATTGGACAATGGGCGCAAGCCTGATCCAGCAATGCCGCGTGTGTGAAGAAGGCCTGCGGGTTGTAAAGCACTTTCAGCAGGGAAGAAAAGCCTAAGGTTAATACCCTTGAGTCTTGACGTTACCTGCAGAAGAAGCACCGGCTAACTCCGTGCCAGCAGCCGCGGTAATACGGAGGGTGCAAGCGTTAATCGGAATTACTGGGCGTAAAGGGCACGCAGGTGGCTTGGTGAG	Bacteria	Proteobacteria	Gammaproteobacteria	NA	NA	NA
2cd96755cf533f59aef9195bc8cb781f	0	0	0	0	0	0	54	60	73	34	0	0	0	0	0	0	52	29	302	ASV945	TGAGGAATATTGCACAATGGGGGAAACCCTGATGCAGCAACGCCGCGTGAAGGATGAAGGCTTTCGAGTTGTAAACTTCTTTTCTGTGGGAAGAGCAAGGACGGTACCACAGGAATAAGACACGGCTAACTACGTGCCAGCAGCCGCGGTAATACGTAGGTGTCAAGCGTTATCCGGAATTACTGGGCGTAAAGGGCACGCAGGCGGCTGAGCAAGTTCAGCGTGAAAGCTCCCGGCTTA	Bacteria	Chloroflexi	Anaerolineae	Caldilineales	Caldilineaceae	NA
3f9cb8bd1c08c9513bc212a192d4a31c	0	0	0	0	0	0	44	43	79	45	0	0	0	0	0	0	49	42	302	ASV946	TGGGGAATCTTAGACAATGGGGGAAACCCTGATCTAGCCATGCCGCGTGAGTGACGAAGGTCTTAGGATCGTAAAGCTCTTTCGCCAGGGAAGATAATGACGGTACCTGGTAAAGAAGTCCCGGCTAACTCCGTGCCAGCAGCCGCGGTAATACGGAGGGGACTAGCGTTGTTCGGAATTACTGGGCGTAAAGCGCACGTAGGCGGGCTGGAAAGTTGGGGGTGAAATCCCAGGGCTCAA	Bacteria	Proteobacteria	Alphaproteobacteria	Rhodobacterales	Rhodobacteraceae	NA
c731654973491f4a60771454970734e4	0	0	0	0	0	0	33	46	75	43	0	0	0	0	0	0	44	61	302	ASV947	TGGGGAATCTTGCGCAATGGGCGAAAGCCTGACGCAGCAACGCCGCGTGCGGGAAGACTGCCTTCGGGTTGTAAACCGCTTTCAGTGGGGACGAAGCTCCCAGGGTTAATAGCCCATGGGGTGACGGTACCCACAGAAGAAGCCCCGGCTAACTACGTGCCAGCAGCCGCGGTAATACGTAGGGGGCAAGCGTTGTCCGGAATCATTGGGCGTAAAGCGCGTGTAGGCGGCTTGGTAAGT	Bacteria	Actinobacteriota	Thermoleophilia	Gaiellales	NA	NA
d51afcc6ce8a6c3a3da7274e6f67a6f8	0	0	0	0	0	0	49	58	55	37	0	0	0	0	0	0	44	59	302	ASV948	TGGGGAATATTGGACAATGGGCGCAAGCCTGATCCAGCCATGCCGCGTGAATGATGAAGGCCTTAGGGTTGTAAAATTCTTTCGCTAGGGAAGATAATGACGGTACCTAGTAAAGAAGCCCCGGCTAACTCCGTGCCAGCAGCCGCGGTAATACGGAGGGGGCTAGCGTTGTTCGGAATTACTGGGCGTAAAGCGTGCGTAGGCGGATTATTAAGTTAGAGGTGAAATCCCGGGGCTCAA	Bacteria	Proteobacteria	Alphaproteobacteria	Caulobacterales	Hyphomonadaceae	NA
3224e6b32b8004388c3680df4d976e4f	0	0	0	0	0	0	18	43	60	35	0	0	0	0	0	0	99	47	302	ASV949	TGGGGAATATTGCGCAATGGGCGAAAGCCTGACGCAGCGACGCCGCGTGTGGGAGGAAGCCTTTCGGGGTGTAAACCACTGTCAGAGGGGAAGAACAGCGTTATGTCGAACAGGCATGGCGTTTGACGGTACCCTCAGAGGAAGCGCCGGCTAACTCCGTGCCAGCAGCCGCGGTAAGACGGAGGGCGCAAGCGTTGTTCGGAATTACTGGGCGTAAAGCGCGGGCAGGTGGTCCGTTAA	Bacteria	Gemmatimonadota	BD2-11_terrestrial_group	NA	NA	NA
b7733f0a2aba614775426d0ec421dd19	0	0	302	0	0	0	0	0	0	0	0	0	0	0	0	0	0	0	0	ASV950	TGGGGAATTTTCCGCAATGGGCGCAAGCCTGACGGAGCAATACCGCGTGCGGGAGGAAGGCCCTTGGGTCGTAAACCGCTTTTAACAGGGAAGAACACAATGACGGTACCTGTTGAATAAGCCTCGGCTAACTCCGTGCCAGCAGCCGCGGTAAGACGGAGGAGGCAAGCGTTATCCGGAATTATTGGGCGTAAAGCGTCCGCAGGTGGCCGACCAAGTCTGCTGTTAAATCCCAGGGCT	Bacteria	Cyanobacteria	Cyanobacteriia	Thermosynechococcales	Acaryochloridaceae	Acaryochloris_MBIC11017
c1a5add5e9ef100070beff9ead7df859	0	0	0	38	128	83	0	0	0	0	0	0	0	52	0	0	0	0	301	ASV951	TGGGGAATCTTAGACAATGGGCGCAAGCCTGATCTAGCCATGCCGCGTGTGTGATGAAGGCCTTAGGGTCGTAAAGCACTTTCGCCAGAGATGATAATGACAGTATCTGGTAAAGAAACCCCGGCTAACTCCGTGCCAGCAGCCGCGGTAATACGGAGGGTGCGAGCGTTAATCGGAATTACTGGGCGTAAAGCGTACGCAGGCGGTTTGTTAAGCGAGATGTGAAAGCCCCGGGCTCAA	Bacteria	Proteobacteria	Alphaproteobacteria	Rhodobacterales	Rhodobacteraceae	Primorskyibacter
a0f5cf39bf6bb1e9e0f643c0b7b075cf	0	0	0	0	0	0	26	60	58	45	0	0	0	0	0	0	48	64	301	ASV952	TGGGGAATCTTGGACAATGGGGGCAACCCTGATCCAGCCATGCCGCGTGAGTGATGAAGGCCCTAGGGTTGTAAAACTCTTTCGGCGGGGACGATAATGACGGTACCCGCAGAAGAAGCTCCGGCTAACTTCGTGCCAGCAGCCGCGGTAATACGAAGGGGGCTAGCGTTGTTCGGAATTACTGGGCGTAAAGCGCGCGCAGGCGGTTTTCCAAGTCAGAGGTGAAAGCCCAGAGCTCAA	Bacteria	Proteobacteria	Alphaproteobacteria	Rhizobiales	KF-JG30-B3	NA
e69e05129f9d86b4fb807bc283273e04	0	0	0	0	0	0	37	44	66	46	0	0	0	0	0	0	70	38	301	ASV953	TCGGGAATATTGGACAATGGGGGCAACCCTGATCCAGCAATACCGCGTGTGTGAAGAAGGCCTGCGGGTTGTAAAGCACTTTCAATAGGGAAGAAAAGCCATCGGTTAATAACCTTTGGTCTTGACGTTACCTATACAAGAAGCACCGGCTAACTCCGTGCCAGCAGCCGCGGTAATACGGAGGGTGCAAGCGTTAATCGGAATTACTGGGCGTAAAGCGCGCGTAGGCGGTTTGATAAG	Bacteria	Proteobacteria	Gammaproteobacteria	NA	NA	NA
150cbb73708858650b08a93eea22efd7	0	0	0	0	0	0	32	42	58	35	0	0	0	0	0	0	69	64	300	ASV954	TCGGGAATTTTGGGCAATGGGCGAAAGCCTGACCCAGCAACGCCGCGTGAGGGATGAAGGCCTTCGGGTCGTAAACCTCTGTCGAGAGGGAAGAACGTTAGTCGGGTTAATACCCCGATTGGCTGACGGTACCTCCAAAGGAAGCACCGGCTAACTCCGTGCCAGCAGCCGCGGTAATACGGAGGGTGCAAGCGTTGTTCGGAATCATTGGGCGTAAAGCGCGTGTAGGCGGCTTGGAAA	Bacteria	NB1-j	NA	NA	NA	NA
43a5c7977f4b27907741765ab1f36034	0	0	0	0	0	0	29	38	59	54	0	0	0	0	0	0	53	67	300	ASV955	TGGGGAATATTGGACAATGGGCGAAAGCCTGATCCAGCAATGCCGCGTGTGTGAAGAAGGCCTGCGGGTTGTAAAGCACTTTCAGTTGGGAAGATGATGACGTTACCAACAGAAGAAGCACCGGCTAACTCCGTGCCAGCAGCCGCGGTAATACGGAGGGTGCAAGCGTTAATCGGAATTACTGGGCGTAAAGCGCGCGTAGGCGGCTTGGTCAGTCAGATGTGAAAGCCCCGGGCTTAA	Bacteria	Proteobacteria	Gammaproteobacteria	Chromatiales	Chromatiaceae	Candidatus_Thiobios
7e1dbe0ccdebb22bb64f730b5b5ef969	0	0	0	0	0	0	48	46	71	25	0	0	0	0	0	0	73	36	299	ASV956	TGGGGAATATTGGACAATGGGGGCAACCCTGATCCAGCCATGCCGCGTGTGTGAAGAAGGCCTTCGGGTTGTAAAGCACTTTAAGTAGTGAAGAAGGCTGTACGGTTAATACCCGTGCAGATTGACATTAGCTACAGAATAAGCACCGGCTAACTCCGTGCCAGCAGCCGCGGTAATACGGAGGGTGCAAGCGTTAATCGGAATTACTGGGCGTAAAGCGCGCGTAGGTGGTTTGGTAAG	Bacteria	Proteobacteria	Gammaproteobacteria	Oceanospirillales	Pseudohongiellaceae	Pseudohongiella
38e1171edb2ee97b66dba24cbaf60bc9	0	0	0	0	0	0	71	44	51	28	0	0	0	0	0	0	49	56	299	ASV957	TGGGGAATATTGGACAATGGGCGCAAGCCTGATCCAGCCATGCCGCGTGTGTGAAGAAGGCTTTCGGGTTGTAAAGCACTTTAAGTTGGGAGAAAAGGTGAGGTCTTAATACGGCCTTGCTCTGATGTTACCAACAGAATAAGCACCGGCTAACTCCGTGCCAGCAGCCGCGGTAATACGGAGGGTGCAAGCGTTAATCGGAATCACTGGGCGTAAAGCGCGCGTAGGCGGCTTGGTAAG	Bacteria	Proteobacteria	Gammaproteobacteria	NA	NA	NA
cfaa5dbdbb71eed0133149c8a7fcb5d8	0	0	0	0	0	0	27	35	66	29	0	0	0	0	0	0	92	49	298	ASV958	TGGGGAATATTGCACAATGGGCGCAAGCCTGATGCAGCCATGCCGCGTGTGTGAAGAAGGCCTTCGGGTTGTAAAGCACTTTCAGCGAGGAGGAAGGTTAAGTAGTTAATACCTGCTTGATTTGACGTTACTCGCAGAAGAAGCACCGGCTAACTCCGTGCCAGCAGCCGCGGTAATACGGAGGGTGCGAGCGTTAATCGGAATTACTGGGCGTAAAGCGTACGCAGGCGGCTAAGTAAG	Bacteria	Proteobacteria	Gammaproteobacteria	Alteromonadales	Pseudoalteromonadaceae	Psychrosphaera
e03de8d82a78c7abbcde70af3e17bc25	0	0	0	0	0	0	38	60	59	28	0	0	0	0	0	0	61	52	298	ASV959	TGGGGAATATTGGACAATGGGCGGAAGCCTGATCCAGCCATCCCGCGTGAGTGATGAAGGCCCTCGGGTCGTAAAGCTCTGTGGAGGGGGACGAACAAGCACTTCGAGTGCCCTGACGGTACCCCTTTAGCAAGCACCGGCTAACTCCGTGCCAGCAGCCGCGGTAATACGGAGGGTGCAAACGTTGCTCGGAATTATTGGGCGTAAAGCGCACGTAGGCGGTTTGATAAGTCGGATGTG	Bacteria	Myxococcota	Polyangia	Haliangiales	Haliangiaceae	Haliangium
60856e824051b2e4ab397ebbcaf20e4b	0	0	298	0	0	0	0	0	0	0	0	0	0	0	0	0	0	0	0	ASV960	TGGGGAATCTTAGACAATGGGCGCAAGCCTGATCTAGCCATACCGCGTGAGTGATGAAGGCCCTAGGGTCGTAAAGCTCTTTCGCCAGGGAAGATAATGACTGTACCTGGTAAAGAAGTCCCGGCTAACTCCGTGCCAGCAGCCGCGGTAATACGGAGGGGACTAGCGTTGTTCGGAATTACTGGGCGTAAAGCGCACGTAGGCGGACCAGAAAGTATGGGGTGAAATCCCGGGGCTCAA	Bacteria	Proteobacteria	Alphaproteobacteria	Rhodobacterales	Rhodobacteraceae	NA
28addb3d0371bc81e4b2e4eca6139740	0	0	0	0	0	0	26	45	67	57	0	0	0	0	0	0	40	62	297	ASV961	TCGAGAATCATTCGCAATGGGGGAAACCCTGACGGTGCGACGCCGCGTGGAGGATGACGGCCCTAGGGTTGTAAACTCCTGTCATCGGGGAGTAAGACTCACTATTTAATAGAATGTGAGGTTGATAGTACCCGAAGAGGAAGAGACGGCTAACTCTGTGCCAGCAGCCGCGGTAATACAGAGGTCTCAAGCGTTGTTCGGAATCACTGGGCGTAAAGCGTATGTAGGCTGTACGGTAAG	Bacteria	Verrucomicrobiota	Verrucomicrobiae	Verrucomicrobiales	DEV007	NA
026b8fc9f08408e282572dfe36d8e8a9	0	0	0	0	0	0	39	36	48	57	0	0	0	0	0	0	73	44	297	ASV962	TGGGGAATATTGGACAATGGGCGCAAGCCTGATCCAGCAACGCCGCGTGGAGGACGAAGGCCTTAGGGTCGTAAACTCCTGTCAGTAGGGACGAAAAAGTAGGGTCGAACAGGCCCTGCCATTGACGGTACCTGCAGAGGAAGCCCCGGCTAACTCCGTGCCAGCAGCCGCGGTAATACGGAGGGGGCGAGCGTTATTCGGAATTACTGGGCGTAAAGGGCGTGTAGGCGGCTTGATAGG	Bacteria	Acidobacteriota	Thermoanaerobaculia	Thermoanaerobaculales	Thermoanaerobaculaceae	Subgroup_10
9afa774001a233e07536cbc1bd256ff8	0	0	0	0	0	0	42	34	68	34	0	0	0	0	0	0	75	44	297	ASV963	TGGGGAATATTGCGCAATGGTCGAGAGACTGACGCAGCGACGCCGCGTGTGGGAGGAAGCCTTTCGGGGTGTAAACCACTGTCAGACGGGAAGAACACTGTGTGTTCGAATAGGGCATGCAGCTGACGGTACCGTCAGAGGAAGCGCCGGCTAACTCCGTGCCAGCAGCCGCGGTAAGACGGAGGGCGCAAGCGTTGTTCGGAATTACTGGGCGTAAAGCGCGGGCAGGTGGTCTTTTAA	Bacteria	Gemmatimonadota	BD2-11_terrestrial_group	NA	NA	NA
49b224403dc317d8c5952e4c4732f4ab	0	0	0	0	0	0	46	60	51	52	0	0	0	0	0	0	56	32	297	ASV964	TGGGGAATATTGGACAATGGGCGAAAGCCTGATCCAGCCATGCCGCGTGAGTGATGAAGGCCCTAGGGTTGTAAAGCTCTTTCACCGGTGAAGATAATGACGGTAACCGGAGAAGAAGCCCCGGCTAACTTCGTGCCAGCAGCCGCGGTAATACGAAGGGGGCTAGCGTTGTTCGGAATTACTGGGCGTAAAGCGCACGTAGGCGGACATTTAAGTCAGGGGTGAAATCCCGGGGCTCAA	Bacteria	Proteobacteria	Alphaproteobacteria	Rhizobiales	Rhizobiaceae	NA
75e971e31082ff7ad0bbfc6c481ac3d1	0	0	0	0	0	0	40	50	73	0	0	0	0	0	0	0	73	60	296	ASV965	TCGGGAATTTTGGGCAATGGGGGAAACCCTGACCCAGCAACGCCGCGTGAGGGATGAAGGCCTTCGGGTCGTAAACCTCTGTCGGGAGGGAAGAACGGTTCCTGGTCCAATAGGCCAGGGATTTGACGGTACCTCCAAAGGAAGCACCGGCTAACTCCGTGCCAGCAGCCGCGGTAATACGGAGGGTGCAAGCGTTGTTCGGAATTACTGGGCGTAAAGCGCGTGTAGGCGGCTTGGCAA	Bacteria	NB1-j	NA	NA	NA	NA
3fd711066f52ad0a8efb36189e18448c	0	0	0	0	0	0	0	44	76	52	0	0	0	0	0	0	71	53	296	ASV966	TGGGGAATATTGGACAATGGGGGCAACCCTGATCCAGCAATGCCGCGTGTGTGAAGAAGGCCTGCGGGTTGTAAAGCACTTTCAGTAGGGACGAAAAGCCTAAGGTTAATACCCTTGAGTCTTGACTTAACCTACAAAAGAAGCACCGGCTAACTCCGTGCCAGCAGCCGCGGTAATACGGAGGGTGCAAGCGTTAATCGGAATTACTGGGCGTAAAGCGCGCGTAGGCGGTCGAGTCAG	Bacteria	Proteobacteria	Gammaproteobacteria	NA	NA	NA
e709bf89b7f266cc472588880a03f9b9	0	0	0	0	0	0	0	49	58	80	0	0	0	0	0	0	39	70	296	ASV967	TGGGGAATATTGGACAATGGGGGCAACCCTGATCCAGCAATACCGCGTGTGTGAAGAAGGCCTGCGGGTTGTAAAGCACTTTCAGTAGGGAAGAAAAGCTGTTGGTTAATACCCGACGGTCTTGACGTTACCTACAGAAGAAGCACCGGCTAACTCCGTGCCAGCAGCCGCGGTAATACGGAGGGTGCAAGCGTTAATCGGAATTACTGGGCGTAAAGCGCGCGTAGGCGGTTTGTTAAG	Bacteria	Proteobacteria	Gammaproteobacteria	Granulosicoccales	Granulosicoccaceae	Granulosicoccus
7f1b1ef3bc73a8cabf253ca364fb8278	0	0	0	0	0	0	26	54	56	35	0	0	0	0	0	0	53	71	295	ASV968	TAAGGAATATTGGACAATGGGCGCAAGCCTGATCCAGCTATCCCGCGTGCAGGATGAAGGCCCTATGGGTTGTAAACTGCTTTTAGTAGGGACGAAACGCTTCGATTTATCGGAGCCTGACGGTACCTACAGAATAAGCACCGGCTAACTCCGTGCCAGCAGCCGCGGTAATACGGAGGGTGCAAGCGTTATCCGGAATCACTGGGTTTAAAGGGTGCGTAGGTGGCTTGATAAGTCAGG	Bacteria	Bacteroidota	Bacteroidia	Chitinophagales	Saprospiraceae	Portibacter
2290fea7bdeba726e98be8df7b626fe5	0	0	0	0	0	0	0	58	96	49	0	0	0	0	0	0	43	49	295	ASV969	TGGGGAATCTTGCGCAATGGGCGAAAGCCTGACGCAGCGATGCCGCGTGCGGGAAGACGGCCTTCGGGTTGTAAACCGCTTTCAGCAGGGACGAAATTGACGGTACCTGCAGAAGAAGCTCCGGCCAACTACGTGCCAGCAGCCGCGGTAAGACGTAGGGGGCGAGCGTTGTCCGGAATTATTGGGCGTAAAGGGCTCCTAGGCGGTTCAGTAAGTCGACTGTGAAAATCCAAGGCTCAA	Bacteria	Actinobacteriota	Acidimicrobiia	Microtrichales	NA	NA
78e5950728fb9b5c6512349f775c4f23	0	0	295	0	0	0	0	0	0	0	0	0	0	0	0	0	0	0	0	ASV970	TGGGGAATTTTCCGCAATGGGCGAAAGCCTGACGGAGCAACGCCGCGTGAGGGAGGAATGTCTTTGGATTGTAAACCTCTTTTCTCAAGGAAGATAATGACGGTACTTGAGGAATCAGCATCGGCTAACTCCGTGCCAGCAGCCGCGGTAATACGGGGGATGCAAGCGTTATCCGGAATTATTGGGCGTAAAGCGTCCGTAGGCGGCCAATCAAGTCTGCTGTTAAAGCGTGCAGCTTAA	Bacteria	Cyanobacteria	Cyanobacteriia	Oxyphotobacteria_Incertae_Sedis	Unknown_Family	NA
3c72ee53bbd53edc8cfa3404a8bdc5a1	0	0	0	0	0	0	52	0	135	28	0	0	0	0	0	0	78	0	293	ASV971	TGGGGAATATTGGACAATGGGCGCAAGCCTGATCCAGCAACGCCGCGTGGAGGACGAAGGCCTTCGGGTCGTAAACTCCTGTCAGGTGGGACGAAACAGCCGAGTTCAACAGGCTCGGTTTCTGACGGTACCACCAGAGGAAGCCCCGGCTAACTCCGTGCCAGCAGCCGCGGTAAAACGGAGGGGGCAAGCGTTATTCGGAATTACTGGGCGTAAAGGGCGCGTAGGCGGCGTGGTATG	Bacteria	Acidobacteriota	Thermoanaerobaculia	Thermoanaerobaculales	Thermoanaerobaculaceae	Subgroup_10
44b58b7ebd990d5c94bd4ee1c1c73ff1	0	0	0	0	0	0	35	54	72	54	0	0	0	0	0	0	41	36	292	ASV972	TAAGGAATATTGGACAATGGGGGCAACCCTGATCCAGCCATCCCGCGTGTAGGAAGACTGCCCTATGGGTTGTAAACTACTTTTAGATAGGAAGAACGGCCTCGACGTGTCGAGGTGTGACGGTACTATCAGAATAAGCACCGGCTAACTCCGTGCCAGCAGCCGCGGTAATACGGAGGGTGCAAGCGTTATCCGGAATCACTGGGTTTAAAGGGTGCGTAGGCGGCCTGGTAAGTCAGA	Bacteria	Bacteroidota	Bacteroidia	Chitinophagales	Saprospiraceae	NA
56322b92a6ad71193d31edd241dc2cfa	0	0	0	0	0	0	35	42	55	55	0	0	0	0	0	0	51	54	292	ASV973	TCGGGAATATTGGGCAATGGAGGAAACTCTGACCCAGCAACGCCGCGTGAAGGATGAAGGCCCTCGGGTCGTAAACTTCTGTCGAGAGGGAAGAATGCGTGCGGGTAAATAATCCGTACGTTTGACGGTACCTCCAAAGGAAGCACCGGCTAACTCCGTGCCAGCAGCCGCGGTAATACGGAGGGTGCAAGCGTTGTTCGGATTTATTGGGCGTAAAGCGAGTGTAGGCGGTTTGACAAG	Bacteria	NB1-j	NA	NA	NA	NA
2db5553bd9965d6d61e8fd593799db4b	0	0	0	0	0	0	39	29	80	37	0	0	0	0	0	0	70	37	292	ASV974	TGGGGAATATTGGACAATGGGGGCAACCCTGATCCAGCAATGCCGCGTGTGTGAAGAAGGCCTGCGGGTTGTAAAGCACTTTCAGTAGAGAAGAAAAGCTCAGGGTTAATACCCCTGGGTCTTGACGTAACCTACAGAAGAAGCACCGGCTAACTCCGTGCCAGCAGCCGCGGTAATACGGAGGGTGCGAGCGTTAATCGGAATTACTGGGCGTAAAGCGCGCGTAGGCGGTTGGTTTAG	Bacteria	Proteobacteria	Gammaproteobacteria	AT-s2-59	NA	NA
bd03e63e499d86497d929362270b59db	0	0	0	0	0	0	20	0	78	134	0	0	0	0	0	0	35	25	292	ASV975	TGGGGAATCTTGGACAATGGGCGCAAGCCTGATCCAGCCATGCCGCGTGAGTGATGAAGGCCTTAGGGTCGTAAAGCTCTTTCGCTGGGGATGATAATGACAGTACCCAGTAAAGAAACCCCGGCTAACTCCGTGCCAGCAGCCGCGGTAATACGGAGGGGGTTAGCGTTGTTCGGAATTACTGGGCGTAAAGCGCGCGTAGGCGGATTGGAAAGTTGGGGGTGAAATCCCGGGGCTCAA	Bacteria	Proteobacteria	Alphaproteobacteria	Rhodobacterales	Rhodobacteraceae	Thalassococcus
d6cf17a33e668a76cd87bda9ec639baf	0	0	0	0	0	0	75	54	62	47	0	0	0	0	0	0	30	23	291	ASV976	TGGGGAATCTTAGACAATGGGGGAAACCCTGATCTAGCCATGCCGCGTGAACGATGAAGGCCTTAGGGTTGTAAAGTTCTTTCGCCGGGGAAGATAATGACGGTACCCGGTAAAGAAGCCCCGGCTAACTCCGTGCCAGCAGCCGCGGTAATACGGAGGGGGCTAGCGTTGTTCGGAATTACTGGGCGTAAAGCGCGCGTAGGCGGACTGGAAAGTTGGGGGTGAAATCCCGGGGCTCAA	Bacteria	Proteobacteria	Alphaproteobacteria	Rhodobacterales	Rhodobacteraceae	Rhodovulum
d4c7c37e013158c54e4735253dae6606	0	0	0	0	0	0	54	34	64	37	0	0	0	0	0	0	34	67	290	ASV977	TCGAGAATCATTCACAATGGGGGAAACCCTGATGGTGCAACGCCGCGTGGAGGATGACGGCCTTCGGGTTGTAAACTCCTGTCATCTGGGAGTAAGCTATGTTCGTTAATAGCGTGCATAGTTGATAGTACCAGAAGAGGAAGGGACGGCTAACTTCGTGCCAGCAGCCGCGGTAATACGAAGGTCCCAAGCGTTGTTCGGAATCACTGGGCGTAAAGCGTGCGTAGGCGGCATGGTAAG	Bacteria	Verrucomicrobiota	Verrucomicrobiae	Verrucomicrobiales	Rubritaleaceae	NA
[truncated: 11,099 more rows]

## Sheet: 16S-Selected
ASV	ASVs	Blade-1-end-16S_V3-V4	Blade-1-start-16S_V3-V4	Blade-2-end-16S_V3-V4	Blade-2-sand-16S_V3-V4	Blade-2-start-16S_V3-V4	Blade-3-end-16S_V3-V4	Blade-3-sand-16S_V3-V4	Blade-3-start-16S_V3-V4	Control-1-sand-16S_V3-V4	Control-2-sand-16S_V3-V4	Stipe-1-end-16S_V3-V4	Stipe-1-start-16S_V3-V4	Stipe-2-end-16S_V3-V4	Stipe-2-sand-16S_V3-V4	Stipe-2-start-16S_V3-V4	Stipe-3-end-16S_V3-V4	Stipe-3-sand-16S_V3-V4	Stipe-3-start-16S_V3-V4	sum	ASV	seq	Kingdom	Phylum	Class	Order	Family	Genus
[truncated: 10,977 more rows]

[truncated: 3 more sheets: ITS-All, ITS-Selected, Total-Raw seq. count]
