# Supplementary material for: The Functional Role of Fungi and Bacteria in Sulfur Cycling During Kelp (Ecklonia Radiata) Degradation: Unconventional Use of PiCrust2
Source: Environ Microbiol Rep. 2025 Jul 24;17(4):e70140. doi: 10.1111/1758-2229.70140 (PMC12289537; doi:10.1111/1758-2229.70140)
Supplement: Supplementary file 1 — Data S1. [file EMI4-17-e70140-s001.zip › TableS5.xlsx]

## Sheet: Sheet1
Sample Group	Mean Rank	Sum Rank
Stipe Start	828.02	351082
Stipe End	1362.28	577606
Blade Start	1071.49	454314
Blade End	1511.85	641023
Control Sand	1938.51	821930
Blade Sand	1830.18	775996
Stipe Sand	1849.17	784046
