# Supplementary material for: The Functional Role of Fungi and Bacteria in Sulfur Cycling During Kelp (Ecklonia Radiata) Degradation: Unconventional Use of PiCrust2
Source: Environ Microbiol Rep. 2025 Jul 24;17(4):e70140. doi: 10.1111/1758-2229.70140 (PMC12289537; doi:10.1111/1758-2229.70140)
Supplement: Supplementary file 1 — Data S1. [file EMI4-17-e70140-s001.zip › TableS6.xlsx]

## Sheet: Sheet1
Sample Group	Sum Rank Diff	Z	Prob	Sig
Stipe-start "Stipe-end"	-655	14.725	<0.0001	1
Stipe-start "Blade-start"	-309	6.9466	<0.0001	1
Stipe-start "Blade-end"	-996.5	22.4022	<0.0001	1
Stipe-start "Control-2-sand"	-2149.5	48.3227	<0.0001	1
Stipe-start "Blade-2-sand"	-1514	34.0361	<0.0001	1
Stipe-start "Stipe-3-sand"	-1680.5	37.7792	<0.0001	1
Stipe-end "Blade-start"	346	7.77839	<0.0001	1
Stipe-end "Blade-end"	-341.5	7.67723	<0.0001	1
Stipe-end "Control-2-sand"	-1494.5	33.5977	<0.0001	1
Stipe-end "Blade-2-sand"	-859	19.3111	<0.0001	1
Stipe-end "Stipe-3-sand"	-1025.5	23.0542	<0.0001	1
Blade-start "Blade-end"	-687.5	15.4556	<0.0001	1
Blade-start "Control-2-sand"	-1840.5	41.3761	<0.0001	1
Blade-start "Blade-2-sand"	-1205	27.0895	<0.0001	1
Blade-start "Stipe-3-sand"	-1371.5	30.8326	<0.0001	1
Blade-end "Control-2-sand"	-1153	25.9205	<0.0001	1
Blade-end "Blade-2-sand"	-517.5	11.6339	<0.0001	1
Blade-end "Stipe-3-sand"	-684	15.3769	<0.0001	1
Control-2-sand "Blade-2-sand"	635.5	14.2866	<0.0001	1
Control-2-sand "Stipe-3-sand"	469	10.5435	<0.0001	1
Blade-2-sand "Stipe-3-sand"	-166.5	3.74307	0.11391	0
